# Supplementary material for: Discovering useful genetic variation in the seed parent gene pool for sorghum improvement
Source: Front Genet. 2023 Sep 18;14:1221148. doi: 10.3389/fgene.2023.1221148 (PMC10544336; doi:10.3389/fgene.2023.1221148)
Supplement: Supplementary file 3 [file Table1.xlsx]

## Sheet: Supplementary Table S1
Supplementary Table S1: Variance components of MAGIC for DTA, PH, GY, TGW, TN, and YPP using linear mixed model. DTA: days to anthesis, PH: plant height, GY: grain yield per plot, TGW: 1000-grain weight, TN: tiller number per plot, and YPP: grain yield per panicle, SE: standard error.
Trait	Group	Variance Component	SE	Z-ratio
DTA	Genotype	24.24	1.81	13.36
	Genotype:Location	3.31	1.04	3.08
	Location	4.86	7.48	0.64
	Location:Replication:Block	3.85	1.38	2.8
	Residual	26.16	1.02	25.81
	Total	62.44
PH	Genotype	601.42	37.87	15.88
	Genotype:Location	37.02	12.38	2.81
	Location	42.83	71.65	0.59
	Location:Replication:Block	71.68	25.34	2.86
	Residual	317.07	12.35	26
	Total	1070.01
GY	Genotype	2771.5	259.1	10.21
	Genotype:Location	969.3	216.8	4.44
	Location	0	0	0
	Location:Replication:Block	476.7	176.3	2.71
	Residual	4676.5	188.9	24.39
	Total	8894
TGW	Genotype	3.62	0.27	13.17
	Genotype:Location	0.83	0.15	5.51
	Location	0.77	1.12	0.67
	Location:Replication:Block	0.31	0.11	2.69
	Residual	3.09	0.12	24.55
	Total	8.64
TN	Genotype	9.54	1.83	4.98
	Genotype:Location	15.14	2.16	7.2
	Location	63.53	89.27	0.7
	Location:Replication:Block	2.67	1.02	2.59
	Residual	39.71	1.56	25.32
	Total	130.59
YPP	Genotype	8.47	0.86	9.81
	Genotype:Location	3.07	0.75	4.11
	Location	10.79	15.49	0.69
	Location:Replication:Block	1.25	0.47	2.63
	Residual	16.3	0.66	24.38
	Total	39.91

## Sheet: Supplementary Table S2
Supplementary Table S2: List of significant SNPs identified rMVP based GWAS using two models (FarmCPU and MLM) with BLUPs combined. PT: Panicle type, DTA: days to anthesis, PH: plant height, GY: grain yield per plot, TGW: 1000-grain weight, TN: tiller number per plot, and YPP: grain yield per panicle, SE: standard error.
Trait	Chromosome	Chromosome & SNP location	Effect	SE	Probability	Method
PT	Chr01	Chr01-24687810	-0.2	0.06	9.01e-06	FarmCPU
	Chr02	Chr02-58288533	-0.2	0.04	1.57e-06	FarmCPU
	Chr06	Chr06-43244873	-0.2	0.04	2e-06	FarmCPU
DTA	Chr01	Chr01-30848849	1.06	0.22	3.072e-06	FarmCPU
	Chr01	Chr01-57187297	0.75	0.2	6e-09	FarmCPU
	Chr02	Chr02-5377535	1.03	0.22	1.74e-07	FarmCPU
	Chr03	Chr03-62831536	-1.16	0.17	4.27e-13	FarmCPU/MLM
	Chr03	Chr03-62925334	-1.41	0.28	6.5e-07	MLM
	Chr04	Chr04-11407721	0.86	0.2	4.19e-07	FarmCPU
	Chr04	Chr04-55078485	0.98	0.24	4.47e-07	FarmCPU
	Chr04	Chr04-67814125	-0.68	0.15	3.09e-07	FarmCPU
	Chr05	Chr05-2588266	-0.74	0.18	4.23e-07	FarmCPU
	Chr05	Chr05-60462364	-0.62	0.16	1.98e-06	FarmCPU
	Chr06	Chr06-57508203	-0.71	0.18	1.91e-06	FarmCPU
	Chr10	Chr10-10168093	2.04	0.36	3e-08	MLM
	Chr10	Chr10-42686626	1.59	0.36	1.3e-05	MLM
PH	Chr02	Chr02-3725422	2.68	0.75	2.54e-06	FarmCPU
	Chr02	Chr02-59202168	4.26	1.02	1.1e-06	FarmCPU
	Chr03	Chr03-4170255	-2.68	0.63	1.63e-06	FarmCPU
	Chr03	Chr03-59797116	-2.96	0.75	1.07e-05	FarmCPU
	Chr03	Chr03-62831536	-4.2	0.79	6.03e-10	FarmCPU
	Chr04	Chr04-8959445	-3.69	0.98	1.94e-06	FarmCPU
	Chr06	Chr06-43244873	-4.46	1.01	1.24e-05	FarmCPU/MLM
	Chr06	Chr06-44567620	7.85	0.99	2.67e-17	FarmCPU/MLM
	Chr07	Chr07-59591981	9.06	0.67	4.79e-42	FarmCPU/MLM
	Chr07	Chr07-59606838	8.72	0.66	8.58e-42	FarmCPU/MLM
	Chr09	Chr09-56169077	11.5	0.82	2.06e-40	FarmCPU/MLM
	Chr09	Chr09-56467147	7.4	1.63	6.5e-06	MLM
	Chr09	Chr09-57030394	7.42	0.96	4.37e-14	FarmCPU/MLM
	Chr09	Chr09-57074147	9.88	1.48	5.6e-11	FarmCPU/MLM
	Chr09	Chr09-57074148	9.9	1.49	5.6e-11	FarmCPU/MLM
	Chr09	Chr09-57106095	8.07	0.97	5.25e-16	FarmCPU/MLM
	Chr09	Chr09-57304778	6.27	1.32	2.3e-06	FarmCPU/MLM
	Chr09	Chr09-56001317	7.53	1.6	3e-06	MLM
	Chr09	Chr09-56169050	10.17	0.74	1.38e-39	FarmCPU/MLM
	Chr09	Chr09-56169054	8.38	1.58	1.4e-07	MLM
	Chr10	Chr10-4894578	-3.58	0.85	5.61e-06	FarmCPU
GY	Chr06	Chr06-43244873	-8.95	1.9	7.3e-07	FarmCPU
	Chr07	Chr07-59591981	12.72	2.19	1e-08	MLM
	Chr07	Chr07-59606838	12.39	2.1	5.5e-09	FarmCPU/MLM
	Chr09	Chr09-52921333	7.44	1.65	1.04e-06	FarmCPU
	Chr09	Chr09-57106095	8.11	1.64	1.97e-07	FarmCPU
TGW	Chr01	Chr01-1469344	0.51	0.12	3.65e-06	FarmCPU
	Chr02	Chr02-8798517	0.66	0.15	1.59e-06	FarmCPU
	Chr03	Chr03-3387870	-0.24	0.05	3.72e-07	FarmCPU
	Chr09	Chr09-57030394	0.73	0.06	3.98e-30	FarmCPU/MLM
	Chr09	Chr09-57074147	0.51	0.11	2.9e-06	MLM
	Chr09	Chr09-57074148	0.52	0.11	2.4e-06	MLM
	Chr09	Chr09-57106095	0.58	0.11	1.8e-07	MLM
	Chr10	Chr10-57760848	0.35	0.08	6.73e-06	FarmCPU
TN	Chr01	Chr01-49430072	-0.38	0.09	1.01e-06	FarmCPU
	Chr01	Chr01-61089907	-0.43	0.09	3.52e-08	FarmCPU
	Chr01	Chr01-67843704	0.28	0.06	2.35e-06	FarmCPU
	Chr03	Chr03-4696770	0.37	0.08	2.6e-06	FarmCPU
	Chr03	Chr03-4826541	-0.28	0.07	1.06e-05	FarmCPU
	Chr04	Chr04-10429378	0.46	0.09	3e-09	FarmCPU
	Chr05	Chr05-2252327	0.24	0.08	6e-06	FarmCPU
	Chr05	Chr05-2588266	0.29	0.09	9.52e-06	FarmCPU
	Chr07	Chr07-59591981	0.35	0.07	8.44e-07	FarmCPU
	Chr09	Chr09-5327363	-0.37	0.09	8.98e-06	FarmCPU
	Chr09	Chr09-57030394	0.34	0.07	1.29e-06	FarmCPU
	Chr10	Chr10-3886045	0.5	0.12	4.16e-06	FarmCPU
YPP	Chr02	Chr02-59202168	0.43	0.1	7.91e-06	FarmCPU
	Chr03	Chr03-63972320	-0.38	0.09	4.43e-06	FarmCPU
	Chr04	Chr04-26429994	0.83	0.21	4.15e-08	FarmCPU
	Chr04	Chr04-53860634	-0.39	0.09	3.9e-07	FarmCPU
	Chr05	Chr05-4509248	-0.67	0.18	3.69e-06	FarmCPU
	Chr05	Chr05-15836297	-0.28	0.07	8.92e-06	FarmCPU
	Chr07	Chr07-59606838	0.5	0.09	2.49e-08	FarmCPU
	Chr09	Chr09-52118514	-0.39	0.09	9.91e-07	FarmCPU

## Sheet: Supplementary Table S3
Supplementary Table S3: A list of significant SNPs identified with peiotropic effects using mashr program for various traits.
S. No.	Chromosome-position	Model
1	Chr01-61089907	FarmCPU
2	Chr03-1440083	FarmCPU
3	Chr03-3387870	FarmCPU
4	Chr03-4170255	FarmCPU
5	Chr03-62831536	MLM+FarmCPU
6	Chr03-62925334	MLM
7	Chr03-63972320	FarmCPU
8	Chr03-64131395	FarmCPU
9	Chr04-10901149	FarmCPU
10	Chr05-2588266	FarmCPU
11	Chr06-43244873	MLM+FarmCPU
12	Chr06-44567620	MLM+FarmCPU
13	Chr06-57128825	FarmCPU
14	Chr07-4341270	FarmCPU
15	Chr07-58132414	FarmCPU
16	Chr07-59591981	MLM+FarmCPU
17	Chr07-59606838	MLM+FarmCPU
18	Chr09-52921333	FarmCPU
19	Chr09-56001317	MLM
20	Chr09-56169050	MLM
21	Chr09-56169054	MLM
22	Chr09-56169077	MLM+FarmCPU
23	Chr09-57030394	MLM+FarmCPU
24	Chr09-57074147	MLM+FarmCPU
25	Chr09-57074148	MLM+FarmCPU
26	Chr09-57106095	MLM+FarmCPU
27	Chr09-57304778	MLM+FarmCPU
28	Chr10-10168093	MLM
29	Chr10-42686626	MLM

## Sheet: Supplementary Table S4
Supplementary Table S4: Independent and additional allelic combinations identified by fixing the effects of each major dwarfing gene (Dw1, Dw2, and Dw3) in sorghum for plant height, grain yield and related traits in MBL population. PH: plant height, GY: grain yield per plot, TGW: 1000-grain weight, TN: tiller number per plot, and YPP: grain yield per panicle.
*SNP	Chr	Position (bp)	Dw1	dw1	Dw2	dw2	Dw3	dw3	Haplotype Subsets	Trait
Chr1_11102652	1	11102652			X	X			Dw2, dw2	GY
Chr3_4170255	3	4170255		X			X		dw1, Dw3	PH+GY
Chr3_61973745	3	61973745		X	X	X			dw1, Dw2, dw2	PH+GY+PH
Chr4_10901149	4	10901149	X		X				Dw1, Dw2	TN
Chr6_44567620	6	44567620	X				X		Dw1, Dw3	PH, TGW
Chr6_57128825	6	57128825	X				X		Dw1, Dw3	TGW
Chr7_59606838	7	59606838		X	X	X			dw1, Dw2, dw2	PH, GY, YPP
Chr7_59591981	7	59591981	X	X	X	X		X	Dw1, dw1, Dw2, dw2, dw3	PH, GY, TGW, YPP, TN
Chr7_7590886	7	7590886	X				X		Dw1, Dw3	TGW
Chr9_56169050	9	56169050	X			X			Dw1, dw2	PH
Chr9_57074148	9	57074148			X		X		Dw2, Dw3	PH
Chr9_57074147	9	57074147			X		X		Dw2, Dw3	PH, GY
Chr9_57030394	9	57030394			X		X	X	Dw2, Dw3, dw3	PH, TGW, TN
*Significant SNPs identified in two or more haplotype GWAS analysis.
*Significant SNPs in bold are newly identified in two or more haplotype GWAS analysis.

## Sheet: Phenotypes
ENTRY/BLUPs	MB0002	MB0003	MB0004	MB0005	MB0006	MB0008	MB0009	MB0010	MB0011	MB0012	MB0013	MB0014	MB0015	MB0016	MB0017	MB0018	MB0019	MB0020	MB0021	MB0022	MB0023	MB0024	MB0025	MB0026	MB0027	MB0028	MB0029	MB0030	MB0031	MB0032	MB0033	MB0035	MB0037	MB0038	MB0040	MB0041	MB0042	MB0043	MB0044	MB0045	MB0046	MB0049	MB0050	MB0051	MB0052	MB0053	MB0056	MB0057	MB0060
DTA	-3.90075	-2.23174	-3.51857	-7.66156	-1.51781	-1.5111	-2.36971	-2.2109	2.09069	4.50569	0.703535	-6.29493	-2.86144	1.82651	-3.76352	-6.19205	-6.23851	-10.1369	-4.51076	-6.94087	-0.429127	1.86539	3.75871	-1.73768	-5.99255	3.31887	-1.53818	-0.711462	-4.72664	-5.14672	-5.30052	-4.1836	-1.94188	0.0222537	-5.61893	1.15116	3.8793	1.48379	-2.82947	-1.69197	1.89892	-0.686496	0.428586	-7.48902	7.18273	4.62654	-5.62092	-7.31291	2.91517
PH	-9.34542	30.3349	-36.3029	-18.965	-13.6614	16.0983	-28.4295	-34.2944	-40.031	-31.6579	-41.8775	-0.833717	-14.2115	-1.19676	-22.6954	-8.92433	-22.808	-30.6754	-10.249	-52.9839	-27.8988	-5.2957	15.97	-29.2146	-6.42646	-27.143	-29.9213	-31.4338	-26.0234	-5.62558	-21.2667	-61.1323	-17.6643	-20.6479	-31.0618	-26.4742	-5.00686	-14.0809	-47.9539	15.6031	-3.11375	-4.89201	-13.9207	-21.3641	-28.6262	-40.9399	-28.8879	-40.1781	-13.4968
GY	12.655	56.4525	-3.13933	-35.7729	-24.277	-10.7626	-30.965	-49.9165	-43.539	-53.5283	-44.2776	-11.273	-18.6558	-30.162	8.38613	-12.7982	-17.4121	-59.9746	-29.6141	-61.8792	-10.2852	17.7589	46.4973	41.8017	27.8407	-39.6037	-6.47839	-44.3375	-25.9787	-41.772	-32.2669	-84.9107	-61.1429	-32.4223	-40.4629	-41.6385	-12.509	-29.1606	-56.8734	40.2951	-7.74807	-29.901	-55.6116	13.6318	-62.8936	-57.7898	-66.2829	-44.1284	-42.2134
TGW	0.474742	-1.14503	0.27318	1.41813	-1.41828	0.788845	0.619681	-3.59571	-2.71767	-1.66964	-2.47238	-1.08641	-1.81757	-0.342117	0.574201	0.254425	-0.287883	-0.727737	-0.102972	-1.79079	-0.510934	1.16892	1.79035	0.387062	1.75588	0.658698	-0.602221	-1.96526	-1.58803	-0.0235738	-0.0108108	-6.75865	-3.2223	-2.6854	-1.55164	-1.0793	0.311551	-1.60467	-1.47613	1.31094	1.85325	5.80523	-1.29266	0.807123	-4.51925	-2.30309	-0.35912	-0.366317	0.662536
TNPP	0.666199	1.68602	1.00991	-1.47984	-0.622084	-2.18508	-1.17344	-0.574903	-2.68071	-1.53898	-2.04166	-1.36456	-1.78861	-1.18923	2.55823	-0.617226	2.43653	3.05253	1.41153	-2.50102	-0.179311	1.4983	0.183732	-2.14118	2.98799	-0.983177	1.04558	-0.034498	0.240411	1.97106	1.5697	-3.29693	-1.26817	-0.480492	-0.605917	-3.12526	-0.983177	-0.773647	-0.970054	0.814079	1.45094	0.3683	-0.786324	0.342772	-0.763358	-1.77704	-1.40388	-1.23467	-0.474305
YPP	-0.0394824	1.70645	-1.44326	-1.15944	-1.5674	1.08745	-1.89878	-2.77456	-1.4025	-2.62156	-1.39472	0.360503	-0.0583374	-0.787117	-0.899855	-0.95665	-2.67409	-4.09458	-2.50544	-2.68541	-0.437691	-0.466845	1.54463	6.53682	-0.806459	-1.53109	-1.17931	-2.81325	-1.80722	-3.48033	-2.37071	-4.02803	-3.48186	-2.0434	-2.24033	-0.56726	0.959265	-1.43112	-2.15538	1.72106	1.28707	-2.18087	-2.86173	-0.836343	-3.59497	-1.57876	-3.39145	-2.14093	-0.57835
ENTRY/Mean	MB0002	MB0003	MB0004	MB0005	MB0006	MB0008	MB0009	MB0010	MB0011	MB0012	MB0013	MB0014	MB0015	MB0016	MB0017	MB0018	MB0019	MB0020	MB0021	MB0022	MB0023	MB0024	MB0025	MB0026	MB0027	MB0028	MB0029	MB0030	MB0031	MB0032	MB0033	MB0035	MB0037	MB0038	MB0040	MB0041	MB0042	MB0043	MB0044	MB0045	MB0046	MB0049	MB0050	MB0051	MB0052	MB0053	MB0056	MB0057	MB0060
DTA	60.0572	61.7263	60.4394	56.2964	62.4402	62.4469	61.5883	61.7471	66.0487	68.4637	64.6615	57.6631	61.0966	65.7845	60.1945	57.766	57.7195	53.8211	59.4472	57.0171	63.5289	65.8234	67.7167	62.2203	57.9654	67.2769	62.4198	63.2465	59.2314	58.8113	58.6575	59.7744	62.0161	63.9803	58.3391	65.1092	67.8373	65.4418	61.1285	62.266	65.8569	63.2715	64.3866	56.469	71.1407	68.5845	58.3371	56.6451	66.8732
PH	121.145	160.825	94.1871	111.525	116.829	146.588	102.06	96.1956	90.459	98.8321	88.6125	129.656	116.279	129.293	107.795	121.566	107.682	99.8146	120.241	77.5061	102.591	125.194	146.46	101.275	124.064	103.347	100.569	99.0562	104.467	124.864	109.223	69.3577	112.826	109.842	99.4282	104.016	125.483	116.409	82.5361	146.093	127.376	125.598	116.569	109.126	101.864	89.5501	101.602	90.3119	116.993
GY	167.922	211.72	152.128	119.494	130.99	144.504	124.302	105.35	111.728	101.739	110.989	143.994	136.611	125.105	163.653	142.469	137.855	95.2924	125.653	93.3878	144.982	173.026	201.764	197.069	183.108	115.663	148.789	110.93	129.288	113.495	123	70.3563	94.1241	122.845	114.804	113.629	142.758	126.106	98.3936	195.562	147.519	125.366	99.6554	168.899	92.3734	97.4772	88.9841	111.139	113.054
TGW	17.3328	15.7131	17.1313	18.2762	15.4398	17.6469	17.4778	13.2624	14.1404	15.1885	14.3857	15.7717	15.0405	16.516	17.4323	17.1125	16.5702	16.1304	16.7551	15.0673	16.3472	18.027	18.6485	17.2452	18.614	17.5168	16.2559	14.8928	15.2701	16.8345	16.8473	10.0995	13.6358	14.1727	15.3065	15.7788	17.1697	15.2534	15.382	18.169	18.7114	22.6633	15.5654	17.6652	12.3388	14.555	16.499	16.4918	17.5206
TN	18.9452	19.965	19.2889	16.7992	17.6569	16.0939	17.1056	17.7041	15.5983	16.74	16.2373	16.9144	16.4904	17.0898	20.8372	17.6618	20.7155	21.3315	19.6905	15.778	18.0997	19.7773	18.4627	16.1378	21.267	17.2958	19.3246	18.2445	18.5194	20.2501	19.8487	14.9821	17.0108	17.7985	17.6731	15.1537	17.2958	17.5054	17.3089	19.0931	19.7299	18.6473	17.4927	18.6218	17.5156	16.502	16.8751	17.0443	17.8047
YPP	9.39952	11.1454	7.99574	8.27956	7.8716	10.5264	7.54022	6.66444	8.0365	6.81744	8.04428	9.7995	9.38066	8.65188	8.53915	8.48235	6.76491	5.34442	6.93356	6.75359	9.00131	8.97216	10.9836	15.9758	8.63254	7.90791	8.25969	6.62575	7.63178	5.95867	7.06829	5.41097	5.95714	7.3956	7.19867	8.87174	10.3983	8.00788	7.28362	11.1601	10.7261	7.25813	6.57727	8.60266	5.84403	7.86024	6.04755	7.29807	8.86065
PT	SC	SC	S	SC	SC	S	SO	C	SC	SC	SC	NA	C	C	C	SC	SC	SO	SO	SO	NA	C	C	C	SC	C	SO	SC	SC	C	SO	SO	SC	SO	SC	SO	C	C	SO	C	SC	SO	SO	O	SO	SO	SO	SO	C
[truncated: 665 more columns]

## Sheet: Supplementary S1
ENTRY	MB0002	MB0003	MB0004	MB0005	MB0006	MB0008	MB0009	MB0010	MB0011	MB0012	MB0013	MB0014	MB0015	MB0016	MB0017	MB0018	MB0019	MB0020	MB0021	MB0022	MB0023	MB0024	MB0025	MB0026	MB0027	MB0028	MB0029	MB0030	MB0031	MB0032	MB0033	MB0035	MB0037	MB0038	MB0040	MB0041	MB0042	MB0043	MB0044	MB0045	MB0046	MB0049	MB0050	MB0051	MB0052	MB0053	MB0056	MB0057	MB0060
DTA_CU	59	60.5	59.5	55.5	62	63	62	59.5	69	79	66.5	NA	62	64	58.5	53	49.5	49.5	58	55.5	NA	64	67	59.5	58.5	64	60.5	59.5	56	53	60	57.5	60	61	54	51	68	61	58.5	58	68	62.5	64	51.5	68.5	67.5	57	50	66
DTA_FL	60	62.5	60.5	51.5	60.5	61.5	64	60.5	61.5	66	61.5	51	57.5	68.5	58	57	59.5	51	56.5	54	64	69.5	69.5	61.5	52.5	71	61.5	66	57	58	56	57	60.5	68.5	58	73.5	68.5	69.5	60.5	64	66.5	64	64	57	75.5	71	56.5	57	67.5
DTA_CU, Days to anthesis data for Simpson Research Farm, Pendleton, Clemson University field location (CU), SC
DTA_FL, Pee Dee Research and Education Center, Florence, SC, (FL) Clemson University.
[truncated: 659 more columns]

## Sheet: S2_Weather_Data
Weather Observations Clemson, South Carolina July-September 2021																	Weather Observations Florence, South Carolina July-September 2021
Daily Observations, Simpson Research Farm, Pandelton, SC (CU)																	Daily Observations, Pee Dee Research and Education Center, Florence, SC (FL)
Time	Temperature (F)			Dew Point (F)			Humidity (%)			Wind Speed (mph)			Pressure (in)			Precipitation (in)	Temperature (F)			Dew Point (F)			Humidity (%)			Wind Speed (mph)			Pressure (in)			Precipitation (in)
Jul-2021	Max	Avg	Min	Max	Avg	Min	Max	Avg	Min	Max	Avg	Min	Max	Avg	Min	Total	Max	Avg	Min	Max	Avg	Min	Max	Avg	Min	Max	Avg	Min	Max	Avg	Min	Total
1	87	78.3	70	69	66.8	64	87	69.6	49	17	10.4	6	29.1	29	28.9	0	92	80.3	74	72	70.7	67	91	74.1	45	20	9	0	30	29.9	29.8	0
2	77	72.4	71	69	68.2	67	91	86.9	76	14	8	3	28.9	28.9	28.8	0.51	81	76.2	73	72	70.6	69	87	82.5	72	12	6.7	0	29.8	29.7	29.6	0.18
3	na	na	na	na	na	na	na	na	na	na	na	na	na	na	na	na	85	75.2	68	69	60.9	52	87	64.3	33	10	6.3	0	29.8	29.7	29.7	0.42
4	na	na	na	na	na	na	na	na	na	na	na	na	na	na	na	na	87	76.5	62	65	59.4	55	87	59.3	33	7	1.9	0	29.9	29.8	29.8	0
5	88	78.7	73	64	62.3	59	73	60	38	6	3	0	29.1	29.1	29	0	91	79.3	66	65	61.4	57	84	57.4	33	8	3.8	0	30	29.9	29.9	0
6	90	82.5	72	62	59.8	57	71	48.2	35	9	5.6	0	29.1	29.1	29.1	0	89	79.1	67	71	65.3	59	84	64.8	36	12	4	0	30	30	29.9	0
7	89	76	68	71	66	63	91	72.5	42	12	3.2	0	29.1	29	29	0	90	80.7	73	74	71.5	68	90	74.5	54	21	5.2	0	30	29.9	29.9	0
8	85	75.7	70	70	67.9	66	90	77.6	57	10	5.9	0	29	28.9	28.9	0.19	87	77.6	74	74	71.7	69	91	82.5	57	26	15.4	6	29.9	29.7	29.6	1.76
9	86	78	71	69	68	67	87	72.4	53	10	7	5	29.1	29	29	0.15	92	81.6	75	73	70.8	67	87	71	48	15	8.7	3	29.9	29.9	29.8	0.59
10	89	77.1	68	73	66.6	63	90	72.7	44	9	2.2	0	29.1	29	29	0.01	91	82	72	74	71.1	68	91	70.9	50	7	4	0	29.9	29.9	29.8	0
11	86	79.1	70	70	68	66	91	70.2	53	16	9.1	0	29.1	29	29	0	92	83	75	74	71	67	91	69.3	45	17	8.6	0	30	29.9	29.9	0
12	87	76.3	69	70	67.1	63	87	74.2	49	23	9.1	3	29.3	29.1	29.1	0	91	81.6	73	74	71.7	69	90	73	52	14	8.2	3	30.1	30.1	30	0
13	84	73.9	66	67	64.9	63	90	74.8	51	9	5.2	0	29.3	29.2	29.2	0.16	90	78.4	73	74	70.1	64	91	76.8	48	21	6.1	0	30.2	30.1	30.1	0.03
14	90	78.7	69	69	66.2	63	90	67.9	40	12	5	0	29.3	29.2	29.2	0.02	91	79	70	73	70	66	94	76.1	45	9	3.7	0	30.1	30.1	30	0.81
15	92	79.9	70	69	65.4	60	87	64.3	35	13	4.2	0	29.2	29.1	29.1	0	92	82.5	73	73	70.4	68	90	68.3	45	15	6.9	0	30.1	30	29.9	0
16	94	82	71	71	66	59	90	62	32	17	6.3	0	29.1	29.1	29.1	0	92	83.1	74	74	71.8	71	91	69.9	52	13	6.7	0	30	30	29.9	0
17	93	81.5	71	68	65.4	62	87	60.6	37	16	8.8	3	29.1	29.1	29.1	0	92	80.7	74	73	70.8	67	90	73	53	13	7.2	3	30	30	29.9	0
18	89	78.5	71	68	66.2	62	84	67.6	40	15	6.2	0	29.1	29.1	29.1	0	93	78.2	72	74	70.9	66	94	79.6	47	24	6.3	0	30	30	29.9	0.04
19	84	73.8	70	70	67.4	65	90	81.2	53	12	3.3	0	29.1	29	29	0.09	87	77.2	72	74	70.4	69	91	79.9	61	16	5.5	0	30	29.9	29.8	0.53
20	79	71.9	69	67	66.1	63	93	82.5	60	8	3.5	0	29.1	29	29	0.92	82	75.9	72	72	69.4	66	93	80.7	58	8	4.3	0	29.9	29.9	29.8	0.08
21	90	77.8	68	66	62.4	55	90	62.8	32	9	3.4	0	29.1	29	29	0.06	89	78	74	73	71.4	64	94	81.5	45	9	5.4	0	29.9	29.8	29.8	0.17
22	90	78.4	66	69	65.5	63	90	66.5	43	10	3	0	29.1	29.1	29.1	0	92	82	73	73	70.5	68	91	70.3	47	8	4.4	0	30	29.9	29.9	0
23	90	79.3	70	70	67.9	66	90	69.7	49	7	3.8	0	29.1	29.1	29.1	0	89	79.1	73	73	70.7	65	94	77.5	45	13	6.6	0	30	30	29.9	0
24	89	78.6	73	71	69.4	68	87	74.4	53	13	6.3	0	29.1	29.1	29	0	88	79	70	68	65.9	64	87	65.7	45	12	5	0	30	29.9	29.9	0
25	89	78.7	71	72	70.1	68	93	76.5	52	12	4.2	0	29.1	29	28.9	0.1	89	79	68	71	67	64	87	68.5	45	10	3.5	0	29.9	29.9	29.8	0
26	92	78	72	73	70.3	66	94	78.3	48	23	7.2	0	29	29	28.9	0	93	79.3	71	75	70.5	67	93	76.5	44	9	2.4	0	29.9	29.8	29.8	0
27	90	77.3	70	71	69.1	68	94	77.8	48	6	2.4	0	29	29	28.9	3.68	92	81.4	76	77	73.9	71	91	79.1	52	17	4.5	0	29.9	29.8	29.8	0
28	92	80.8	70	73	68.3	63	90	68.4	38	8	2.8	0	29	29	29	0	92	81.5	76	77	75.3	71	94	82.2	52	14	3.4	0	29.9	29.8	29.8	0.78
29	94	82.5	71	72	69.6	67	91	67.5	44	10	4.5	0	29.1	29	28.9	0	92	79.1	72	76	72.5	69	94	81.8	50	10	4.1	0	29.9	29.9	29.8	0.02
30	92	81.6	73	71	68.9	65	84	67	41	8	3.4	0	29	28.9	28.9	0	94	85.1	78	76	74.2	72	87	70.9	52	13	8.2	3	29.8	29.8	29.8	0
31	90	80.5	72	71	67.5	65	85	66.1	46	10	4	0	29	28.9	28.9	0	95	84.6	77	78	74.6	72	90	73.3	47	17	4.8	0	29.8	29.8	29.7	0
Time	Temperature (F)			Dew Point (F)			Humidity (%)			Wind Speed (mph)			Pressure (in)			Precipitation (in)	Temperature (F)			Dew Point (F)			Humidity (%)			Wind Speed (mph)			Pressure (in)			Precipitation (in)
Aug-2021	Max	Avg	Min	Max	Avg	Min	Max	Avg	Min	Max	Avg	Min	Max	Avg	Min	Total	Max	Avg	Min	Max	Avg	Min	Max	Avg	Min	Max	Avg	Min	Max	Avg	Min	Total
1	90	79	72	72	68.1	63	90	71	46	17	6.4	0	29	28.9	28.9	0	96	80.8	74	75	72.6	68	91	77.3	51	36	9.3	0	29.8	29.7	29.6	0.24
2	86	75.6	65	63	60.5	58	87	62	40	7	3.5	0	29	29	28.9	0.31	89	80.2	73	72	69.8	65	93	72.5	50	13	6.1	0	29.9	29.8	29.8	0.95
3	76	70.5	68	67	65.3	62	94	83.8	69	12	6.9	0	29	29	29	0.2	77	73.3	71	71	68.5	66	91	85.1	73	17	10.4	6	29.9	29.8	29.8	0
4	80	70.9	64	65	61.4	59	90	73.5	48	13	4.8	0	29.1	29	29	0.05	79	74.5	71	68	66.3	65	87	75.9	64	14	8.4	0	29.9	29.9	29.8	1.48
5	84	74.4	67	66	62.7	59	90	69	43	9	4.3	0	29.1	29.1	29.1	0	85	75.9	70	69	66.8	66	87	74.3	53	9	5.6	0	30	30	29.9	0.01
6	82	73.3	62	67	62.2	59	90	70.6	47	8	5	0	29.2	29.1	29.1	0	84	78.1	74	75	72.1	69	89	81.8	69	12	5.6	0	30	30	29.9	0.01
7	87	75.5	69	68	64.7	62	87	70.6	43	12	3.3	0	29.1	29.1	29	0	86	79.6	76	74	72.5	67	89	79.8	61	8	4.3	0	29.9	29.9	29.9	0.58
8	90	76.3	63	67	62.8	56	90	66.8	34	6	2.3	0	29.1	29.1	29	0	92	81.1	69	74	68.5	62	90	67.9	37	7	3	0	30	29.9	29.9	0
9	87	76.7	67	71	67.3	63	90	73.9	55	12	3.5	0	29.2	29.1	29.1	0	92	79.5	74	75	71.5	66	94	78.8	42	8	2.6	0	30	30	29.9	0
10	93	79.6	72	72	69.2	66	90	72.3	42	10	4.9	0	29.2	29.1	29.1	0.68	91	83.1	76	75	73.1	72	91	72.8	55	9	3.5	0	30.1	30	30	0
11	93	79.8	70	70	67.3	65	87	67.2	42	14	4.6	0	29.2	29.1	29.1	0	92	83.1	76	77	74.2	72	91	75.3	52	10	5.8	0	30	30	29.9	0.05
12	92	78.5	69	71	68.2	66	93	73.5	43	8	2.3	0	29.2	29.1	29.1	0	92	83.7	76	74	73.2	71	91	72	52	9	5.2	0	30	30	29.9	0.14
13	94	82.6	71	72	69.2	67	91	66.6	43	9	3.7	0	29.2	29.1	29.1	0	91	83.3	75	74	72.7	71	90	71.2	53	10	5.7	0	30	30	29.9	0
14	91	75.8	71	73	68.3	63	90	78.2	53	15	4.6	0	29.1	29.1	29.1	0	92	82.4	74	75	72.3	69	91	73.1	47	13	4.4	0	30	30	29.9	0
15	84	75.8	70	70	68.1	66	91	77.9	58	9	3.7	0	29.1	29.1	29.1	0.26	88	80.6	75	74	72.5	71	91	77.2	57	9	3.4	0	30	30	29.9	0
16	88	75.2	71	71	69.5	68	93	83.1	53	23	5.9	0	29.1	29.1	29	0	88	78.7	75	76	73.4	72	91	83.8	59	15	4.3	0	30	29.9	29.9	0
17	81	75.4	71	76	71	68	93	86.3	76	22	11.8	5	29.1	28.9	28.8	0.52	85	79.7	76	75	74.4	73	91	84	72	15	9.9	3	29.9	29.9	29.9	0.59
18	89	78	71	71	68.2	67	87	73	51	14	5.9	0	29.1	29.1	29	0.75	92	82.7	79	78	75.4	72	90	79.4	52	12	7.4	5	30	30	29.9	0.14
19	92	80	73	72	70	68	90	73.3	48	9	2.6	0	29.1	29.1	29	0	94	83.3	77	76	73	69	90	73	46	18	5.2	0	30	29.9	29.8	0
20	87	77	71	70	68.8	66	93	77.6	49	10	2.5	0	29	28.9	28.9	0	92	82.1	76	75	72.8	70	91	74.9	48	8	1.7	0	29.8	29.8	29.7	0.16
21	87	77.5	70	72	68.7	66	91	75.2	55	9	4.5	0	28.9	28.9	28.9	0	92	78.6	75	75	71.8	69	91	80.4	50	21	4.3	0	29.8	29.7	29.7	0
22	88	76.5	72	71	68.8	67	91	78.4	53	9	3.5	0	28.9	28.9	28.9	0	81	76.4	73	75	72.7	69	94	88.2	77	14	3.3	0	29.8	29.8	29.7	0.4
23	90	79.7	70	70	66.4	61	90	67	38	6	3.1	0	29	29	28.9	0	90	78.7	74	74	72.5	70	94	82.1	57	9	2.9	0	29.9	29.8	29.8	2.71
24	91	80.1	70	69	67.8	65	90	68.5	42	8	3.3	0	29.1	29	29	0	94	81	73	76	72.1	69	94	76.6	44	8	2.4	0	29.9	29.9	29.8	0
25	94	80.5	71	71	68.4	65	91	68.7	41	9	3.7	0	29.1	29.1	29.1	0	92	80.5	75	75	72.6	69	91	78.2	48	17	5.2	0	30	30	29.9	0.03
26	88	78.1	69	72	69.3	67	93	75.9	57	9	2.8	0	29.2	29.1	29.1	0	91	79.5	73	75	71.4	70	90	77.6	50	10	2.3	0	30.1	30	29.9	0.09
27	90	76.9	70	72	68.6	65	94	78.1	43	9	1.7	0	29.2	29.1	29.1	0	92	82.8	73	75	72.2	69	87	71.6	52	9	3.6	0	30	30	29.9	0
28	92	80.8	72	71	67.9	64	91	67.5	39	9	2.9	0	29.2	29.2	29.1	0	92	80.4	74	74	71.3	68	93	75.8	45	6	1.7	0	30.1	30	30	0
29	91	80	68	71	66.8	62	90	66.8	40	9	4.4	0	29.2	29.1	29.1	0	92	77.3	70	73	69	66	91	77.4	47	9	2.1	0	30.1	30	29.9	0
30	92	79.8	68	69	66.4	64	90	65.9	39	9	4.2	0	29.1	29	28.9	0	92	81.5	72	72	69.8	68	91	69.5	45	9	4.8	0	29.9	29.9	29.8	0
31	85	75.7	72	71	69	68	87	80.2	57	30	10.4	0	28.9	28.8	28.7	0	92	81.6	73	73	70.5	67	91	70.6	45	12	6.6	0	29.8	29.7	29.6	0
Time	Temperature (F)			Dew Point (F)			Humidity (%)			Wind Speed (mph)			Pressure (in)			Precipitation (in)	Temperature (F)			Dew Point (F)			Humidity (%)			Wind Speed (mph)			Pressure (in)			Precipitation (in)
Sept-2021	Max	Avg	Min	Max	Avg	Min	Max	Avg	Min	Max	Avg	Min	Max	Avg	Min	Total	Max	Avg	Min	Max	Avg	Min	Max	Avg	Min	Max	Avg	Min	Max	Avg	Min	Total
1	84	74.6	72	70	68.2	63	94	81.4	58	16	9.2	0	28.8	28.7	28.6	0.68	86	80.9	78	74	71.1	69	84	72.6	57	17	10	5	29.6	29.6	29.5	0
2	83	72.6	64	64	60.4	57	90	67.8	44	10	4.9	0	29	28.9	28.8	0.65	87	78.6	69	70	62.3	57	76	58.3	41	14	9.1	5	29.9	29.7	29.6	0
3	81	69.1	58	60	55.4	49	90	65.8	36	7	2.7	0	29.1	29.1	29	0	84	71.8	61	57	53	47	78	54.9	27	10	5.9	0	30	29.9	29.9	0
4	83	70.9	60	60	57.9	56	93	66.6	41	7	3	0	29.1	29	29	0	85	72.4	60	61	56.2	51	83	60.1	32	7	3.6	0	29.9	29.9	29.8	0
5	85	73	61	61	58.5	56	87	63.2	38	9	5.3	0	29	28.9	28.9	0	88	73.2	61	64	59.7	56	90	66.3	36	9	3.1	0	29.9	29.8	29.8	0
6	85	75.5	68	67	64.3	60	90	69	49	9	4.8	0	29	28.9	28.9	0	91	78.5	70	69	66.9	65	90	70.3	43	12	5.6	0	29.8	29.8	29.7	0
7	81	73.4	66	71	65.9	62	90	78	60	8	4	0	29.1	29	28.9	0	92	81.3	74	72	66.6	59	85	64.4	33	10	5	0	29.9	29.8	29.8	0
8	86	74.7	69	70	68.2	66	90	81.2	55	15	6.9	0	29	28.9	28.8	0.58	92	78.4	73	74	71.3	70	94	79.9	50	20	5.5	0	29.8	29.8	29.7	0
9	81	73.3	68	69	61.7	50	91	70.3	34	12	7.3	0	29	28.9	28.8	0.12	85	74.7	68	72	69.2	63	94	83.5	57	14	6.4	0	29.8	29.7	29.6	0.14
10	80	69.3	56	57	52	50	84	56.9	36	7	3.8	0	29.1	29.1	29	0	83	72	63	61	55.2	48	87	59.3	29	13	5.6	0	30	29.9	29.8	0.32
11	83	74.9	64	58	55.8	52	80	53.5	36	8	3.4	0	29.3	29.2	29.2	0	84	71.3	58	61	56	51	87	62.3	33	8	2.4	0	30.1	30.1	30	0
12	86	72.1	59	61	58.6	56	90	65.7	37	9	3.7	0	29.3	29.2	29.2	0	87	74.1	62	64	59.3	56	90	63.2	36	9	2.8	0	30.2	30.1	30.1	0
13	84	84	84	63	63	63	48	48	48	5	5	5	29.1	29.1	29.1	0	90	76.3	62	67	62.4	58	87	65.2	38	12	2.8	0	30.1	30	29.9	0
14	88	85	79	63	61.7	61	54	45.7	40	8	4.3	0	29	29	29	0	90	74	66	72	66.1	62	90	77.9	43	12	2.4	0	30	29.9	29.9	0
15	na	na	na	na	na	na	na	na	na	na	na	na	na	na	na	na	89	76.6	70	73	70	68	94	81.3	50	14	3	0	29.9	29.9	29.8	0
16	75	70	66	66	65	64	94	85.3	73	9	4.1	0	29.1	29.1	29	0	85	78.1	73	72	69.8	68	87	76.2	59	9	5.7	0	29.9	29.9	29.9	0
17	75	73.5	72	70	69	68	94	86	78	3	1.5	0	29.2	29.1	29.1	0	89	80	74	71	69.8	67	87	72.2	50	8	5.3	0	30	29.9	29.9	0
18	na	na	na	na	na	na	na	na	na	na	na	na	na	na	na	na	88	79.7	72	71	69.2	68	87	71.7	53	10	5.8	3	30	29.9	29.9	0
19	82	82	82	68	67	66	62	60	58	5	2.5	0	29.1	29.1	29.1	0	89	75.9	70	70	68.1	66	93	78.6	48	12	3.7	0	30	30	29.9	0
20	72	71.3	70	68	66.7	66	88	86.3	83	9	7.7	6	29.2	29.1	29.1	0	87	77.6	70	72	69.1	67	90	75.6	57	17	9.4	5	30	30	29.9	0
21	72	70.4	68	66	64.8	64	88	84	78	10	9.8	9	29.1	29.1	29.1	0	85	77	73	74	70.5	67	88	80.3	63	14	7.6	0	30	29.9	29.9	0.97
22	79	71.2	59	70	66	54	88	83	74	13	9.8	6	28.9	28.9	28.8	0	91	79.9	75	75	72.4	70	88	78.4	52	14	7.4	0	29.9	29.8	29.6	0.69
23	73	60.3	0	48	41.7	0	72	47	0	8	5.5	0	29.1	29	28.9	0	81	72.3	65	70	57.6	52	84	62.2	38	13	7.6	3	29.9	29.8	29.7	0.29
24	74	60.5	49	52	46.6	43	86	63.5	37	9	3.7	0	29.1	29.1	29	0	80	67.5	57	52	49	45	78	54.5	30	13	7.3	0	30	29.9	29.9	0
25	76	61.2	49	54	50.3	46	93	71.3	37	9	2.1	0	29.1	29.1	29	0	81	67	54	55	50.8	48	80	59	31	10	3	0	30	29.9	29.9	0
26	79	64.8	51	57	52.6	48	90	68.6	36	8	1.3	0	29.1	29.1	29.1	0	82	69.3	57	59	54.6	52	83	62.4	37	9	3.4	0	30	29.9	29.9	0
27	81	66.5	54	57	53.8	50	93	67.9	34	7	1.6	0	29.1	29.1	29	0	86	72.3	59	61	57	54	83	61.8	35	8	3	0	30	29.9	29.9	0
28	85	70.2	58	60	57.3	55	93	67.1	37	9	4.2	0	29.1	29	28.9	0	87	75.6	65	63	60.6	58	84	62.4	37	12	6.2	0	29.9	29.9	29.8	0
29	85	71.3	58	62	58.2	55	93	67.1	36	7	2.1	0	29.1	29	29	0	89	74	63	66	62.7	59	90	70.7	40	6	1.9	0	29.9	29.8	29.8	0
30	85	72	60	64	60.7	58	93	70.3	41	8	2.5	0	29.1	29.1	29	0	87	73.8	67	69	66.6	63	90	79.3	53	9	4.6	0	30	29.9	29.9	0

## Sheet: S3_Genptyping_Data
			708_RILs	Please-discard lines from phenotypic data
SNPs\RILs	alleles	chrom	pos	strand	assembly	center	protLSID	assayLSID	panelLSID	Qccode	MB0002	MB0013	MB0032	MB0045	MB0061	MB0075	MB0089	MB0099	MB0109	MB0124	MB0140	MB0151	MB0162	MB0172	MB0181	MB0194	MB0205	MB0215	MB0228	MB0238	MB0248	MB0258	MB0270	MB0283	MB0295	MB0003	MB0014	MB0023	MB0033	MB0046	MB0062	MB0080	MB0090	MB0100	MB0110	MB0125	MB0141	MB0152	MB0173
S01_394647	C/-	1	394647	+	NA	NA	NA	NA	NA	NA	C	C	C	-	C	-	C	C	C	C	C	C	C	C	C	C	C	C	C	C	C	C	C	C	C	-	C	C	C	-	C	C	C	C	C	C	C	C	C
S01_427671	T/C	1	427671	+	NA	NA	NA	NA	NA	NA	T	T	T	T	T	T	T	T	T	T	T	T	T	T	T	T	T	T	T	T	T	T	T	T	T	T	T	T	T	T	T	T	T	T	T	T	T	T	T
S01_943526	T/C	1	943526	+	NA	NA	NA	NA	NA	NA	T	T	T	T	T	T	T	C	T	T	T	T	T	T	T	T	T	T	T	T	T	T	T	T	T	T	T	T	T	T	T	T	T	T	T	T	T	T	T
S01_943600	G/A	1	943600	+	NA	NA	NA	NA	NA	NA	G	G	G	G	G	G	G	A	G	G	G	G	G	G	G	G	G	G	G	G	G	G	G	G	G	G	G	G	G	G	G	G	G	G	G	G	G	G	G
S01_1087955	T/G	1	1087955	+	NA	NA	NA	NA	NA	NA	T	T	T	G	T	T	T	T	T	T	T	T	T	T	T	G	G	T	T	T	T	T	T	T	T	T	T	T	T	T	T	G	T	T	T	T	T	T	G
S01_1256758	A/G	1	1256758	+	NA	NA	NA	NA	NA	NA	A	A	A	A	A	A	A	A	A	A	A	A	A	A	A	A	A	A	A	A	A	A	A	A	A	A	A	A	A	A	A	A	A	A	A	A	A	A	A
S01_1256766	C/T	1	1256766	+	NA	NA	NA	NA	NA	NA	C	C	C	C	C	C	C	C	C	C	C	C	C	C	C	C	C	C	C	C	C	C	C	C	C	C	C	C	C	C	C	C	C	C	C	C	C	C	C
S01_1362332	G/A	1	1362332	+	NA	NA	NA	NA	NA	NA	G	G	G	A	G	A	G	G	G	G	G	A	G	G	G	G	A	A	R	A	G	G	G	A	G	G	G	A	A	A	G	A	R	A	A	G	G	G	G
S01_1362449	G/A	1	1362449	+	NA	NA	NA	NA	NA	NA	A	A	G	A	G	R	G	A	A	G	A	A	A	A	A	A	A	A	A	A	A	A	G	G	A	A	G	A	A	A	A	A	R	A	A	A	A	G	G
S01_1469344	T/A	1	1469344	+	NA	NA	NA	NA	NA	NA	T	T	T	T	T	T	T	T	T	T	T	T	T	T	T	T	T	T	T	T	T	T	T	T	T	T	T	T	T	T	T	T	T	T	T	T	T	T	T
S01_1544645	C/G	1	1544645	+	NA	NA	NA	NA	NA	NA	C	C	C	C	C	C	C	C	C	G	C	C	C	C	C	C	C	C	C	C	C	C	C	C	C	C	C	C	C	C	C	C	C	C	C	C	C	C	C
S01_1880534	G/-	1	1880534	+	NA	NA	NA	NA	NA	NA	-	-	G	G	G	-	-	G	G	G	-	G	G	G	G	-	G	G	-	G	G	-	G	-	-	-	-	-	-	G	-	-	-	-	G	-	G	G	G
S01_1880561	T/-	1	1880561	+	NA	NA	NA	NA	NA	NA	-	-	-	T	T	-	-	T	T	T	-	T	T	T	T	-	T	T	-	T	T	-	T	-	-	-	-	-	-	T	-	-	-	-	T	-	T	T	T
S01_2143949	C/T	1	2143949	+	NA	NA	NA	NA	NA	NA	T	T	C	C	C	T	Y	C	C	C	T	C	C	C	C	T	C	C	T	C	C	T	C	T	C	T	T	T	Y	C	T	T	Y	Y	C	T	C	C	C
S01_2167466	T/A	1	2167466	+	NA	NA	NA	NA	NA	NA	A	A	T	T	T	A	W	T	T	T	A	T	T	T	T	A	T	T	A	T	T	A	T	A	A	A	A	A	W	T	A	A	W	W	T	A	T	T	T
S01_2386324	-/T	1	2386324	+	NA	NA	NA	NA	NA	NA	-	-	-	-	-	-	-	-	-	-	-	-	-	-	-	-	-	-	-	-	-	-	-	-	-	-	-	-	-	-	-	-	-	-	-	-	-	-	-
S01_2386336	A/T	1	2386336	+	NA	NA	NA	NA	NA	NA	T	T	A	A	A	T	W	A	A	A	T	A	A	A	A	T	A	A	T	A	A	T	A	A	T	T	T	T	W	A	T	T	W	W	A	T	A	A	A
S01_2469596	C/T	1	2469596	+	NA	NA	NA	NA	NA	NA	C	C	C	C	C	T	C	C	C	C	T	C	C	C	C	T	C	C	T	C	C	C	C	C	C	T	C	C	C	C	C	T	Y	C	C	C	C	C	C
S01_2643873	G/A	1	2643873	+	NA	NA	NA	NA	NA	NA	A	A	G	G	G	A	R	G	G	G	A	G	G	G	G	A	G	G	A	G	G	A	G	G	A	A	A	A	G	G	A	A	R	R	G	A	G	G	G
S01_2643907	C/G	1	2643907	+	NA	NA	NA	NA	NA	NA	C	C	C	C	C	C	C	C	C	C	C	C	C	C	C	C	C	C	C	C	C	C	C	C	C	C	C	C	C	C	C	C	C	C	C	C	C	C	C
S01_2663099	A/G	1	2663099	+	NA	NA	NA	NA	NA	NA	A	A	A	A	A	A	A	A	A	A	A	A	A	A	A	A	A	A	A	A	A	A	A	A	A	A	A	A	A	A	A	A	A	A	A	A	A	A	A
S01_2805880	A/C	1	2805880	+	NA	NA	NA	NA	NA	NA	C	C	A	A	A	C	M	A	M	A	C	A	A	A	A	C	A	A	C	A	A	A	A	A	C	C	A	C	M	A	C	C	M	M	A	C	A	A	A
S01_2807739	G/T	1	2807739	+	NA	NA	NA	NA	NA	NA	T	T	G	G	G	T	G	G	K	G	T	G	G	G	G	T	G	G	T	G	G	G	G	G	G	G	T	G	G	G	G	G	G	G	G	T	G	G	G
S01_3162124	-/T	1	3162124	+	NA	NA	NA	NA	NA	NA	T	T	-	-	-	T	-	-	-	-	T	-	-	-	-	T	T	-	T	-	-	-	-	-	T	-	T	T	-	-	T	T	-	T	-	-	-	-	-
S01_3353786	T/C	1	3353786	+	NA	NA	NA	NA	NA	NA	C	C	T	T	T	C	Y	T	Y	T	C	T	T	T	T	C	C	T	C	T	T	T	T	T	C	C	C	C	Y	T	C	T	Y	C	T	T	T	T	T
S01_3353824	-/T	1	3353824	+	NA	NA	NA	NA	NA	NA	T	T	-	-	-	T	-	-	-	-	T	-	-	-	-	T	T	-	T	-	-	-	-	-	T	T	T	T	-	-	T	-	-	T	-	-	-	-	-
S01_3390756	G/A	1	3390756	+	NA	NA	NA	NA	NA	NA	A	G	G	G	G	G	R	G	G	G	G	G	G	G	G	G	G	G	G	G	G	G	G	G	G	G	G	G	G	G	G	G	G	A	G	G	G	G	G
S01_3390766	T/-	1	3390766	+	NA	NA	NA	NA	NA	NA	-	T	T	T	T	T	-	T	T	T	T	T	T	T	T	T	T	T	T	T	T	T	T	T	T	T	T	T	T	T	T	T	T	-	T	T	T	T	T
S01_3397873	C/T	1	3397873	+	NA	NA	NA	NA	NA	NA	T	T	C	C	C	C	Y	C	Y	C	T	C	C	C	C	C	T	C	C	C	C	C	C	C	C	T	C	T	C	C	T	C	Y	T	C	C	C	C	C
S01_3474393	T/A	1	3474393	+	NA	NA	NA	NA	NA	NA	A	A	T	T	T	T	W	T	W	T	A	T	T	T	T	A	A	T	A	T	T	T	T	T	A	A	A	A	W	T	A	T	W	A	T	T	T	T	T
S01_3474394	T/G	1	3474394	+	NA	NA	NA	NA	NA	NA	G	G	T	T	T	T	K	T	K	T	G	T	T	T	T	G	G	T	G	T	T	T	T	T	G	G	G	G	K	T	G	T	K	G	T	T	T	T	T
S01_3541500	C/-	1	3541500	+	NA	NA	NA	NA	NA	NA	-	-	C	C	C	C	-	C	-	C	-	C	C	C	C	C	-	C	-	C	C	C	C	C	-	-	-	C	-	C	-	C	-	-	C	C	C	C	C
S01_3541536	C/T	1	3541536	+	NA	NA	NA	NA	NA	NA	T	T	C	C	C	C	Y	C	Y	C	T	C	C	C	C	C	T	C	T	C	C	C	C	C	T	T	T	C	Y	C	T	C	Y	T	C	C	C	C	C
S01_3705870	G/C	1	3705870	+	NA	NA	NA	NA	NA	NA	G	C	G	G	G	G	G	G	G	G	G	G	G	G	G	C	C	G	C	G	G	G	G	G	G	C	G	C	G	G	C	G	G	G	G	G	G	G	G
S01_3756450	C/T	1	3756450	+	NA	NA	NA	NA	NA	NA	T	T	C	C	C	C	Y	C	C	C	T	C	C	C	C	T	T	C	T	C	C	C	C	C	T	T	T	T	Y	C	T	C	Y	T	C	C	C	C	C
S01_3813275	A/G	1	3813275	+	NA	NA	NA	NA	NA	NA	A	G	A	A	A	A	A	A	A	A	G	A	A	A	A	A	A	A	A	A	A	A	A	A	A	A	G	A	R	A	A	A	R	G	A	A	A	A	A
S01_4026391	A/T	1	4026391	+	NA	NA	NA	NA	NA	NA	A	A	A	A	A	A	T	A	A	A	A	T	A	A	A	A	A	A	A	A	A	A	A	A	T	A	T	A	A	A	A	T	A	A	A	A	A	A	A
S01_4051932	G/T	1	4051932	+	NA	NA	NA	NA	NA	NA	T	G	G	G	G	G	K	G	G	G	T	G	G	G	G	T	G	G	T	G	G	G	G	G	T	T	T	T	K	G	T	G	K	T	G	G	G	G	G
S01_4161383	C/A	1	4161383	+	NA	NA	NA	NA	NA	NA	C	C	C	C	C	C	C	C	C	C	C	C	C	C	C	C	A	A	C	A	A	A	A	A	C	C	C	C	C	C	C	C	C	C	C	C	C	C	C
S01_4237417	G/-	1	4237417	+	NA	NA	NA	NA	NA	NA	-	G	G	G	G	G	-	G	G	G	-	G	G	G	G	-	G	G	G	G	G	G	G	G	-	-	-	G	-	G	-	G	-	-	G	G	G	G	G
S01_4240529	-/G	1	4240529	+	NA	NA	NA	NA	NA	NA	G	-	-	-	-	-	-	-	-	-	G	-	-	-	-	G	-	-	G	-	-	-	-	-	G	G	G	-	-	-	G	-	-	G	-	-	-	-	-
S01_4240530	C/G	1	4240530	+	NA	NA	NA	NA	NA	NA	G	C	C	C	C	C	S	C	C	C	G	C	C	C	C	G	C	C	G	C	C	C	C	C	G	G	G	C	S	C	G	C	S	G	C	C	C	C	C
S01_4240565	T/C	1	4240565	+	NA	NA	NA	NA	NA	NA	C	T	T	T	T	T	Y	T	T	T	C	T	T	T	T	C	T	T	C	T	T	T	T	T	C	C	C	T	Y	T	C	T	Y	C	T	T	T	T	T
S01_4477249	C/A	1	4477249	+	NA	NA	NA	NA	NA	NA	A	C	C	C	C	C	M	C	C	C	A	C	C	C	C	A	C	C	A	C	C	C	C	C	A	A	C	C	A	C	A	C	M	A	C	C	C	C	C
S01_4498165	-/T	1	4498165	+	NA	NA	NA	NA	NA	NA	-	-	-	-	-	-	-	-	-	-	-	-	-	-	-	T	-	-	-	-	-	-	-	-	T	-	-	-	-	-	T	-	-	-	-	-	-	-	-
S01_4522501	G/A	1	4522501	+	NA	NA	NA	NA	NA	NA	A	G	G	G	G	G	G	G	G	G	A	G	G	G	G	A	G	G	A	G	G	G	G	G	A	A	A	G	G	G	A	G	G	A	G	G	G	G	G
S01_4716056	C/G	1	4716056	+	NA	NA	NA	NA	NA	NA	C	C	C	C	C	C	C	C	C	C	G	C	C	C	C	C	C	C	C	C	C	C	C	C	C	C	C	C	G	C	C	C	C	C	C	C	C	C	C
S01_4716121	C/T	1	4716121	+	NA	NA	NA	NA	NA	NA	C	C	C	C	C	C	C	C	C	C	T	C	C	C	C	C	C	C	C	C	C	C	C	C	C	C	C	C	T	C	C	C	C	C	C	C	C	C	C
S01_4716129	T/G	1	4716129	+	NA	NA	NA	NA	NA	NA	T	T	T	T	T	T	T	T	T	T	G	T	T	T	T	T	T	T	T	T	T	T	T	T	T	T	T	T	G	T	T	T	T	T	T	T	T	T	T
S01_4716131	T/A	1	4716131	+	NA	NA	NA	NA	NA	NA	T	T	T	T	T	T	T	T	T	T	A	T	T	T	T	T	T	T	T	T	T	T	T	T	T	T	T	T	A	T	T	T	T	T	T	T	T	T	T
S01_4717313	T/C	1	4717313	+	NA	NA	NA	NA	NA	NA	Y	T	T	T	T	T	Y	T	T	T	C	T	T	T	T	C	T	T	C	T	T	Y	T	T	C	Y	C	T	C	T	C	T	Y	C	T	T	T	T	T
S01_4892375	C/T	1	4892375	+	NA	NA	NA	NA	NA	NA	C	C	C	C	C	C	C	C	C	C	C	C	C	C	C	C	C	C	C	C	C	C	C	C	C	C	C	C	C	C	C	C	C	C	C	C	C	C	C
S01_4931680	C/T	1	4931680	+	NA	NA	NA	NA	NA	NA	Y	C	C	C	C	C	Y	C	C	C	T	C	C	C	C	C	C	C	T	C	C	C	C	C	C	C	C	C	T	C	C	C	C	C	C	C	C	C	C
S01_5072808	A/G	1	5072808	+	NA	NA	NA	NA	NA	NA	R	A	A	A	A	A	R	A	A	A	G	A	A	A	A	G	A	A	G	A	A	R	A	A	G	R	G	A	G	A	G	A	R	G	A	A	A	A	A
S01_5072827	T/-	1	5072827	+	NA	NA	NA	NA	NA	NA	-	T	T	T	T	T	-	T	T	T	-	T	T	T	T	-	T	T	-	T	T	-	T	T	-	-	-	T	-	T	-	T	-	-	T	T	T	T	T
S01_5072866	C/T	1	5072866	+	NA	NA	NA	NA	NA	NA	Y	C	C	C	C	C	Y	C	C	C	T	C	C	C	C	T	C	C	T	C	C	Y	C	C	T	Y	T	C	T	C	T	C	T	T	C	C	C	C	C
S01_5104099	T/-	1	5104099	+	NA	NA	NA	NA	NA	NA	-	T	T	T	T	T	T	T	T	T	T	T	T	T	T	T	T	T	-	T	T	T	T	T	T	-	-	T	T	T	-	T	-	-	T	T	T	T	T
S01_5220086	G/T	1	5220086	+	NA	NA	NA	NA	NA	NA	K	G	G	G	G	G	K	G	G	G	T	G	G	G	G	T	G	G	T	G	G	K	G	G	G	K	T	G	T	G	T	G	K	G	G	G	G	G	G
S01_5220124	C/G	1	5220124	+	NA	NA	NA	NA	NA	NA	S	C	C	C	C	C	S	C	C	C	G	C	C	C	C	G	C	C	G	C	C	S	C	C	G	S	G	C	G	C	G	C	C	G	C	C	C	C	C
S01_5220171	T/C	1	5220171	+	NA	NA	NA	NA	NA	NA	Y	T	T	T	T	T	Y	T	T	T	C	T	T	T	T	C	T	T	C	T	T	Y	T	T	C	Y	C	T	C	T	C	T	Y	T	T	T	T	T	T
S01_5321405	T/A	1	5321405	+	NA	NA	NA	NA	NA	NA	T	W	T	T	W	W	W	T	T	W	T	T	T	W	T	W	T	T	T	T	T	W	T	T	T	T	W	T	T	T	T	T	W	T	T	W	T	W	W
S01_5321417	G/T	1	5321417	+	NA	NA	NA	NA	NA	NA	G	K	G	G	K	K	K	G	G	K	G	G	G	K	G	K	G	G	G	G	G	K	G	G	G	G	K	G	G	G	G	G	K	G	G	K	G	K	K
S01_5321433	C/T	1	5321433	+	NA	NA	NA	NA	NA	NA	C	Y	C	C	Y	Y	Y	C	C	Y	C	C	C	Y	C	Y	C	C	C	C	C	Y	C	C	C	C	Y	C	C	C	C	C	Y	C	C	Y	C	Y	Y
S01_5321478	C/T	1	5321478	+	NA	NA	NA	NA	NA	NA	C	Y	C	C	Y	Y	Y	C	C	Y	C	C	C	Y	C	Y	C	C	C	C	C	Y	C	C	C	C	Y	C	C	C	C	C	Y	C	C	Y	C	Y	Y
S01_5321487	C/-	1	5321487	+	NA	NA	NA	NA	NA	NA	C	-	C	C	-	-	-	C	C	-	C	C	C	-	C	-	C	C	C	C	C	-	C	C	C	C	-	C	C	C	C	C	-	C	C	-	C	-	-
S01_5323285	G/T	1	5323285	+	NA	NA	NA	NA	NA	NA	G	G	G	G	G	G	G	G	G	G	T	G	G	G	G	T	G	G	T	G	G	K	G	G	T	T	T	G	T	G	T	G	G	T	G	G	G	G	G
S01_5323349	A/G	1	5323349	+	NA	NA	NA	NA	NA	NA	A	A	A	A	A	A	A	A	A	A	G	A	A	A	A	G	A	A	G	A	A	R	A	A	A	G	G	A	G	A	G	A	A	G	A	A	A	A	A
S01_5356149	-/A	1	5356149	+	NA	NA	NA	NA	NA	NA	-	-	-	-	-	-	-	-	-	-	A	-	-	-	-	A	-	-	A	-	-	-	-	-	A	A	A	-	A	-	A	-	-	A	-	-	-	-	-
S01_5356175	-/G	1	5356175	+	NA	NA	NA	NA	NA	NA	-	-	-	-	-	-	-	-	-	-	G	-	-	-	-	G	-	-	G	-	-	-	-	-	G	G	G	-	G	-	G	-	-	G	-	-	-	-	-
S01_5361453	G/T	1	5361453	+	NA	NA	NA	NA	NA	NA	K	G	G	G	G	G	G	G	G	G	T	G	G	G	G	T	G	G	T	G	G	G	G	G	T	T	T	G	T	G	T	G	G	T	G	G	G	G	G
S01_5658535	T/C	1	5658535	+	NA	NA	NA	NA	NA	NA	T	T	T	T	T	T	T	T	T	T	C	T	T	T	T	C	T	T	T	T	T	T	T	T	T	C	T	T	C	T	C	T	T	T	T	T	T	T	T
S01_5886340	G/C	1	5886340	+	NA	NA	NA	NA	NA	NA	S	G	G	G	G	G	G	G	G	G	C	G	G	G	G	C	G	G	C	G	G	S	G	G	C	C	C	G	C	G	C	G	G	G	G	G	G	G	G
S01_5913898	C/A	1	5913898	+	NA	NA	NA	NA	NA	NA	C	A	C	M	C	C	M	C	C	C	C	C	C	C	C	C	C	C	C	M	M	A	C	M	C	C	C	C	C	C	C	C	C	C	M	C	C	M	C
S01_6048463	G/A	1	6048463	+	NA	NA	NA	NA	NA	NA	G	G	G	G	G	G	G	G	G	G	A	G	G	G	G	A	G	G	A	G	G	R	G	G	A	G	G	G	A	G	A	G	G	G	G	G	G	G	G
S01_6274650	T/C	1	6274650	+	NA	NA	NA	NA	NA	NA	Y	T	T	T	T	T	T	T	T	T	C	T	T	T	T	C	T	T	C	T	T	T	T	T	C	C	T	T	C	T	C	T	T	T	T	T	T	T	T
S01_6322676	A/G	1	6322676	+	NA	NA	NA	NA	NA	NA	R	A	A	A	A	A	A	A	A	A	G	A	A	A	A	A	A	A	A	A	A	A	A	A	G	A	A	A	G	A	G	A	A	A	A	A	A	A	A
S01_6331329	G/C	1	6331329	+	NA	NA	NA	NA	NA	NA	S	G	G	G	G	G	G	G	G	G	C	G	G	G	G	C	G	G	C	G	G	G	G	G	G	C	G	G	C	G	G	G	G	G	G	G	G	G	G
S01_6331357	T/C	1	6331357	+	NA	NA	NA	NA	NA	NA	T	T	T	T	T	T	T	T	T	T	C	T	T	T	T	C	T	T	C	T	T	T	T	T	T	C	T	T	C	T	T	T	T	T	T	T	T	T	T
S01_6331368	C/T	1	6331368	+	NA	NA	NA	NA	NA	NA	C	C	C	C	C	C	C	C	C	C	T	C	C	C	C	T	C	C	T	C	C	C	C	C	C	T	C	C	T	C	C	C	C	C	C	C	C	C	C
S01_6331380	A/-	1	6331380	+	NA	NA	NA	NA	NA	NA	A	A	A	A	A	A	A	A	A	A	-	A	A	A	A	-	A	A	-	A	A	A	A	A	A	-	A	A	-	A	A	A	A	A	A	A	A	A	A
S01_6331386	G/T	1	6331386	+	NA	NA	NA	NA	NA	NA	G	G	G	G	G	G	G	G	G	G	T	G	G	G	G	T	G	G	T	G	G	G	G	G	G	T	G	G	T	G	G	G	G	G	G	G	G	G	G
S01_6331391	A/T	1	6331391	+	NA	NA	NA	NA	NA	NA	A	A	A	A	A	A	A	A	A	A	T	A	A	A	A	T	A	A	T	A	A	A	A	A	A	T	A	A	T	A	A	A	A	A	A	A	A	A	A
S01_6331404	C/G	1	6331404	+	NA	NA	NA	NA	NA	NA	C	C	C	C	C	C	C	C	C	C	G	C	C	C	C	G	C	C	G	C	C	C	C	C	C	G	C	C	G	C	C	C	C	C	C	C	C	C	C
S01_6331405	T/C	1	6331405	+	NA	NA	NA	NA	NA	NA	T	T	T	T	T	T	T	T	T	T	C	T	T	T	T	C	T	T	C	T	T	T	T	T	T	C	T	T	C	T	T	T	T	T	T	T	T	T	T
S01_6331419	T/C	1	6331419	+	NA	NA	NA	NA	NA	NA	T	T	T	T	T	T	T	T	T	T	C	T	T	T	T	C	T	T	C	T	T	T	T	T	T	C	T	T	C	T	T	T	T	T	T	T	T	T	T
S01_6339579	C/T	1	6339579	+	NA	NA	NA	NA	NA	NA	C	C	C	C	T	C	C	C	C	Y	T	C	C	C	C	C	C	C	C	C	C	C	C	C	C	C	C	T	T	C	T	T	T	C	C	C	C	C	C
S01_6404073	-/T	1	6404073	+	NA	NA	NA	NA	NA	NA	-	-	-	-	-	-	-	-	-	-	-	-	-	-	-	-	-	-	T	-	-	-	-	-	-	-	-	-	T	-	T	-	-	-	-	-	-	-	-
S01_6404075	G/A	1	6404075	+	NA	NA	NA	NA	NA	NA	G	G	G	G	G	G	G	G	G	G	G	G	G	G	G	G	G	G	A	G	G	G	G	G	G	G	G	G	A	G	A	G	G	G	G	G	G	G	G
S01_6468545	C/A	1	6468545	+	NA	NA	NA	NA	NA	NA	C	C	C	C	C	C	C	C	C	C	C	C	C	C	C	C	C	C	C	C	C	C	C	C	C	C	C	C	C	C	C	C	C	C	C	C	C	C	C
S01_6707352	C/T	1	6707352	+	NA	NA	NA	NA	NA	NA	C	T	C	C	C	C	C	C	C	C	T	C	C	C	C	T	C	C	T	C	C	C	C	C	T	C	C	C	Y	C	T	C	C	C	C	C	C	C	C
S01_6707591	C/T	1	6707591	+	NA	NA	NA	NA	NA	NA	C	T	C	C	C	C	C	C	C	C	C	C	C	C	C	T	C	C	T	C	C	C	C	C	T	C	C	C	Y	C	C	C	C	C	C	C	C	C	C
S01_6707604	C/T	1	6707604	+	NA	NA	NA	NA	NA	NA	C	T	C	C	C	C	C	C	C	C	C	C	C	C	C	T	C	C	T	C	C	C	C	C	T	C	C	C	Y	C	C	C	C	C	C	C	C	C	C
S01_6803784	G/C	1	6803784	+	NA	NA	NA	NA	NA	NA	G	C	G	G	G	G	G	G	G	G	C	G	G	G	G	C	G	G	C	G	G	G	G	G	C	G	G	G	S	G	C	G	G	G	G	G	G	G	G
S01_6831412	G/T	1	6831412	+	NA	NA	NA	NA	NA	NA	G	T	G	G	G	G	G	G	G	G	T	G	G	G	G	T	G	G	T	G	G	G	G	G	T	G	G	G	K	G	T	G	G	G	G	G	G	G	G
S01_6911815	A/-	1	6911815	+	NA	NA	NA	NA	NA	NA	A	-	A	A	A	A	A	A	A	A	-	A	A	A	A	-	A	A	-	A	A	A	A	A	-	A	A	A	-	A	-	A	A	A	A	-	A	A	A
S01_6911881	A/G	1	6911881	+	NA	NA	NA	NA	NA	NA	A	G	A	A	A	A	A	A	A	A	G	A	A	A	A	G	A	A	G	A	A	A	A	A	G	A	A	A	R	A	G	A	A	A	A	A	A	A	A
S01_6970755	C/T	1	6970755	+	NA	NA	NA	NA	NA	NA	C	C	C	C	C	C	C	C	C	C	C	C	C	C	C	C	C	C	C	C	C	C	C	C	T	C	C	C	C	C	C	C	C	C	C	C	C	C	C
S01_7236924	T/C	1	7236924	+	NA	NA	NA	NA	NA	NA	T	T	T	T	T	T	T	T	T	T	T	T	T	T	T	T	T	T	C	T	T	T	T	T	T	T	T	T	T	T	C	T	T	T	T	T	T	T	T
S01_7271149	T/C	1	7271149	+	NA	NA	NA	NA	NA	NA	T	C	T	T	T	T	T	T	T	T	C	T	T	T	T	C	T	T	C	T	T	T	T	T	T	T	T	T	T	T	C	T	T	T	T	T	T	T	T
S01_7271175	T/A	1	7271175	+	NA	NA	NA	NA	NA	NA	T	A	T	T	T	T	T	T	T	T	A	T	T	T	T	A	T	T	A	T	T	T	T	T	T	T	T	T	T	T	A	T	T	T	T	T	T	T	T
S01_7271177	T/G	1	7271177	+	NA	NA	NA	NA	NA	NA	T	G	T	T	T	T	T	T	T	T	G	T	T	T	T	G	T	T	G	T	T	T	T	T	T	T	T	T	T	T	G	T	T	T	T	T	T	T	T
S01_7271196	T/C	1	7271196	+	NA	NA	NA	NA	NA	NA	T	C	T	T	T	T	T	T	T	T	C	T	T	T	T	C	T	T	C	T	T	T	T	T	T	T	T	T	T	T	C	T	T	T	T	T	T	T	T
S01_7339690	A/G	1	7339690	+	NA	NA	NA	NA	NA	NA	A	G	A	A	A	A	A	A	A	A	G	A	A	A	A	G	A	A	G	A	A	A	A	A	G	A	A	A	R	A	G	A	A	A	A	A	A	A	A
S01_7339691	T/A	1	7339691	+	NA	NA	NA	NA	NA	NA	T	A	T	T	T	T	T	T	T	T	A	T	T	T	T	A	T	T	A	T	T	T	T	T	A	T	T	T	W	T	A	T	T	T	T	T	T	T	T
S01_7339719	G/A	1	7339719	+	NA	NA	NA	NA	NA	NA	G	A	G	G	G	G	G	G	G	G	A	G	G	G	G	A	G	G	A	G	G	G	G	G	A	G	G	G	R	G	A	G	G	G	G	G	G	G	G
S01_7339723	A/G	1	7339723	+	NA	NA	NA	NA	NA	NA	A	G	A	A	A	A	A	A	A	A	G	A	A	A	A	G	A	A	G	A	A	A	A	A	G	A	A	A	R	A	G	A	A	A	A	A	A	A	A
S01_7405059	C/T	1	7405059	+	NA	NA	NA	NA	NA	NA	C	C	C	C	C	C	C	C	C	C	C	C	C	C	C	C	C	T	C	C	T	C	C	C	Y	C	C	C	T	C	C	C	C	Y	C	C	C	T	C
S01_7823244	C/-	1	7823244	+	NA	NA	NA	NA	NA	NA	C	-	C	C	C	C	C	C	C	C	-	C	C	C	C	-	C	C	-	C	C	C	C	C	-	C	C	C	-	C	-	C	C	C	C	C	C	C	C
S01_7910728	C/A	1	7910728	+	NA	NA	NA	NA	NA	NA	C	A	C	C	C	C	C	C	C	C	M	C	C	C	C	A	C	C	A	C	C	C	C	C	A	C	C	C	M	C	A	C	C	C	C	C	C	M	C
S01_7948768	C/G	1	7948768	+	NA	NA	NA	NA	NA	NA	C	C	C	C	C	C	C	C	C	C	G	C	C	C	C	G	C	C	C	C	C	C	C	C	C	C	C	C	C	C	C	C	C	C	C	C	C	S	C
S01_7957654	G/-	1	7957654	+	NA	NA	NA	NA	NA	NA	G	-	G	G	G	G	G	G	G	G	G	G	G	G	G	G	G	G	G	G	G	G	G	G	G	G	G	G	G	G	G	G	G	G	G	G	G	G	G
S01_7957710	T/G	1	7957710	+	NA	NA	NA	NA	NA	NA	T	G	T	T	T	T	T	T	T	T	K	T	T	T	T	T	T	T	T	T	T	T	T	T	G	T	T	T	T	T	G	T	T	T	T	T	T	T	T
S01_7957800	G/A	1	7957800	+	NA	NA	NA	NA	NA	NA	G	A	G	G	G	G	G	G	G	G	R	G	G	G	G	A	G	G	A	G	G	G	G	G	G	G	G	G	R	G	A	G	G	G	G	G	G	R	G
S01_7957856	G/A	1	7957856	+	NA	NA	NA	NA	NA	NA	G	A	G	G	G	G	G	G	G	G	R	G	G	G	G	A	G	G	A	G	G	G	G	G	A	G	G	G	R	G	A	G	G	G	G	G	G	R	G
S01_8138773	A/-	1	8138773	+	NA	NA	NA	NA	NA	NA	A	-	A	A	A	A	A	A	A	A	-	A	A	A	A	-	A	A	A	A	A	A	A	A	-	A	A	A	A	A	-	A	A	A	A	A	A	A	A
S01_8138799	T/-	1	8138799	+	NA	NA	NA	NA	NA	NA	T	-	T	T	T	T	T	T	T	T	-	T	T	T	T	-	T	T	T	T	T	T	T	T	-	T	T	T	T	T	-	T	T	T	T	T	T	T	T
S01_8138888	T/C	1	8138888	+	NA	NA	NA	NA	NA	NA	T	C	T	T	T	T	T	T	T	T	C	T	T	T	T	C	T	T	T	T	T	T	T	T	C	T	T	T	T	T	C	T	T	T	T	T	T	T	T
S01_8248314	A/C	1	8248314	+	NA	NA	NA	NA	NA	NA	A	C	A	A	A	A	A	A	A	A	M	A	A	A	A	C	A	A	C	A	A	A	A	A	A	A	A	A	A	A	C	A	A	A	A	A	A	A	A
S01_8388066	T/A	1	8388066	+	NA	NA	NA	NA	NA	NA	T	A	T	T	T	T	T	T	T	T	T	T	T	T	T	A	T	T	T	T	T	T	T	T	A	T	T	T	T	T	A	T	T	T	T	T	T	T	T
S01_8561619	A/T	1	8561619	+	NA	NA	NA	NA	NA	NA	A	T	A	A	A	A	A	A	A	A	A	A	A	A	A	A	A	A	A	A	A	A	A	A	A	A	A	A	A	A	A	A	A	A	A	A	A	T	A
S01_8572176	C/T	1	8572176	+	NA	NA	NA	NA	NA	NA	C	T	C	C	C	C	C	C	C	C	Y	C	C	C	C	T	C	C	T	C	C	C	C	C	T	C	C	C	C	C	T	C	C	C	C	C	C	C	C
S01_8734670	G/C	1	8734670	+	NA	NA	NA	NA	NA	NA	G	C	G	G	G	G	G	G	G	G	G	G	G	G	G	C	G	G	C	G	G	G	G	G	C	G	G	G	G	G	C	G	G	G	G	G	G	S	G
S01_8744655	C/G	1	8744655	+	NA	NA	NA	NA	NA	NA	C	C	C	C	C	C	C	C	C	C	C	C	C	C	C	C	C	C	G	C	C	C	C	C	G	C	C	C	C	C	C	C	C	C	C	C	C	C	C
S01_8744762	T/C	1	8744762	+	NA	NA	NA	NA	NA	NA	T	T	T	T	T	T	T	T	T	T	Y	T	T	T	T	T	T	T	T	T	T	T	T	T	C	T	T	T	T	T	T	T	T	T	T	T	T	T	T
S01_9131124	T/C	1	9131124	+	NA	NA	NA	NA	NA	NA	T	C	T	T	T	T	T	T	T	T	T	T	T	T	T	T	T	T	T	T	T	T	T	T	T	T	T	T	T	T	T	T	T	T	T	T	T	T	T
S01_9430698	C/G	1	9430698	+	NA	NA	NA	NA	NA	NA	C	C	C	C	C	C	C	C	C	C	S	S	S	S	S	G	S	C	G	S	S	S	C	S	G	C	C	C	C	C	C	C	C	S	C	C	S	S	C
S01_9430737	G/A	1	9430737	+	NA	NA	NA	NA	NA	NA	G	G	G	G	G	G	G	G	G	G	R	R	R	R	R	A	R	G	A	R	R	R	G	R	A	G	G	G	G	G	G	G	G	R	G	G	R	R	G
S01_9430738	C/T	1	9430738	+	NA	NA	NA	NA	NA	NA	C	C	C	C	C	C	C	C	C	C	Y	Y	Y	Y	Y	T	Y	C	T	Y	Y	Y	C	Y	T	C	C	C	C	C	C	C	C	Y	C	C	Y	Y	C
S01_9736035	-/A	1	9736035	+	NA	NA	NA	NA	NA	NA	-	A	-	-	-	-	-	-	-	A	-	-	-	-	-	-	-	-	-	-	-	-	-	-	-	-	-	-	-	-	-	-	-	-	-	-	-	-	-
S01_9803189	G/A	1	9803189	+	NA	NA	NA	NA	NA	NA	G	A	A	G	G	G	G	G	G	A	G	G	G	G	G	A	G	G	G	G	G	R	G	G	A	G	G	G	G	G	G	G	G	G	G	G	G	G	G
S01_9807891	C/T	1	9807891	+	NA	NA	NA	NA	NA	NA	C	T	T	C	C	C	C	C	C	Y	C	C	C	C	C	T	T	T	T	T	C	T	C	T	C	C	C	C	C	C	C	C	C	C	C	C	C	C	C
S01_9818463	T/C	1	9818463	+	NA	NA	NA	NA	NA	NA	T	T	T	T	T	T	T	T	T	T	T	T	T	T	T	T	C	C	C	T	C	Y	C	T	T	T	T	T	T	T	T	T	T	T	T	T	T	T	T
S01_9818537	G/A	1	9818537	+	NA	NA	NA	NA	NA	NA	G	G	G	G	G	G	G	G	G	G	G	G	G	G	G	G	A	A	A	G	A	R	A	A	G	G	G	G	G	G	G	G	G	G	G	G	G	G	G
S01_9899323	G/T	1	9899323	+	NA	NA	NA	NA	NA	NA	G	G	G	G	G	G	G	G	G	G	G	G	G	G	G	G	T	T	T	T	T	K	T	T	G	G	G	G	G	G	G	G	G	G	G	G	G	G	G
S01_9911020	G/-	1	9911020	+	NA	NA	NA	NA	NA	NA	G	-	-	G	G	G	G	G	G	-	G	G	G	G	G	G	G	G	G	G	G	G	G	G	-	G	G	G	G	G	G	G	G	G	G	G	G	G	G
S01_9955575	G/A	1	9955575	+	NA	NA	NA	NA	NA	NA	G	G	G	G	G	G	G	A	G	A	G	G	G	G	A	G	G	G	G	G	G	G	G	G	G	G	G	G	G	G	G	G	G	G	G	G	G	G	G
S01_9955639	G/A	1	9955639	+	NA	NA	NA	NA	NA	NA	G	G	G	G	G	G	A	A	G	A	G	A	G	G	A	G	A	G	G	G	G	G	G	G	A	G	G	G	G	G	G	G	R	G	G	G	G	G	G
S01_9961643	A/T	1	9961643	+	NA	NA	NA	NA	NA	NA	A	T	T	A	A	A	A	A	A	T	A	A	A	A	A	T	A	A	A	A	A	W	A	A	T	A	A	A	A	A	A	A	A	A	A	A	A	A	A
S01_10105472	T/C	1	10105472	+	NA	NA	NA	NA	NA	NA	T	C	C	T	T	T	T	T	T	C	T	T	T	T	T	Y	T	T	T	T	T	Y	T	T	C	Y	T	T	T	T	T	T	T	T	T	T	T	T	T
S01_10203448	-/G	1	10203448	+	NA	NA	NA	NA	NA	NA	-	G	G	-	-	-	-	-	-	G	-	-	-	-	-	G	-	-	-	-	-	-	-	-	G	-	-	-	-	-	-	-	-	-	-	-	-	-	-
S01_10263937	C/T	1	10263937	+	NA	NA	NA	NA	NA	NA	C	T	C	C	C	C	C	C	C	T	C	C	C	C	C	T	C	C	C	T	C	C	C	C	T	C	C	C	C	C	C	C	C	C	C	C	C	C	C
S01_10369750	A/G	1	10369750	+	NA	NA	NA	NA	NA	NA	A	A	A	A	A	A	A	A	G	A	R	A	A	A	A	A	G	A	A	A	A	A	G	A	A	A	A	A	A	A	A	A	A	A	A	A	R	A	G
S01_10681667	A/G	1	10681667	+	NA	NA	NA	NA	NA	NA	A	G	A	A	A	A	A	A	A	G	A	A	A	A	A	G	A	A	A	G	A	R	A	A	G	A	A	A	A	A	A	A	A	A	A	A	A	A	A
S01_10681737	G/T	1	10681737	+	NA	NA	NA	NA	NA	NA	G	T	G	G	G	G	G	G	G	T	G	G	G	G	G	T	G	G	G	T	G	K	G	G	T	G	G	G	G	G	G	G	G	G	G	G	G	G	G
S01_10681745	C/A	1	10681745	+	NA	NA	NA	NA	NA	NA	C	A	C	C	C	C	C	C	C	A	C	C	C	C	C	A	C	C	C	A	C	M	C	C	A	C	C	C	C	C	C	C	C	C	C	C	C	C	C
S01_10761470	G/T	1	10761470	+	NA	NA	NA	NA	NA	NA	G	T	G	G	G	G	G	G	G	T	G	G	G	G	G	T	G	G	G	T	G	K	G	G	G	G	G	G	G	G	G	G	G	G	G	G	G	G	G
S01_10761528	T/A	1	10761528	+	NA	NA	NA	NA	NA	NA	T	A	T	T	T	T	T	T	T	A	T	T	T	T	T	A	T	T	T	A	T	T	T	T	T	T	T	T	T	T	T	T	T	T	T	T	T	T	T
S01_10906149	-/A	1	10906149	+	NA	NA	NA	NA	NA	NA	-	A	-	-	-	-	-	-	-	-	-	-	-	-	-	-	-	-	-	-	-	-	-	-	A	-	-	-	-	-	-	-	-	-	-	-	-	-	-
S01_10952968	A/G	1	10952968	+	NA	NA	NA	NA	NA	NA	A	A	A	A	A	A	A	A	A	G	A	A	A	A	A	A	A	A	A	A	A	A	A	A	A	A	A	A	A	A	A	A	A	A	A	A	A	A	A
S01_11053929	C/T	1	11053929	+	NA	NA	NA	NA	NA	NA	C	T	C	C	C	C	C	C	C	T	C	C	C	C	C	C	C	C	C	C	C	T	C	C	T	C	C	C	C	C	C	C	C	C	C	C	C	C	C
S01_11102650	T/-	1	11102650	+	NA	NA	NA	NA	NA	NA	T	-	T	T	T	T	T	T	T	-	T	T	T	T	T	-	T	T	T	-	T	-	T	T	T	T	T	T	T	T	T	T	T	T	T	T	T	T	T
S01_11102652	C/A	1	11102652	+	NA	NA	NA	NA	NA	NA	C	A	C	C	C	C	C	C	C	A	C	C	C	C	C	A	C	C	C	A	C	M	C	C	C	C	C	C	C	C	C	C	C	C	C	C	C	C	C
S01_11102665	G/C	1	11102665	+	NA	NA	NA	NA	NA	NA	G	C	G	G	G	G	G	G	G	C	G	G	G	G	G	C	G	G	G	C	G	S	G	G	G	G	G	G	G	G	G	G	G	G	G	G	G	G	G
S01_11111972	A/G	1	11111972	+	NA	NA	NA	NA	NA	NA	A	G	A	A	A	A	A	A	A	G	A	A	A	A	A	G	A	A	A	A	A	A	A	A	G	A	A	A	A	A	A	A	A	A	A	A	A	A	A
S01_11112116	G/A	1	11112116	+	NA	NA	NA	NA	NA	NA	G	A	G	G	G	G	G	G	G	A	G	G	G	G	G	A	G	G	G	G	G	R	G	G	A	G	G	G	G	G	G	G	G	G	G	G	G	G	G
S01_11187170	T/C	1	11187170	+	NA	NA	NA	NA	NA	NA	T	C	T	T	T	T	T	T	T	C	T	T	T	T	T	C	T	T	T	T	T	T	T	T	C	T	T	T	T	T	T	T	T	T	T	T	T	T	T
S01_11204259	T/C	1	11204259	+	NA	NA	NA	NA	NA	NA	T	T	T	T	T	T	T	T	T	T	T	T	T	T	T	T	C	C	C	C	T	C	C	C	T	T	T	T	T	T	T	T	T	T	T	T	T	T	T
S01_11204297	C/T	1	11204297	+	NA	NA	NA	NA	NA	NA	C	C	C	C	C	C	C	C	C	C	C	C	C	C	C	C	T	T	T	T	C	T	T	T	C	C	C	C	C	C	C	C	C	C	C	C	C	C	C
S01_11204304	G/C	1	11204304	+	NA	NA	NA	NA	NA	NA	G	G	G	G	G	G	G	G	G	G	G	G	G	G	G	G	C	C	C	C	G	C	C	C	G	G	G	G	G	G	G	G	G	G	G	G	G	G	G
S01_11204309	-/T	1	11204309	+	NA	NA	NA	NA	NA	NA	-	-	-	-	-	-	-	-	-	-	-	-	-	-	-	-	T	T	T	T	-	T	T	T	-	-	-	-	-	-	-	-	-	-	-	-	-	-	-
S01_11204315	A/G	1	11204315	+	NA	NA	NA	NA	NA	NA	A	A	A	A	A	A	A	A	A	A	A	A	A	A	A	A	G	G	G	G	A	G	G	G	A	A	A	A	A	A	A	A	A	A	A	A	A	A	A
S01_11204320	G/-	1	11204320	+	NA	NA	NA	NA	NA	NA	G	-	G	G	G	G	G	G	G	-	G	G	G	G	G	-	-	-	-	-	G	-	-	-	-	G	G	G	G	G	G	G	G	G	G	G	G	G	G
S01_11204353	T/A	1	11204353	+	NA	NA	NA	NA	NA	NA	T	T	T	T	T	T	T	T	T	T	T	T	T	T	T	T	A	A	A	A	T	A	A	A	T	T	T	T	T	T	T	T	T	T	T	T	T	T	T
S01_11204360	G/A	1	11204360	+	NA	NA	NA	NA	NA	NA	G	G	G	G	G	G	G	G	G	G	G	G	G	G	G	G	G	A	G	G	G	G	A	G	G	G	G	G	G	G	G	G	G	G	G	G	G	G	G
S01_11204363	C/T	1	11204363	+	NA	NA	NA	NA	NA	NA	C	C	C	C	C	C	C	C	C	C	C	C	C	C	C	C	C	T	C	C	C	C	T	C	C	C	C	C	C	C	C	C	C	C	C	C	C	C	C
S01_11310126	-/T	1	11310126	+	NA	NA	NA	NA	NA	NA	-	-	-	-	-	-	-	-	-	-	-	-	-	-	-	-	-	-	-	-	-	-	T	-	T	-	-	-	-	-	-	-	-	-	-	-	-	-	-
S01_11325084	-/C	1	11325084	+	NA	NA	NA	NA	NA	NA	-	C	-	-	-	-	-	-	-	C	-	-	-	-	-	C	-	-	-	-	-	-	-	-	C	-	-	-	-	-	-	-	-	-	-	-	-	-	-
S01_11325091	A/T	1	11325091	+	NA	NA	NA	NA	NA	NA	A	T	A	A	A	A	A	A	A	T	A	A	A	A	A	T	A	A	A	A	A	A	A	A	T	A	A	A	A	A	A	A	A	A	A	A	A	A	A
S01_11431918	A/G	1	11431918	+	NA	NA	NA	NA	NA	NA	A	G	A	A	A	A	A	A	A	G	A	A	A	A	A	G	A	A	A	A	A	A	A	A	G	A	A	A	A	A	A	A	A	A	A	A	A	A	A
S01_11431937	A/T	1	11431937	+	NA	NA	NA	NA	NA	NA	A	T	A	A	A	A	A	A	A	T	A	A	A	A	A	T	A	A	A	A	A	A	A	A	T	A	A	A	A	A	A	A	A	A	A	A	A	A	A
S01_11641480	G/A	1	11641480	+	NA	NA	NA	NA	NA	NA	G	G	G	G	G	G	G	G	G	A	G	G	G	G	G	G	G	G	G	G	G	G	G	G	A	G	G	G	G	G	G	G	G	G	G	G	G	G	G
S01_11641500	C/T	1	11641500	+	NA	NA	NA	NA	NA	NA	C	C	C	C	C	C	C	C	C	T	C	C	C	C	C	C	C	C	C	C	C	C	C	C	T	C	C	C	C	C	C	C	C	C	C	C	C	C	C
S01_11641508	A/G	1	11641508	+	NA	NA	NA	NA	NA	NA	A	A	A	A	A	A	A	A	A	G	A	A	A	A	A	A	A	A	A	A	A	A	A	A	G	A	A	A	A	A	A	A	A	A	A	A	A	A	A
S01_11641509	T/C	1	11641509	+	NA	NA	NA	NA	NA	NA	T	T	T	T	T	T	T	T	T	C	T	T	T	T	T	T	T	T	T	T	T	T	T	T	C	T	T	T	T	T	T	T	T	T	T	T	T	T	T
S01_11641517	C/T	1	11641517	+	NA	NA	NA	NA	NA	NA	C	C	C	C	C	C	C	C	C	T	C	C	C	C	C	C	C	C	C	C	C	C	C	C	T	C	C	C	C	C	C	C	C	C	C	C	C	C	C
S01_11641518	A/-	1	11641518	+	NA	NA	NA	NA	NA	NA	A	A	A	A	A	A	A	A	A	-	A	A	A	A	A	A	A	A	A	A	A	A	A	A	-	A	A	A	A	A	A	A	A	A	A	A	A	A	A
S01_11675486	G/A	1	11675486	+	NA	NA	NA	NA	NA	NA	R	A	R	R	R	R	R	G	R	R	R	R	R	R	R	R	R	A	R	R	R	R	R	A	A	R	R	R	R	R	R	R	R	R	R	R	R	R	R
S01_11877125	A/G	1	11877125	+	NA	NA	NA	NA	NA	NA	R	A	R	A	R	R	A	R	A	A	A	A	A	A	A	A	R	R	A	A	G	A	G	R	G	A	R	A	R	A	R	R	R	A	R	A	A	G	A
S01_11877161	C/G	1	11877161	+	NA	NA	NA	NA	NA	NA	S	C	S	G	S	S	S	S	S	S	S	C	S	S	S	S	S	S	S	C	C	S	C	S	C	S	S	C	S	S	S	S	S	C	S	S	S	C	C
S01_11877195	A/G	1	11877195	+	NA	NA	NA	NA	NA	NA	R	A	R	G	R	R	R	R	R	R	R	R	R	R	R	R	R	R	R	R	R	R	R	R	A	R	R	R	R	R	R	R	R	R	R	R	R	R	R
S01_11877201	A/T	1	11877201	+	NA	NA	NA	NA	NA	NA	W	W	W	A	W	W	W	W	W	W	W	W	W	W	W	A	A	A	A	W	A	W	A	A	A	W	W	W	W	A	W	W	W	W	W	W	W	W	W
S01_11910472	A/G	1	11910472	+	NA	NA	NA	NA	NA	NA	A	A	A	R	A	A	A	G	A	A	G	R	A	R	A	A	A	A	A	A	A	A	A	A	A	A	A	A	A	A	A	A	G	A	A	A	R	A	R
S01_11910486	A/G	1	11910486	+	NA	NA	NA	NA	NA	NA	A	A	A	R	A	A	A	G	A	A	G	R	A	R	A	A	A	A	A	A	A	A	A	A	A	A	A	A	A	A	A	A	G	A	A	A	R	A	R
S01_11910503	G/T	1	11910503	+	NA	NA	NA	NA	NA	NA	G	G	G	K	G	G	G	T	G	K	T	K	G	K	G	G	G	G	G	G	G	G	G	G	G	G	G	G	K	G	G	G	T	G	G	G	K	G	K
S01_11910527	A/G	1	11910527	+	NA	NA	NA	NA	NA	NA	A	A	A	R	A	A	R	G	A	R	G	R	A	R	A	A	A	A	A	A	A	A	A	A	A	A	A	A	R	A	A	A	G	R	A	A	R	A	R
S01_11910554	C/T	1	11910554	+	NA	NA	NA	NA	NA	NA	C	C	C	Y	C	C	Y	C	C	Y	T	C	C	Y	C	C	C	C	C	C	C	C	C	C	C	C	C	C	Y	C	C	C	T	Y	C	C	Y	C	Y
S01_12133748	A/G	1	12133748	+	NA	NA	NA	NA	NA	NA	A	G	A	A	A	A	A	A	A	A	A	A	A	A	A	A	A	A	A	A	A	A	A	A	G	A	A	A	A	A	A	A	A	A	A	A	A	A	A
S01_12168776	A/T	1	12168776	+	NA	NA	NA	NA	NA	NA	A	A	A	A	A	A	A	A	A	A	A	A	A	A	A	A	A	A	A	A	A	A	A	A	A	A	A	A	A	A	A	A	A	A	A	A	A	A	A
S01_12263718	A/C	1	12263718	+	NA	NA	NA	NA	NA	NA	A	A	A	A	A	A	A	A	A	C	A	A	A	A	A	A	A	A	A	A	A	A	A	C	A	A	A	A	A	A	A	C	A	C	A	A	A	A	A
S01_12271984	C/G	1	12271984	+	NA	NA	NA	NA	NA	NA	C	C	C	C	C	C	C	C	C	C	C	C	C	C	C	C	C	C	C	C	C	C	C	S	C	C	C	C	C	C	C	C	C	C	C	C	C	C	C
S01_12583277	T/A	1	12583277	+	NA	NA	NA	NA	NA	NA	T	T	T	T	T	T	T	T	W	T	T	T	T	T	T	T	T	T	A	T	A	T	T	T	T	T	T	A	T	A	T	T	T	T	T	A	T	T	T
S01_12704533	T/C	1	12704533	+	NA	NA	NA	NA	NA	NA	T	C	T	T	T	T	T	T	T	T	T	T	T	T	T	T	T	T	T	C	C	C	T	Y	C	T	T	T	T	T	T	T	T	T	T	T	T	T	T
S01_12704571	G/C	1	12704571	+	NA	NA	NA	NA	NA	NA	G	C	G	G	G	G	G	G	G	G	G	G	G	G	G	G	G	G	G	C	C	C	G	S	C	G	G	G	G	G	G	G	G	G	G	G	G	G	G
S01_12735655	G/T	1	12735655	+	NA	NA	NA	NA	NA	NA	G	T	G	G	G	G	G	G	G	G	G	G	G	G	G	G	G	G	G	G	G	T	G	G	T	G	G	G	G	G	G	G	G	G	G	G	G	G	G
S01_12815127	T/A	1	12815127	+	NA	NA	NA	NA	NA	NA	T	A	T	T	T	T	T	T	T	T	T	T	T	T	T	T	T	T	T	A	A	A	T	W	A	T	T	T	T	T	T	T	T	T	T	T	T	T	T
S01_13014266	T/-	1	13014266	+	NA	NA	NA	NA	NA	NA	T	-	T	T	T	T	T	T	T	T	T	T	T	T	T	T	T	T	T	-	-	-	T	-	-	T	T	T	T	T	T	T	T	T	T	T	T	T	T
S01_13198071	T/C	1	13198071	+	NA	NA	NA	NA	NA	NA	T	T	T	T	T	T	T	T	T	T	T	T	T	T	T	T	T	T	C	T	T	C	T	T	T	T	T	T	T	T	T	T	T	T	T	T	T	T	T
S01_13198072	T/C	1	13198072	+	NA	NA	NA	NA	NA	NA	T	T	T	T	T	T	T	T	T	T	T	T	T	T	T	T	T	T	C	T	T	C	T	T	T	T	T	T	T	T	T	T	T	T	T	T	T	T	T
S01_13228467	A/C	1	13228467	+	NA	NA	NA	NA	NA	NA	A	C	A	A	A	A	A	A	A	A	A	A	A	A	A	A	A	A	A	C	C	C	A	C	C	A	A	A	A	A	A	A	A	A	A	A	A	A	A
S01_13254832	T/C	1	13254832	+	NA	NA	NA	NA	NA	NA	T	T	T	T	T	T	T	T	T	T	T	T	T	C	T	T	T	T	T	T	T	T	C	T	T	T	T	T	T	T	T	T	T	T	T	T	T	T	C
S01_13463791	C/T	1	13463791	+	NA	NA	NA	NA	NA	NA	C	C	C	C	C	C	T	C	C	Y	C	C	T	Y	C	C	C	C	C	C	C	C	C	Y	C	C	T	C	C	C	T	C	C	C	C	C	C	C	Y
S01_13463855	T/G	1	13463855	+	NA	NA	NA	NA	NA	NA	T	T	T	T	T	T	G	T	T	T	T	T	G	K	T	T	T	T	T	T	T	T	T	T	T	T	T	T	T	T	G	T	T	T	T	T	T	T	K
S01_14244164	-/T	1	14244164	+	NA	NA	NA	NA	NA	NA	-	-	-	T	-	-	-	-	-	-	-	-	-	T	-	T	T	T	T	T	T	T	T	T	T	-	-	-	-	T	-	-	-	T	-	-	-	-	T
S01_14511748	T/G	1	14511748	+	NA	NA	NA	NA	NA	NA	T	T	T	T	T	T	T	T	T	T	T	T	T	T	T	T	T	T	T	T	T	G	G	T	T	T	T	T	T	T	T	T	G	T	T	T	T	T	T
S01_14511751	C/G	1	14511751	+	NA	NA	NA	NA	NA	NA	C	C	C	C	C	C	C	C	C	C	C	C	C	C	C	C	C	C	C	C	C	G	G	C	C	C	C	C	C	C	C	C	G	C	C	C	C	C	C
S01_14511758	A/G	1	14511758	+	NA	NA	NA	NA	NA	NA	A	A	A	A	A	A	A	A	A	A	A	A	A	A	A	A	A	A	A	A	A	G	G	A	A	A	A	A	A	A	A	A	G	A	A	A	A	A	A
S01_14511768	G/A	1	14511768	+	NA	NA	NA	NA	NA	NA	G	G	G	G	G	G	G	G	G	G	G	G	G	G	G	G	G	G	G	G	G	A	A	G	G	G	G	G	G	G	G	G	A	G	G	G	G	G	G
S01_14555080	A/G	1	14555080	+	NA	NA	NA	NA	NA	NA	R	R	A	G	A	A	A	A	A	A	A	A	A	G	A	G	G	G	G	G	G	G	G	G	G	R	A	A	A	G	A	A	A	G	A	A	A	A	G
S01_14783274	T/C	1	14783274	+	NA	NA	NA	NA	NA	NA	Y	T	T	T	T	T	T	T	T	Y	T	T	T	C	T	C	C	C	C	C	Y	C	Y	C	C	Y	T	T	T	T	T	T	T	Y	T	T	T	T	C
S01_14784897	G/A	1	14784897	+	NA	NA	NA	NA	NA	NA	R	G	G	G	G	G	G	G	G	R	G	G	G	A	G	A	A	A	A	A	A	A	A	A	A	R	G	G	G	G	G	G	G	A	G	G	G	G	A
S01_15200194	A/G	1	15200194	+	NA	NA	NA	NA	NA	NA	R	A	A	A	A	A	A	A	A	R	A	A	A	G	A	G	G	G	G	G	G	G	G	G	G	R	A	A	A	A	A	A	A	G	A	A	A	A	G
S01_15200221	T/G	1	15200221	+	NA	NA	NA	NA	NA	NA	K	T	T	T	T	T	T	T	T	K	T	T	T	G	T	G	G	G	G	G	G	G	G	G	G	K	T	T	T	T	T	T	T	G	T	T	T	T	G
S01_15200255	A/G	1	15200255	+	NA	NA	NA	NA	NA	NA	R	A	A	A	A	A	A	A	A	R	A	A	A	G	A	G	G	G	G	G	G	G	G	G	G	R	A	A	A	A	A	A	A	G	A	A	A	A	G
S01_15294222	-/G	1	15294222	+	NA	NA	NA	NA	NA	NA	-	-	-	-	-	-	G	-	-	-	-	-	-	G	-	G	G	G	G	G	G	G	G	G	G	-	-	-	-	-	-	-	-	G	-	-	-	-	G
S01_15413960	T/C	1	15413960	+	NA	NA	NA	NA	NA	NA	C	T	T	T	T	T	C	T	T	Y	T	T	T	C	Y	C	C	C	C	C	C	C	C	C	C	C	T	T	T	T	T	T	T	C	T	T	T	T	C
S01_15413995	G/C	1	15413995	+	NA	NA	NA	NA	NA	NA	C	G	G	G	G	G	C	G	G	S	G	G	G	C	S	C	C	C	C	C	C	C	C	C	C	C	G	G	G	G	G	G	G	C	G	G	G	G	C
S01_15431651	-/T	1	15431651	+	NA	NA	NA	NA	NA	NA	-	-	-	-	-	-	-	-	-	-	-	-	-	-	T	-	-	-	-	-	-	-	-	-	-	-	T	-	-	-	-	-	-	-	-	-	-	-	-
S01_15470214	C/T	1	15470214	+	NA	NA	NA	NA	NA	NA	T	C	C	C	C	C	Y	C	C	C	C	C	C	Y	C	C	C	C	C	C	C	C	C	C	C	C	C	C	C	C	C	C	C	C	C	C	C	C	C
S01_15470232	G/A	1	15470232	+	NA	NA	NA	NA	NA	NA	A	G	G	G	G	G	R	G	G	G	G	G	G	R	G	G	G	G	G	G	G	G	G	G	G	G	G	G	G	G	G	G	G	G	G	G	G	G	G
S01_15470241	G/A	1	15470241	+	NA	NA	NA	NA	NA	NA	A	G	G	G	G	G	R	G	G	G	G	G	G	R	G	G	G	G	G	G	G	G	G	G	G	G	G	G	G	G	G	G	G	G	G	G	G	G	G
S01_15470251	A/G	1	15470251	+	NA	NA	NA	NA	NA	NA	G	A	A	A	A	A	R	A	A	A	A	A	A	R	A	A	A	A	A	A	A	A	A	A	A	A	A	A	A	A	A	A	A	A	A	A	A	A	A
S01_15563136	-/A	1	15563136	+	NA	NA	NA	NA	NA	NA	A	-	-	-	-	-	-	-	-	-	A	-	-	A	-	-	A	A	A	A	A	-	A	A	-	-	-	-	-	-	-	-	-	A	-	-	A	-	A
S01_16404493	A/G	1	16404493	+	NA	NA	NA	NA	NA	NA	G	A	A	A	A	R	G	A	A	A	G	A	A	A	A	G	A	A	A	G	G	G	A	G	A	A	A	A	A	A	A	A	A	G	A	A	A	A	G
S01_16404506	T/C	1	16404506	+	NA	NA	NA	NA	NA	NA	C	T	T	T	T	Y	C	T	T	T	C	T	T	T	T	C	T	T	T	C	C	C	T	C	T	T	T	T	T	T	T	T	T	C	T	T	T	T	C
S01_16605785	A/G	1	16605785	+	NA	NA	NA	NA	NA	NA	G	A	A	A	A	R	G	A	A	R	G	A	A	G	A	G	G	G	G	G	G	G	G	G	G	R	A	A	A	A	A	A	A	G	A	A	G	A	G
S01_17249499	C/A	1	17249499	+	NA	NA	NA	NA	NA	NA	M	C	C	C	C	C	A	C	C	C	M	C	C	C	C	C	C	C	C	C	C	C	C	M	C	C	C	C	C	C	C	C	C	C	C	C	A	C	C
S01_17814657	C/T	1	17814657	+	NA	NA	NA	NA	NA	NA	C	C	Y	Y	C	Y	C	T	T	T	C	C	T	T	Y	T	T	C	C	C	T	T	C	C	T	C	Y	Y	Y	T	Y	T	Y	C	Y	Y	C	C	T
S01_17814752	C/T	1	17814752	+	NA	NA	NA	NA	NA	NA	C	C	Y	C	Y	C	C	C	Y	Y	C	Y	C	C	Y	C	C	C	C	C	C	C	C	C	C	Y	C	C	C	Y	C	C	Y	C	Y	Y	C	C	C
S01_18811727	C/T	1	18811727	+	NA	NA	NA	NA	NA	NA	C	Y	C	C	C	Y	C	C	C	C	C	T	C	C	C	T	C	C	C	C	C	T	T	C	T	C	C	C	C	C	C	C	C	C	C	C	T	T	T
S01_18917490	G/A	1	18917490	+	NA	NA	NA	NA	NA	NA	A	R	G	G	G	R	A	G	G	G	A	A	G	A	G	A	A	A	A	A	A	A	A	A	A	R	G	G	G	G	G	G	G	A	G	G	A	R	A
S01_19060490	C/G	1	19060490	+	NA	NA	NA	NA	NA	NA	G	S	C	C	C	S	G	C	C	G	G	G	C	G	C	G	G	G	G	G	G	G	G	G	G	S	C	C	C	C	C	C	C	G	C	C	G	S	G
S01_19489797	G/-	1	19489797	+	NA	NA	NA	NA	NA	NA	-	-	G	G	G	-	-	-	G	G	-	-	G	-	G	-	-	-	-	-	-	-	-	-	-	-	G	-	G	G	G	G	G	-	G	G	-	G	-
S01_19713316	C/G	1	19713316	+	NA	NA	NA	NA	NA	NA	C	S	C	C	G	C	S	C	C	S	C	C	C	C	C	G	C	C	G	C	C	C	S	C	C	C	G	C	C	C	C	C	S	C	C	S	C	C	G
S01_20266182	T/C	1	20266182	+	NA	NA	NA	NA	NA	NA	C	Y	T	C	T	Y	C	T	C	T	C	C	T	C	T	C	C	C	C	C	C	C	C	C	C	C	T	C	T	Y	T	T	T	C	T	T	C	T	C
S01_21225439	C/T	1	21225439	+	NA	NA	NA	NA	NA	NA	C	C	C	C	C	C	C	C	C	C	C	C	C	C	C	C	T	T	C	C	T	C	T	C	T	C	C	C	C	C	C	C	C	C	C	C	C	C	C
S01_21392253	C/T	1	21392253	+	NA	NA	NA	NA	NA	NA	T	Y	C	T	C	Y	T	C	T	C	T	T	C	T	C	T	T	T	T	T	T	T	T	T	T	T	T	T	C	Y	C	C	C	T	T	C	T	C	T
S01_21483435	C/G	1	21483435	+	NA	NA	NA	NA	NA	NA	C	C	C	C	C	C	C	C	C	C	C	C	C	C	C	C	C	C	C	C	C	C	C	C	C	C	C	C	G	C	C	C	C	C	C	C	C	C	C
S01_21496902	T/C	1	21496902	+	NA	NA	NA	NA	NA	NA	T	T	T	T	T	T	T	T	T	T	T	T	T	T	T	T	T	T	T	T	C	T	T	T	T	T	T	T	T	T	T	T	T	T	T	T	T	T	T
S01_21618416	G/A	1	21618416	+	NA	NA	NA	NA	NA	NA	G	G	G	G	G	G	G	G	G	G	G	G	G	G	G	G	A	A	G	G	G	G	A	G	A	G	G	G	G	G	G	G	G	G	G	G	G	G	G
S01_21886694	C/T	1	21886694	+	NA	NA	NA	NA	NA	NA	T	Y	C	T	T	Y	T	C	T	C	T	T	T	T	C	T	C	C	T	T	C	T	C	T	Y	T	C	T	C	T	C	C	C	T	C	C	T	C	T
S01_21911571	G/A	1	21911571	+	NA	NA	NA	NA	NA	NA	G	G	G	G	G	G	G	G	G	G	G	G	G	G	G	G	A	A	G	G	A	G	A	G	A	G	G	G	G	G	G	G	G	G	G	G	G	G	G
S01_22274159	A/C	1	22274159	+	NA	NA	NA	NA	NA	NA	A	A	A	A	A	A	A	A	A	A	A	A	A	A	A	A	C	C	A	A	C	A	C	A	C	A	A	A	A	A	A	A	A	A	A	A	A	A	A
S01_22279031	A/T	1	22279031	+	NA	NA	NA	NA	NA	NA	A	A	A	A	A	A	A	A	A	A	A	A	A	A	A	A	T	T	A	A	T	A	T	A	T	A	A	A	A	A	A	A	A	A	A	A	A	A	A
S01_22279044	C/T	1	22279044	+	NA	NA	NA	NA	NA	NA	C	C	C	C	C	C	C	C	C	C	C	C	C	C	C	C	T	T	C	C	T	C	T	C	T	C	C	C	C	C	C	C	C	C	C	C	C	C	C
S01_22823135	A/G	1	22823135	+	NA	NA	NA	NA	NA	NA	A	A	A	A	A	A	A	A	A	A	A	A	A	A	A	A	G	G	A	A	A	A	G	A	G	A	A	A	A	A	A	A	A	A	A	A	A	A	A
S01_23748784	C/-	1	23748784	+	NA	NA	NA	NA	NA	NA	C	C	C	-	C	-	C	C	C	C	C	-	-	-	C	-	C	C	-	C	C	C	C	C	C	C	C	C	C	C	C	C	C	C	C	C	C	C	C
S01_23964230	T/A	1	23964230	+	NA	NA	NA	NA	NA	NA	A	W	T	A	T	W	A	T	A	T	A	A	A	A	T	A	T	T	A	A	T	A	T	W	T	W	T	A	T	A	T	T	T	A	T	T	A	T	A
S01_23971179	A/G	1	23971179	+	NA	NA	NA	NA	NA	NA	G	R	A	G	A	R	G	A	G	A	G	G	G	G	A	G	A	A	G	G	A	G	A	R	A	G	A	G	A	G	A	A	A	G	A	A	G	A	G
S01_24202326	C/T	1	24202326	+	NA	NA	NA	NA	NA	NA	C	C	C	C	C	C	C	C	C	C	C	C	C	C	C	C	T	C	C	C	T	C	T	Y	T	C	C	C	C	C	C	C	C	C	C	C	C	C	C
S01_24206410	A/G	1	24206410	+	NA	NA	NA	NA	NA	NA	A	A	A	A	A	A	A	A	A	A	A	A	A	A	A	A	G	A	A	A	A	A	A	A	A	A	A	A	A	A	A	A	A	A	A	A	A	A	A
S01_24522850	A/T	1	24522850	+	NA	NA	NA	NA	NA	NA	A	A	A	A	A	A	A	A	A	A	A	A	A	A	A	A	T	T	A	A	T	A	T	W	T	A	A	A	A	A	A	A	A	A	A	A	A	A	A
S01_24687810	C/T	1	24687810	+	NA	NA	NA	NA	NA	NA	C	C	C	C	C	C	C	C	C	C	C	C	C	C	C	C	T	C	C	C	C	C	C	T	C	C	C	C	C	C	C	C	C	C	C	C	C	C	C
S01_24715308	T/G	1	24715308	+	NA	NA	NA	NA	NA	NA	T	T	T	T	T	T	T	T	T	T	T	T	T	T	T	T	G	G	T	T	G	T	G	K	G	T	T	T	T	T	T	T	T	T	T	T	T	T	T
S01_24715343	G/A	1	24715343	+	NA	NA	NA	NA	NA	NA	G	G	G	G	G	G	G	G	G	G	G	G	G	G	G	G	A	A	G	G	A	G	A	R	A	G	G	G	G	G	G	G	G	G	G	G	G	G	G
S01_24715349	T/C	1	24715349	+	NA	NA	NA	NA	NA	NA	T	T	T	T	T	T	T	Y	T	T	T	T	T	T	T	T	C	C	T	T	C	T	C	Y	C	T	T	T	T	T	T	T	T	T	T	T	T	T	T
S01_24715354	G/A	1	24715354	+	NA	NA	NA	NA	NA	NA	G	G	G	G	G	G	G	G	G	G	G	G	G	G	G	G	A	A	G	G	A	G	A	R	A	G	G	G	G	G	G	G	G	G	G	G	G	G	G
S01_25619342	A/G	1	25619342	+	NA	NA	NA	NA	NA	NA	A	A	A	A	A	A	A	A	A	A	A	A	A	A	A	A	A	A	G	G	A	G	A	R	A	A	A	A	A	R	A	A	A	A	A	A	A	A	A
S01_25853452	A/G	1	25853452	+	NA	NA	NA	NA	NA	NA	A	A	A	G	A	A	A	A	A	A	A	A	A	A	A	A	A	A	G	G	A	G	A	R	A	A	A	A	A	R	A	A	A	A	A	A	A	A	A
S01_26122120	T/C	1	26122120	+	NA	NA	NA	NA	NA	NA	Y	T	Y	Y	T	T	T	T	T	T	Y	Y	Y	T	T	T	T	Y	T	T	C	T	T	C	T	T	T	T	Y	T	Y	Y	T	T	Y	T	C	T	T
S01_26122136	A/C	1	26122136	+	NA	NA	NA	NA	NA	NA	C	A	M	M	A	A	A	A	A	A	M	M	M	A	A	A	A	M	A	A	C	A	A	C	A	A	A	A	M	A	M	M	A	A	M	A	M	A	A
S01_26122233	A/G	1	26122233	+	NA	NA	NA	NA	NA	NA	A	A	A	A	A	A	A	A	A	A	A	A	R	A	A	A	A	A	A	A	G	A	A	A	A	G	A	A	A	R	A	A	A	A	A	A	A	A	A
S01_26122245	G/A	1	26122245	+	NA	NA	NA	NA	NA	NA	G	G	G	G	G	G	G	G	G	G	A	G	R	G	G	G	G	G	G	G	A	G	G	G	G	A	G	G	G	R	G	G	G	G	G	G	G	G	G
S01_26259491	T/C	1	26259491	+	NA	NA	NA	NA	NA	NA	C	T	T	C	T	Y	C	T	C	T	T	T	T	C	T	C	T	C	C	T	T	C	C	T	C	C	T	C	T	T	T	T	T	C	T	T	T	T	C
S01_26270337	T/C	1	26270337	+	NA	NA	NA	NA	NA	NA	T	Y	T	T	T	T	T	T	C	T	C	C	C	T	T	C	C	T	T	T	T	T	C	T	C	T	T	C	T	T	T	T	T	T	T	T	C	T	T
S01_26309593	G/C	1	26309593	+	NA	NA	NA	NA	NA	NA	G	G	G	G	G	G	G	G	G	G	G	G	G	G	G	G	C	G	G	G	C	G	G	S	C	G	G	G	G	G	G	G	G	G	G	G	G	G	G
S01_26309616	C/G	1	26309616	+	NA	NA	NA	NA	NA	NA	C	C	C	C	C	C	C	C	C	C	C	C	C	C	C	C	G	C	C	C	G	C	C	S	G	C	C	C	C	C	C	C	C	C	C	C	C	C	C
S01_26309628	T/C	1	26309628	+	NA	NA	NA	NA	NA	NA	T	T	T	C	T	T	T	T	T	T	T	T	T	T	T	T	T	T	T	T	T	T	T	Y	T	T	T	T	T	T	T	T	T	T	T	T	T	T	T
S01_26335285	C/G	1	26335285	+	NA	NA	NA	NA	NA	NA	C	C	C	G	C	C	C	C	C	C	C	C	C	C	C	C	C	C	G	G	C	C	C	C	C	C	C	C	C	C	C	C	C	C	C	C	C	C	C
S01_26846796	G/A	1	26846796	+	NA	NA	NA	NA	NA	NA	G	A	G	G	G	G	G	G	G	G	G	G	G	G	G	G	G	G	G	G	G	G	G	G	G	G	G	G	G	G	G	G	G	G	G	G	G	G	G
S01_26856421	T/G	1	26856421	+	NA	NA	NA	NA	NA	NA	T	T	T	T	G	T	T	T	T	G	T	T	T	T	G	T	T	T	T	T	T	T	T	T	T	T	T	T	G	T	T	G	G	T	G	G	T	G	T
S01_27262552	G/C	1	27262552	+	NA	NA	NA	NA	NA	NA	S	G	G	G	G	S	S	G	S	G	S	C	G	G	G	S	G	G	G	G	G	G	G	G	G	S	G	G	G	G	G	G	G	G	G	G	S	G	G
S01_27624307	G/A	1	27624307	+	NA	NA	NA	NA	NA	NA	G	G	G	G	G	G	G	G	G	G	G	G	G	G	G	R	A	A	G	G	G	G	G	G	G	G	G	G	G	G	G	G	G	G	G	G	G	G	G
S01_27624350	T/-	1	27624350	+	NA	NA	NA	NA	NA	NA	T	T	T	T	-	T	T	-	T	T	T	T	T	T	T	T	T	T	T	T	T	T	T	T	T	T	-	T	-	T	T	-	-	T	T	T	T	-	T
S01_27733761	G/C	1	27733761	+	NA	NA	NA	NA	NA	NA	C	G	G	G	G	S	C	G	C	G	G	C	C	G	C	G	G	G	G	G	G	G	G	G	G	C	G	G	G	G	G	G	G	C	G	G	C	G	C
S01_27979870	G/A	1	27979870	+	NA	NA	NA	NA	NA	NA	A	A	G	G	G	G	A	G	A	G	A	G	G	G	G	G	G	G	G	G	G	G	G	G	G	A	G	G	G	G	G	G	G	G	G	G	G	G	G
S01_28061467	G/A	1	28061467	+	NA	NA	NA	NA	NA	NA	A	G	G	G	G	G	G	G	G	G	G	G	G	G	G	G	A	G	G	G	G	G	G	R	G	G	G	G	G	A	G	G	G	G	G	G	G	G	G
S01_29101060	C/T	1	29101060	+	NA	NA	NA	NA	NA	NA	C	C	C	C	C	C	C	C	C	C	C	C	C	C	C	C	C	T	C	C	C	C	T	C	C	C	C	C	C	C	C	C	C	C	C	C	C	C	C
S01_29338712	C/T	1	29338712	+	NA	NA	NA	NA	NA	NA	T	C	C	C	C	C	T	C	C	C	T	T	T	C	T	T	C	C	C	C	C	C	C	C	C	T	C	T	C	C	C	C	C	T	C	C	C	C	C
S01_29603190	A/T	1	29603190	+	NA	NA	NA	NA	NA	NA	A	A	A	W	A	A	A	A	A	A	A	A	A	A	A	A	A	A	W	T	A	T	A	W	A	A	A	A	A	W	A	A	A	A	A	A	A	A	A
S01_29603191	T/A	1	29603191	+	NA	NA	NA	NA	NA	NA	T	W	W	W	W	W	T	T	W	T	W	W	W	T	W	W	W	W	W	T	T	T	W	T	T	W	T	W	W	W	W	W	T	W	W	T	W	W	T
S01_30475798	G/C	1	30475798	+	NA	NA	NA	NA	NA	NA	G	G	G	G	G	G	G	G	G	G	G	G	G	G	G	G	C	C	G	G	G	G	G	G	C	G	G	G	G	G	G	G	G	G	G	G	G	G	G
S01_30848849	T/C	1	30848849	+	NA	NA	NA	NA	NA	NA	C	Y	T	C	T	Y	C	T	C	T	C	C	C	C	C	C	C	C	C	C	C	C	C	C	C	C	T	C	T	C	T	T	T	C	T	T	C	T	C
S01_31018199	G/A	1	31018199	+	NA	NA	NA	NA	NA	NA	A	R	G	A	G	R	A	G	A	G	A	A	A	A	A	A	A	A	A	A	A	A	A	A	A	A	G	A	G	A	G	G	G	A	G	G	A	G	A
S01_31018226	G/C	1	31018226	+	NA	NA	NA	NA	NA	NA	C	S	G	C	G	S	C	G	C	G	C	C	C	C	C	C	C	C	C	C	C	C	C	C	C	C	G	C	G	C	G	G	G	C	G	G	C	G	C
S01_31018231	G/C	1	31018231	+	NA	NA	NA	NA	NA	NA	C	S	G	C	G	S	C	G	C	G	C	C	C	C	C	C	C	C	C	C	C	C	C	C	C	C	G	C	G	C	G	G	G	C	G	G	C	G	C
S01_31023551	G/A	1	31023551	+	NA	NA	NA	NA	NA	NA	G	G	G	G	G	G	G	G	G	G	G	G	A	G	G	G	G	G	A	G	G	A	G	G	G	G	G	A	G	G	G	G	G	G	G	G	G	G	G
S01_31025210	A/G	1	31025210	+	NA	NA	NA	NA	NA	NA	G	A	A	A	A	R	A	A	A	A	A	G	G	A	G	G	A	A	G	G	A	A	A	A	A	G	A	A	A	A	A	A	A	G	A	A	G	A	G
S01_31025384	A/T	1	31025384	+	NA	NA	NA	NA	NA	NA	A	A	A	A	A	A	A	A	A	A	A	A	A	A	A	A	T	A	A	A	T	A	T	W	T	A	A	A	A	A	A	A	A	A	A	A	A	A	A
S01_31437097	C/T	1	31437097	+	NA	NA	NA	NA	NA	NA	C	C	C	C	C	C	C	C	C	C	C	C	C	C	C	C	T	T	C	C	T	C	T	Y	T	C	C	C	C	C	C	C	C	C	C	C	C	C	C
S01_31581751	C/T	1	31581751	+	NA	NA	NA	NA	NA	NA	C	C	C	C	T	C	C	C	C	C	C	C	C	C	C	C	C	C	C	C	C	C	C	C	C	T	C	C	C	C	C	C	C	C	C	C	C	C	C
S01_31581752	G/C	1	31581752	+	NA	NA	NA	NA	NA	NA	G	G	G	G	C	G	G	G	G	G	G	G	G	G	G	G	G	G	G	G	G	G	G	G	G	C	G	G	G	G	G	G	G	G	G	G	G	G	G
S01_31581754	A/G	1	31581754	+	NA	NA	NA	NA	NA	NA	A	A	A	A	G	A	A	A	A	A	A	A	A	A	A	A	A	A	A	A	A	A	A	A	A	G	A	A	A	A	A	A	A	A	A	A	A	A	A
S01_31581763	A/G	1	31581763	+	NA	NA	NA	NA	NA	NA	A	A	A	A	G	A	A	A	A	A	A	A	A	A	A	A	A	A	A	A	A	A	A	A	A	G	A	A	A	A	A	A	A	A	A	A	A	A	A
S01_32217078	G/T	1	32217078	+	NA	NA	NA	NA	NA	NA	T	K	G	G	G	G	T	G	T	G	G	T	T	T	G	G	G	G	G	G	G	T	G	K	G	T	G	G	G	G	G	G	G	G	G	G	G	G	T
S01_32643354	T/G	1	32643354	+	NA	NA	NA	NA	NA	NA	T	T	T	T	T	K	T	T	T	T	T	T	T	T	T	T	T	T	T	T	T	T	T	T	T	G	T	G	T	T	T	T	T	T	T	T	T	T	T
S01_35677140	T/A	1	35677140	+	NA	NA	NA	NA	NA	NA	W	W	T	W	T	W	A	T	A	T	A	T	T	T	T	T	T	T	T	T	T	T	T	W	T	T	T	T	T	T	T	T	T	T	T	T	T	T	T
S01_36252539	G/A	1	36252539	+	NA	NA	NA	NA	NA	NA	G	G	G	G	G	G	G	G	G	A	G	G	G	G	G	G	G	G	G	G	G	G	G	G	G	G	G	G	G	G	A	G	G	G	G	G	G	G	G
S01_38149950	A/G	1	38149950	+	NA	NA	NA	NA	NA	NA	A	A	A	A	A	A	A	A	A	A	A	A	A	A	A	A	G	G	A	A	G	A	G	A	G	A	A	A	A	A	A	A	A	A	A	A	A	A	A
S01_39109682	G/T	1	39109682	+	NA	NA	NA	NA	NA	NA	T	K	G	T	G	K	T	G	T	G	T	T	T	T	T	T	G	G	T	T	G	T	G	K	T	T	G	T	G	T	G	G	G	T	G	T	T	G	T
S01_39250950	G/-	1	39250950	+	NA	NA	NA	NA	NA	NA	G	G	G	G	G	G	G	G	G	G	G	G	G	G	G	G	-	-	G	G	-	G	G	G	G	G	G	G	G	G	G	G	G	G	G	G	G	G	G
S01_40759717	-/G	1	40759717	+	NA	NA	NA	NA	NA	NA	G	-	-	G	G	G	G	G	G	-	G	G	G	G	G	G	G	G	G	G	G	G	G	G	G	G	-	G	G	G	-	-	-	G	-	-	G	-	G
S01_46835201	G/T	1	46835201	+	NA	NA	NA	NA	NA	NA	G	G	G	G	G	G	G	G	G	G	G	G	G	G	G	G	K	K	G	G	K	G	K	G	K	G	G	G	G	G	G	G	G	G	G	G	G	G	G
S01_47801858	C/T	1	47801858	+	NA	NA	NA	NA	NA	NA	C	C	C	C	C	C	C	C	C	C	C	C	C	C	C	C	T	T	C	C	C	C	C	Y	Y	C	C	C	C	C	C	C	C	C	C	C	C	C	C
S01_48854266	C/A	1	48854266	+	NA	NA	NA	NA	NA	NA	A	M	C	A	C	M	A	C	A	C	A	A	A	A	A	A	A	A	A	A	A	A	A	A	A	A	C	A	C	A	C	C	C	A	C	C	A	C	A
S01_48854444	C/T	1	48854444	+	NA	NA	NA	NA	NA	NA	C	C	C	C	C	C	C	C	C	C	C	C	C	C	C	C	T	C	C	C	T	C	T	Y	T	C	C	C	C	C	C	C	C	C	C	C	C	C	C
S01_49430034	A/-	1	49430034	+	NA	NA	NA	NA	NA	NA	-	-	A	-	A	-	-	A	-	A	-	-	-	-	-	-	A	A	-	-	A	-	A	-	A	-	A	-	A	-	A	A	A	-	A	A	-	A	-
S01_49430072	G/T	1	49430072	+	NA	NA	NA	NA	NA	NA	T	K	G	T	G	K	T	G	T	G	T	T	T	T	T	T	G	G	T	T	G	T	G	K	G	T	G	T	G	T	G	G	G	T	G	G	T	G	T
S01_49504590	G/A	1	49504590	+	NA	NA	NA	NA	NA	NA	G	G	G	G	G	G	G	G	G	G	G	G	G	G	G	A	G	G	G	G	G	G	G	G	G	A	G	A	G	A	G	G	G	G	G	G	G	G	G
S01_49559768	C/T	1	49559768	+	NA	NA	NA	NA	NA	NA	T	C	C	C	C	Y	T	C	T	C	T	T	T	T	T	T	C	C	T	T	C	T	C	Y	C	T	C	T	C	C	C	C	C	T	C	C	T	C	T
S01_50256965	C/T	1	50256965	+	NA	NA	NA	NA	NA	NA	T	C	C	C	C	C	T	C	T	C	T	T	T	T	T	T	C	C	T	T	C	T	C	C	C	C	C	T	C	C	C	C	C	C	C	C	T	C	T
S01_50257351	G/A	1	50257351	+	NA	NA	NA	NA	NA	NA	G	G	G	G	G	G	G	G	G	G	G	G	G	G	G	G	A	G	G	G	G	G	G	G	G	G	G	G	G	G	G	G	G	A	G	G	G	G	R
S01_50333705	T/C	1	50333705	+	NA	NA	NA	NA	NA	NA	T	T	T	T	T	T	T	T	T	T	C	T	T	T	T	T	T	T	T	T	C	C	T	T	T	T	T	T	T	T	T	T	C	T	T	T	T	T	T
S01_50333727	T/C	1	50333727	+	NA	NA	NA	NA	NA	NA	T	T	T	T	T	T	T	T	T	T	C	T	T	T	T	T	T	T	T	T	T	C	T	T	T	T	T	T	T	T	T	T	C	T	T	T	T	T	T
S01_50333788	A/C	1	50333788	+	NA	NA	NA	NA	NA	NA	A	A	A	A	A	A	A	A	C	A	A	A	C	A	C	A	A	A	A	C	A	A	A	M	A	C	A	A	A	A	A	A	A	A	A	A	A	A	C
S01_51187583	A/C	1	51187583	+	NA	NA	NA	NA	NA	NA	A	A	A	A	A	A	A	C	A	A	A	A	A	A	C	A	A	A	M	A	A	A	A	C	A	A	A	A	A	A	A	A	A	M	A	A	A	A	A
S01_51187611	G/T	1	51187611	+	NA	NA	NA	NA	NA	NA	G	G	G	G	G	G	G	T	G	G	G	G	G	G	T	G	G	G	K	G	G	G	G	T	G	G	G	G	G	G	G	G	G	G	G	G	G	G	G
S01_51485960	C/T	1	51485960	+	NA	NA	NA	NA	NA	NA	C	C	C	C	C	C	C	C	C	C	C	C	C	C	C	C	T	T	C	C	T	C	C	C	T	C	C	C	C	C	C	C	C	C	C	C	C	C	C
S01_51497821	A/G	1	51497821	+	NA	NA	NA	NA	NA	NA	G	R	A	A	A	R	G	A	G	A	G	G	G	G	G	G	A	A	R	G	A	G	A	R	A	G	A	G	A	R	A	A	A	G	A	A	G	A	G
S01_51537677	T/G	1	51537677	+	NA	NA	NA	NA	NA	NA	G	K	T	T	T	K	G	T	G	T	G	G	G	G	G	G	T	T	K	G	T	G	T	K	T	G	T	G	T	K	T	T	T	G	T	T	G	T	T
S01_51631814	T/C	1	51631814	+	NA	NA	NA	NA	NA	NA	C	T	T	T	T	Y	C	T	T	T	C	T	C	C	C	T	T	T	T	C	T	C	T	Y	T	C	T	C	T	Y	T	T	T	T	T	T	T	T	T
S01_52226811	T/A	1	52226811	+	NA	NA	NA	NA	NA	NA	A	W	T	T	T	W	A	T	A	T	A	A	A	A	A	A	T	T	W	A	T	A	T	W	T	A	T	A	T	W	T	T	T	A	T	T	A	T	A
S01_52226871	T/C	1	52226871	+	NA	NA	NA	NA	NA	NA	C	Y	T	T	T	Y	C	T	C	T	C	C	C	C	C	C	T	T	Y	C	T	C	T	Y	T	C	T	C	T	Y	T	T	T	C	T	T	C	T	C
S01_52226913	C/T	1	52226913	+	NA	NA	NA	NA	NA	NA	T	Y	C	C	C	Y	T	C	T	C	T	T	T	T	T	T	C	C	Y	T	C	T	C	Y	C	T	C	T	C	Y	C	C	C	T	C	C	T	C	T
S01_52226931	T/C	1	52226931	+	NA	NA	NA	NA	NA	NA	C	Y	T	T	T	Y	C	T	C	T	C	C	C	C	C	C	T	T	Y	C	T	C	T	Y	T	C	T	C	T	Y	T	T	T	C	T	T	C	T	C
S01_52645498	G/A	1	52645498	+	NA	NA	NA	NA	NA	NA	A	R	G	G	G	R	A	G	A	G	A	A	A	A	A	A	G	G	R	A	G	A	G	R	G	A	G	A	G	R	G	G	G	A	G	G	A	G	A
S01_52747298	-/G	1	52747298	+	NA	NA	NA	NA	NA	NA	-	-	-	-	-	-	-	-	-	-	-	-	-	-	-	-	-	-	-	-	-	-	-	-	-	-	G	-	-	-	-	-	-	-	-	-	-	-	-
S01_52747335	C/T	1	52747335	+	NA	NA	NA	NA	NA	NA	C	C	C	C	C	C	C	C	C	C	C	C	C	C	C	C	C	C	C	C	C	C	C	C	C	C	T	C	C	C	C	C	C	C	C	C	C	C	C
S01_52754747	G/A	1	52754747	+	NA	NA	NA	NA	NA	NA	G	G	G	G	G	G	G	G	G	G	G	G	G	G	G	G	G	A	A	G	G	G	G	G	A	G	G	G	G	G	G	G	A	G	G	A	G	G	G
S01_53006562	-/G	1	53006562	+	NA	NA	NA	NA	NA	NA	G	-	-	-	-	-	G	-	G	-	G	G	G	G	G	G	-	-	-	G	-	G	-	G	-	G	-	G	-	-	-	-	-	G	-	-	G	-	G
S01_53454284	-/T	1	53454284	+	NA	NA	NA	NA	NA	NA	-	-	-	-	-	-	-	-	-	-	-	-	-	-	-	-	-	T	-	-	T	-	-	-	-	-	-	-	-	-	-	-	-	-	-	-	-	-	-
S01_53454290	C/T	1	53454290	+	NA	NA	NA	NA	NA	NA	C	C	C	C	C	C	C	C	C	C	C	C	C	C	C	C	C	T	C	C	T	C	C	C	C	C	C	C	C	C	C	C	C	C	C	C	C	C	C
S01_53454314	A/G	1	53454314	+	NA	NA	NA	NA	NA	NA	A	A	A	A	A	A	A	A	A	A	A	A	A	A	A	A	A	G	A	A	G	A	A	A	A	A	A	A	A	A	A	A	A	A	A	A	A	A	A
S01_53454324	A/T	1	53454324	+	NA	NA	NA	NA	NA	NA	A	A	A	A	A	A	A	A	A	A	A	A	A	A	A	A	A	T	A	A	T	A	A	A	A	A	A	A	A	A	A	A	A	A	A	A	A	A	A
S01_53454335	A/T	1	53454335	+	NA	NA	NA	NA	NA	NA	A	A	A	A	A	A	A	A	A	A	A	A	A	A	A	A	A	T	A	A	T	A	A	A	A	A	A	A	A	A	A	A	A	A	A	A	A	A	A
S01_53454344	G/A	1	53454344	+	NA	NA	NA	NA	NA	NA	G	G	G	G	G	G	G	G	G	G	G	G	G	G	G	G	G	A	G	G	A	G	G	G	G	G	G	G	G	G	G	G	G	G	G	G	G	G	G
S01_53454358	A/T	1	53454358	+	NA	NA	NA	NA	NA	NA	A	A	A	A	A	A	A	A	A	A	A	A	A	A	A	A	A	T	A	A	T	A	A	A	A	A	A	A	A	A	A	A	A	A	A	A	A	A	A
S01_53454359	T/C	1	53454359	+	NA	NA	NA	NA	NA	NA	T	T	T	T	T	T	T	T	T	T	T	T	T	T	T	T	T	C	T	T	C	T	T	T	T	T	T	T	T	T	T	T	T	T	T	T	T	T	T
S01_53803146	A/G	1	53803146	+	NA	NA	NA	NA	NA	NA	A	A	A	A	A	A	A	A	A	A	A	A	A	A	A	A	G	G	A	A	G	A	G	R	G	A	A	A	A	A	A	A	A	A	A	A	A	A	A
S01_53803182	T/A	1	53803182	+	NA	NA	NA	NA	NA	NA	T	T	T	T	T	T	T	T	T	T	T	T	T	T	T	T	A	A	T	T	A	T	A	W	A	T	T	T	T	T	T	T	T	T	T	T	T	T	T
S01_53805468	T/C	1	53805468	+	NA	NA	NA	NA	NA	NA	T	T	T	T	T	T	T	T	T	T	T	T	T	T	T	T	C	C	Y	T	C	T	C	Y	C	T	T	T	T	T	T	T	T	T	T	T	T	T	T
S01_54121154	T/C	1	54121154	+	NA	NA	NA	NA	NA	NA	C	Y	T	T	T	Y	C	T	C	T	C	C	C	C	C	C	C	C	C	C	C	C	C	C	C	C	T	C	T	Y	T	T	T	C	T	T	C	T	C
S01_54490806	G/A	1	54490806	+	NA	NA	NA	NA	NA	NA	R	G	G	G	G	G	G	G	G	G	G	G	G	G	A	G	R	G	A	G	G	G	G	G	G	G	G	G	G	G	G	G	G	G	G	G	G	G	G
S01_54568886	G/-	1	54568886	+	NA	NA	NA	NA	NA	NA	G	G	G	G	G	G	G	G	G	G	G	G	G	G	G	G	-	-	-	G	-	G	-	-	-	G	G	G	G	G	G	G	G	G	G	G	G	G	G
S01_54635923	T/-	1	54635923	+	NA	NA	NA	NA	NA	NA	T	T	T	T	T	T	T	T	T	T	T	T	T	T	T	T	T	T	T	T	T	T	T	T	-	T	T	T	T	T	T	T	T	T	T	T	T	T	T
S01_54732663	T/G	1	54732663	+	NA	NA	NA	NA	NA	NA	G	T	T	T	T	T	T	T	T	T	T	T	T	G	T	T	T	T	T	T	T	G	T	T	T	T	T	G	T	T	T	T	T	T	T	T	T	T	T
S01_54733105	T/C	1	54733105	+	NA	NA	NA	NA	NA	NA	T	T	C	T	C	T	T	T	C	C	T	C	T	C	T	T	T	T	C	T	T	C	T	T	T	T	T	T	C	Y	T	T	Y	T	T	T	T	Y	C
S01_54733111	C/G	1	54733111	+	NA	NA	NA	NA	NA	NA	C	C	G	C	G	C	C	C	C	G	C	G	C	G	C	C	C	C	G	C	C	G	C	C	C	C	C	C	G	S	C	C	S	C	C	C	C	S	G
S01_56525249	G/A	1	56525249	+	NA	NA	NA	NA	NA	NA	G	G	A	G	G	G	G	G	G	G	G	G	G	G	G	G	G	G	G	G	G	G	G	G	G	G	G	G	G	G	G	G	G	G	G	G	G	G	G
S01_56547726	C/T	1	56547726	+	NA	NA	NA	NA	NA	NA	C	T	C	C	C	T	T	C	T	T	T	T	T	T	T	T	C	C	Y	T	C	T	C	Y	C	T	C	T	C	Y	C	C	C	T	C	T	T	C	T
S01_56547792	T/C	1	56547792	+	NA	NA	NA	NA	NA	NA	T	C	T	C	T	C	C	T	C	C	C	C	C	C	C	C	C	C	C	C	C	C	C	C	C	C	T	C	T	C	T	T	T	C	T	C	C	T	C
S01_56741908	-/T	1	56741908	+	NA	NA	NA	NA	NA	NA	-	-	-	-	-	-	T	-	T	T	-	T	T	-	-	T	-	-	T	-	-	T	-	-	-	-	-	T	-	-	-	-	-	T	-	T	T	-	T
S01_56741923	A/G	1	56741923	+	NA	NA	NA	NA	NA	NA	A	A	A	A	A	A	G	A	G	G	A	G	G	A	A	G	A	A	G	A	A	G	A	A	A	A	A	G	A	A	A	A	A	G	A	G	G	A	G
S01_56902078	A/G	1	56902078	+	NA	NA	NA	NA	NA	NA	A	R	A	A	A	R	G	A	G	G	G	G	R	G	G	G	A	A	R	G	A	G	A	A	A	G	A	G	A	R	A	A	A	G	A	G	G	A	G
S01_56902082	T/C	1	56902082	+	NA	NA	NA	NA	NA	NA	T	Y	T	T	T	Y	C	T	C	C	C	C	C	C	C	C	T	T	Y	C	T	C	T	T	T	C	T	C	T	Y	T	T	T	C	T	C	C	T	C
S01_56902089	C/T	1	56902089	+	NA	NA	NA	NA	NA	NA	C	Y	C	C	C	Y	T	C	T	T	T	T	T	T	T	T	C	C	Y	T	C	T	C	C	C	T	C	T	C	Y	C	C	C	T	C	T	T	C	T
S01_56902137	C/T	1	56902137	+	NA	NA	NA	NA	NA	NA	C	C	C	C	C	C	C	C	C	C	C	C	C	C	C	C	T	T	Y	C	T	C	T	T	T	C	C	C	C	C	C	C	C	C	C	C	C	C	C
S01_57129284	A/C	1	57129284	+	NA	NA	NA	NA	NA	NA	A	A	A	A	A	A	A	A	A	A	A	A	A	A	A	A	C	C	M	A	C	A	C	C	C	A	A	A	A	A	A	A	A	A	A	A	A	A	A
S01_57145016	C/T	1	57145016	+	NA	NA	NA	NA	NA	NA	C	Y	C	C	C	Y	C	C	T	T	T	T	T	T	Y	T	C	C	Y	T	C	T	C	C	C	T	C	T	C	C	C	C	C	T	C	C	T	C	T
S01_57187297	C/G	1	57187297	+	NA	NA	NA	NA	NA	NA	C	S	C	C	C	S	G	C	G	G	G	G	G	G	S	G	G	G	G	G	G	G	G	G	G	G	C	G	C	C	C	C	C	G	C	G	G	C	G
S01_57720430	C/T	1	57720430	+	NA	NA	NA	NA	NA	NA	C	C	C	C	C	C	C	C	C	C	C	C	C	C	C	C	T	T	Y	C	T	C	T	T	C	C	C	C	C	C	C	C	C	C	C	C	C	C	C
S01_57720437	A/G	1	57720437	+	NA	NA	NA	NA	NA	NA	A	R	A	A	A	R	G	A	G	G	G	G	G	G	R	G	A	A	R	G	A	G	A	A	G	G	A	G	A	A	A	A	A	G	A	G	G	A	G
S01_57724691	A/-	1	57724691	+	NA	NA	NA	NA	NA	NA	A	A	A	A	A	A	A	A	A	A	A	A	A	A	A	A	-	-	-	A	-	A	-	A	A	A	A	A	A	A	A	A	A	A	A	A	A	A	A
S01_57950939	C/A	1	57950939	+	NA	NA	NA	NA	NA	NA	C	C	C	C	C	A	A	C	C	A	A	C	A	C	A	C	C	C	C	C	C	A	C	C	A	A	C	C	C	C	C	C	C	A	C	A	A	C	A
S01_58037875	A/G	1	58037875	+	NA	NA	NA	NA	NA	NA	A	A	A	A	A	A	A	A	A	A	A	A	A	A	A	A	G	G	G	A	G	A	G	G	A	A	A	A	A	A	A	A	A	A	A	A	A	A	A
S01_58037882	G/A	1	58037882	+	NA	NA	NA	NA	NA	NA	G	G	G	G	G	G	G	G	G	G	G	G	G	G	G	G	A	A	A	G	A	G	A	A	G	G	G	G	G	G	G	G	G	G	G	G	G	G	G
S01_58232198	C/T	1	58232198	+	NA	NA	NA	NA	NA	NA	C	C	C	C	C	Y	T	C	T	T	T	T	C	T	Y	Y	C	C	C	C	C	T	C	C	T	T	C	T	C	C	C	C	C	T	C	T	T	C	T
S01_58247825	A/T	1	58247825	+	NA	NA	NA	NA	NA	NA	A	T	A	A	A	W	T	A	T	T	T	T	T	T	W	W	A	A	A	A	A	T	A	A	T	T	A	T	A	A	A	A	A	T	A	T	T	A	T
S01_58247842	T/C	1	58247842	+	NA	NA	NA	NA	NA	NA	T	C	T	T	T	Y	C	T	C	C	C	C	C	C	Y	T	T	T	T	T	T	C	T	T	C	C	T	C	T	T	T	T	T	C	T	C	C	T	C
S01_58374646	G/A	1	58374646	+	NA	NA	NA	NA	NA	NA	G	G	G	G	G	G	G	G	G	G	G	G	G	G	G	G	G	A	A	A	A	G	A	G	G	G	G	G	G	G	G	G	G	G	G	G	G	G	G
S01_58374693	T/C	1	58374693	+	NA	NA	NA	NA	NA	NA	T	T	T	T	T	T	T	T	T	T	T	T	T	T	T	T	T	C	C	C	T	T	C	T	T	T	T	T	T	T	T	T	T	T	T	T	T	T	T
S01_58379209	G/A	1	58379209	+	NA	NA	NA	NA	NA	NA	G	G	G	G	G	G	G	G	G	G	G	G	G	G	G	G	A	G	A	G	A	G	A	A	G	G	G	G	G	G	G	G	G	G	G	G	G	G	G
S01_58379218	C/T	1	58379218	+	NA	NA	NA	NA	NA	NA	C	C	C	C	C	C	C	C	C	C	C	C	C	C	C	C	T	C	T	C	T	C	T	T	C	C	C	C	C	C	C	C	C	C	C	C	C	C	C
S01_58379315	T/A	1	58379315	+	NA	NA	NA	NA	NA	NA	T	T	T	T	T	T	T	T	T	T	T	T	T	T	T	T	A	A	A	A	A	T	T	T	T	T	T	T	T	T	T	T	T	T	T	T	T	T	T
S01_58379345	C/T	1	58379345	+	NA	NA	NA	NA	NA	NA	C	C	C	C	C	C	C	C	C	C	C	C	C	C	C	C	T	C	T	T	C	C	C	C	C	C	C	C	C	T	C	C	C	C	C	C	C	C	C
S01_58413631	C/T	1	58413631	+	NA	NA	NA	NA	NA	NA	C	C	C	C	C	C	C	C	C	C	C	C	C	C	C	C	T	T	T	T	T	C	T	T	C	C	C	C	C	C	C	C	C	C	C	C	C	C	C
S01_58549841	-/C	1	58549841	+	NA	NA	NA	NA	NA	NA	-	-	-	-	-	-	-	-	C	-	-	-	-	-	-	-	-	-	-	-	-	-	-	-	-	-	-	-	-	-	-	-	-	-	-	-	C	-	C
S01_58549874	A/T	1	58549874	+	NA	NA	NA	NA	NA	NA	A	A	A	A	A	A	A	A	T	A	A	A	A	W	T	A	A	T	A	A	A	A	A	A	A	A	A	A	A	A	T	T	A	A	A	W	T	A	T
S01_58549881	G/-	1	58549881	+	NA	NA	NA	NA	NA	NA	G	G	G	G	G	G	G	G	G	G	G	G	G	G	-	G	G	-	G	G	G	G	G	G	G	G	G	G	G	G	-	-	G	G	G	G	G	G	G
S01_58549889	C/T	1	58549889	+	NA	NA	NA	NA	NA	NA	C	C	C	C	C	C	C	C	T	C	C	C	C	Y	C	C	C	C	C	C	C	C	C	C	C	C	C	C	C	C	C	C	C	C	C	Y	T	C	T
S01_58549890	T/C	1	58549890	+	NA	NA	NA	NA	NA	NA	T	T	T	T	T	T	T	T	T	T	T	T	T	T	C	T	T	C	T	T	T	T	T	T	T	T	T	T	T	T	C	C	T	T	T	T	T	T	T
S01_58763144	T/-	1	58763144	+	NA	NA	NA	NA	NA	NA	T	-	T	T	T	-	-	T	-	-	-	-	-	-	-	-	T	T	T	T	T	-	T	T	-	-	T	-	T	T	T	T	T	-	T	-	-	T	-
S01_59395421	A/C	1	59395421	+	NA	NA	NA	NA	NA	NA	A	A	A	A	C	A	C	A	A	C	A	C	A	C	A	A	A	A	A	A	C	A	A	A	C	A	A	C	A	C	A	A	A	C	A	A	A	A	A
S01_59395450	C/T	1	59395450	+	NA	NA	NA	NA	NA	NA	C	C	C	C	T	C	T	C	C	T	C	T	C	T	C	C	C	C	C	C	C	C	C	C	T	C	C	T	C	T	C	C	C	T	C	C	C	C	C
S01_60060594	A/G	1	60060594	+	NA	NA	NA	NA	NA	NA	A	G	A	A	A	A	A	A	G	G	G	G	G	A	R	G	A	A	A	A	A	G	A	A	G	G	A	G	A	A	A	A	A	G	A	G	G	G	G
S01_60060595	C/T	1	60060595	+	NA	NA	NA	NA	NA	NA	C	T	C	C	C	C	C	C	T	T	T	T	T	C	Y	T	C	C	C	C	C	T	C	C	T	T	C	T	C	C	C	C	C	T	C	T	T	T	T
S01_60060611	A/G	1	60060611	+	NA	NA	NA	NA	NA	NA	A	G	A	A	A	A	A	A	G	G	G	G	G	A	R	G	A	A	A	A	A	G	A	A	G	G	A	G	A	A	A	A	A	G	A	G	G	G	G
S01_60091072	T/C	1	60091072	+	NA	NA	NA	NA	NA	NA	T	C	T	T	T	T	T	T	C	C	C	C	C	T	Y	C	T	T	T	T	T	C	T	T	C	C	T	C	T	T	T	T	T	C	T	C	C	C	C
S01_60104456	T/A	1	60104456	+	NA	NA	NA	NA	NA	NA	T	A	T	T	T	T	T	T	A	A	A	A	A	T	W	A	T	T	T	T	T	A	T	T	A	A	T	A	T	T	T	T	T	A	T	A	A	A	A
S01_60186637	-/C	1	60186637	+	NA	NA	NA	NA	NA	NA	-	C	-	-	-	-	-	-	C	C	C	C	C	-	-	C	-	-	-	-	-	C	-	-	C	C	-	C	-	-	-	-	-	C	-	C	C	C	C
S01_60186660	T/C	1	60186660	+	NA	NA	NA	NA	NA	NA	T	C	T	T	T	T	T	T	C	C	C	C	C	T	T	C	T	T	T	T	T	C	T	T	C	C	T	C	T	T	T	T	T	C	T	C	C	C	C
S01_60224616	C/T	1	60224616	+	NA	NA	NA	NA	NA	NA	C	C	C	C	C	C	C	C	C	C	C	T	T	C	C	C	C	C	C	C	C	C	C	C	C	C	C	C	C	C	C	C	C	C	C	C	T	C	C
S01_60270374	C/T	1	60270374	+	NA	NA	NA	NA	NA	NA	C	T	C	C	C	C	C	C	T	T	T	T	T	C	Y	T	C	C	C	C	C	T	C	C	T	T	C	T	C	C	C	C	C	T	C	T	T	T	T
S01_60412342	G/A	1	60412342	+	NA	NA	NA	NA	NA	NA	G	A	G	G	G	G	G	G	A	A	A	A	A	G	R	A	G	G	G	G	G	A	G	G	A	A	G	A	G	G	G	G	G	A	G	A	A	A	A
S01_60486947	A/G	1	60486947	+	NA	NA	NA	NA	NA	NA	A	G	A	A	A	A	A	A	G	G	G	G	G	A	R	G	A	A	A	A	A	G	A	A	G	G	A	G	A	A	A	A	A	G	A	G	G	G	G
S01_60644333	G/A	1	60644333	+	NA	NA	NA	NA	NA	NA	G	A	G	G	G	G	G	G	A	A	A	A	A	G	R	A	G	G	G	G	G	A	G	G	A	A	G	A	G	G	G	G	G	A	G	A	A	A	A
S01_60705050	G/T	1	60705050	+	NA	NA	NA	NA	NA	NA	G	T	G	G	G	G	G	G	T	G	N	T	T	G	K	G	G	G	G	G	G	T	G	G	T	T	G	G	G	G	G	G	G	G	G	N	N	T	G
S01_60705056	-/G	1	60705056	+	NA	NA	NA	NA	NA	NA	-	G	-	-	-	-	-	-	G	-	N	G	G	-	-	-	-	-	-	-	-	G	-	-	G	G	-	-	-	-	-	-	-	-	-	N	N	G	-
S01_60705095	-/A	1	60705095	+	NA	NA	NA	NA	NA	NA	-	A	-	-	-	-	-	-	A	-	N	A	A	-	-	-	-	-	-	-	-	A	-	-	A	A	-	-	-	-	-	-	-	-	-	N	N	A	N
S01_60720036	G/A	1	60720036	+	NA	NA	NA	NA	NA	NA	G	A	G	G	G	G	G	G	A	A	A	A	A	G	R	A	G	G	G	G	G	A	G	G	A	A	G	A	G	G	G	G	G	A	G	A	A	A	A
S01_61011470	G/A	1	61011470	+	NA	NA	NA	NA	NA	NA	A	G	A	A	G	G	G	G	G	A	G	A	G	G	G	G	G	G	G	G	G	G	G	G	G	G	G	A	G	G	G	G	G	G	G	G	G	G	G
S01_61089907	-/C	1	61089907	+	NA	NA	NA	NA	NA	NA	-	C	-	-	-	-	-	-	C	C	C	C	C	-	-	C	-	-	-	-	-	C	-	-	C	-	-	C	-	-	-	-	-	C	-	C	C	C	C
S01_61140457	T/A	1	61140457	+	NA	NA	NA	NA	NA	NA	T	T	T	T	T	T	T	T	T	T	T	T	T	T	T	T	W	W	T	T	W	T	W	W	W	T	T	T	T	T	T	T	T	T	T	T	T	T	T
S01_61140489	C/T	1	61140489	+	NA	NA	NA	NA	NA	NA	Y	Y	C	C	Y	C	C	C	C	C	C	C	C	C	C	C	C	C	Y	C	C	C	C	C	C	Y	Y	C	C	Y	C	Y	C	C	C	C	C	C	C
S01_61140499	C/G	1	61140499	+	NA	NA	NA	NA	NA	NA	S	C	G	G	S	S	G	G	C	C	C	C	C	G	G	C	C	C	C	C	C	C	C	C	C	S	S	C	S	C	G	S	G	C	G	C	C	C	C
S01_61140504	G/A	1	61140504	+	NA	NA	NA	NA	NA	NA	R	R	G	G	R	G	G	G	G	G	G	G	G	G	G	G	G	G	R	G	G	G	G	G	G	R	R	G	G	R	G	R	G	G	G	G	G	G	G
S01_61140514	G/A	1	61140514	+	NA	NA	NA	NA	NA	NA	G	R	G	G	G	R	G	G	G	G	G	G	G	G	G	G	G	G	G	G	G	G	G	G	G	G	G	A	R	G	G	R	G	G	G	G	G	G	G
S01_61248520	C/G	1	61248520	+	NA	NA	NA	NA	NA	NA	C	C	C	C	C	C	C	C	G	C	G	C	G	C	C	C	C	C	C	C	C	C	C	C	G	C	C	C	C	C	C	C	C	G	C	C	C	G	C
S01_61564798	G/T	1	61564798	+	NA	NA	NA	NA	NA	NA	G	G	G	T	G	G	G	G	T	G	G	G	G	G	G	G	G	G	G	G	G	G	G	G	G	G	G	G	G	G	G	G	G	G	T	G	G	G	G
S01_61722072	G/A	1	61722072	+	NA	NA	NA	NA	NA	NA	A	A	G	G	G	G	A	G	A	A	A	A	A	G	G	A	G	G	G	G	A	A	G	G	A	A	G	A	G	G	G	G	G	A	G	G	A	A	G
S01_61732019	A/C	1	61732019	+	NA	NA	NA	NA	NA	NA	A	A	A	C	A	A	A	A	C	A	A	A	A	A	A	A	A	A	A	A	A	A	C	A	A	A	A	A	A	A	A	A	A	A	A	C	A	A	A
S01_61732027	T/C	1	61732027	+	NA	NA	NA	NA	NA	NA	T	T	T	C	T	T	T	T	C	T	T	T	T	T	T	T	T	T	T	T	T	T	C	T	T	T	T	T	T	T	T	T	T	T	T	C	T	T	T
S01_61732075	G/A	1	61732075	+	NA	NA	NA	NA	NA	NA	G	G	G	A	G	G	G	G	A	A	G	G	G	G	G	G	G	G	G	G	G	A	G	G	G	G	G	G	G	G	G	G	G	G	G	A	G	G	G
S01_61891559	-/C	1	61891559	+	NA	NA	NA	NA	NA	NA	C	C	-	-	-	-	C	-	C	C	C	C	C	-	C	C	-	-	-	-	C	C	-	-	-	-	-	C	-	-	-	C	-	C	-	-	C	C	-
S01_62288685	C/T	1	62288685	+	NA	NA	NA	NA	NA	NA	T	T	T	C	C	C	T	C	T	T	T	T	T	C	Y	T	C	C	C	C	T	T	C	C	Y	T	C	T	T	C	C	T	C	T	C	C	T	T	C
S01_62548061	T/C	1	62548061	+	NA	NA	NA	NA	NA	NA	T	T	C	T	T	T	C	T	T	T	T	T	T	T	T	T	T	T	T	T	T	T	T	T	C	C	T	C	C	T	T	T	T	C	T	T	C	T	T
S01_62548063	G/A	1	62548063	+	NA	NA	NA	NA	NA	NA	G	G	A	G	G	G	A	G	G	G	G	G	G	G	G	G	G	G	G	G	G	G	G	G	A	A	G	A	A	G	G	G	G	A	G	G	A	G	G
S01_62548103	-/G	1	62548103	+	NA	NA	NA	NA	NA	NA	-	-	G	-	-	-	G	-	G	-	G	-	G	-	-	-	-	-	-	-	G	G	-	-	G	G	-	G	G	-	-	G	-	G	-	-	G	-	-
S01_62548107	A/G	1	62548107	+	NA	NA	NA	NA	NA	NA	A	A	G	A	A	A	G	A	G	A	G	A	G	A	A	A	A	A	A	A	G	G	A	A	G	G	A	G	G	A	A	G	A	G	A	A	G	A	A
S01_62548119	-/A	1	62548119	+	NA	NA	NA	NA	NA	NA	-	-	A	-	-	-	A	-	A	-	A	-	A	-	-	-	-	-	-	-	A	A	-	-	A	A	-	A	A	-	-	A	-	A	-	-	A	-	-
S01_62548160	A/C	1	62548160	+	NA	NA	NA	NA	NA	NA	A	A	C	A	A	A	C	A	C	A	C	A	C	A	A	A	A	A	A	A	C	C	A	A	C	C	A	C	C	A	A	C	A	C	A	A	C	A	A
S01_62911819	A/-	1	62911819	+	NA	NA	NA	NA	NA	NA	A	A	A	A	A	A	A	A	A	A	A	A	A	A	A	A	A	A	A	A	A	A	A	-	A	A	A	A	A	A	A	A	A	A	A	A	A	A	A
S01_62911842	-/A	1	62911842	+	NA	NA	NA	NA	NA	NA	-	-	-	-	-	-	-	-	-	-	-	-	-	-	-	-	-	-	-	-	-	-	-	A	-	-	-	-	-	-	-	-	-	-	-	-	-	-	-
S01_62911843	G/A	1	62911843	+	NA	NA	NA	NA	NA	NA	G	G	G	G	G	G	G	G	G	G	G	G	G	G	G	G	G	G	G	G	G	G	G	A	G	G	G	G	G	G	G	G	G	G	G	G	G	G	G
S01_62913792	C/A	1	62913792	+	NA	NA	NA	NA	NA	NA	C	C	C	C	M	C	C	C	C	C	C	C	C	C	C	C	C	C	C	C	C	C	C	C	C	C	C	C	C	C	C	C	C	C	C	C	C	A	C
S01_62935782	A/G	1	62935782	+	NA	NA	NA	NA	NA	NA	A	A	A	A	A	A	A	G	A	A	A	A	A	A	A	A	A	A	A	A	A	A	A	A	A	A	A	A	R	A	A	A	A	A	A	A	A	A	A
S01_62935903	T/C	1	62935903	+	NA	NA	NA	NA	NA	NA	T	T	T	T	T	T	T	C	T	T	T	T	T	T	T	T	T	T	T	T	T	T	T	T	T	T	T	T	T	T	T	T	T	T	T	T	T	T	T
S01_62968669	T/C	1	62968669	+	NA	NA	NA	NA	NA	NA	T	T	T	T	T	T	T	C	T	T	T	T	T	T	T	T	T	C	T	T	T	T	T	T	T	T	C	T	T	C	T	T	T	T	T	C	T	C	C
S01_63335734	T/C	1	63335734	+	NA	NA	NA	NA	NA	NA	C	C	C	T	T	T	C	C	C	C	C	C	C	T	Y	C	T	T	T	T	C	C	T	T	T	C	T	C	C	T	T	C	T	C	T	T	C	Y	T
S01_63555243	A/C	1	63555243	+	NA	NA	NA	NA	NA	NA	C	A	C	A	A	A	A	A	C	A	A	A	A	A	C	A	A	A	A	A	C	C	A	A	A	C	A	A	A	A	A	A	A	A	A	A	A	A	A
S01_63555271	C/A	1	63555271	+	NA	NA	NA	NA	NA	NA	A	C	A	C	C	C	C	C	A	C	C	C	C	C	A	C	C	C	C	C	A	A	C	C	C	A	C	C	C	C	C	C	C	C	C	C	C	C	C
S01_63874151	A/-	1	63874151	+	NA	NA	NA	NA	NA	NA	-	-	-	A	A	A	-	A	-	-	A	-	-	A	-	-	A	A	A	A	-	-	A	A	-	A	A	-	-	A	A	-	-	-	A	A	-	A	A
S01_63874204	G/A	1	63874204	+	NA	NA	NA	NA	NA	NA	A	A	A	G	G	G	A	G	G	A	A	A	A	G	G	A	G	G	G	G	A	A	G	G	G	A	G	A	A	G	G	A	A	A	G	G	A	G	G
S01_64166421	T/C	1	64166421	+	NA	NA	NA	NA	NA	NA	T	T	T	C	C	C	T	T	T	T	T	T	T	C	T	T	C	C	C	C	T	T	C	C	T	T	C	T	T	C	C	C	T	T	C	C	T	C	C
S01_64738133	G/A	1	64738133	+	NA	NA	NA	NA	NA	NA	A	A	A	A	A	A	A	G	A	A	A	A	A	G	A	A	G	G	G	G	A	A	G	G	A	A	A	A	A	G	A	A	A	A	G	G	A	G	G
S01_64754215	-/G	1	64754215	+	NA	NA	NA	NA	NA	NA	G	G	G	-	G	-	G	-	G	G	G	G	G	-	G	G	-	-	-	-	G	G	-	-	G	G	-	G	G	-	-	-	G	G	-	-	G	-	-
S01_64794884	A/T	1	64794884	+	NA	NA	NA	NA	NA	NA	A	A	A	T	A	T	A	A	A	A	A	A	A	T	A	A	T	T	T	A	A	A	T	T	A	A	T	A	A	T	T	T	A	A	T	T	A	T	T
S01_64874092	G/-	1	64874092	+	NA	NA	NA	NA	NA	NA	G	-	-	G	-	G	-	G	G	-	G	-	-	G	-	-	G	G	G	-	-	-	G	G	-	G	G	-	-	G	G	G	-	-	G	G	G	G	G
S01_64874136	T/-	1	64874136	+	NA	NA	NA	NA	NA	NA	T	-	-	T	-	T	-	T	T	-	T	-	-	T	-	-	T	T	T	-	-	-	T	T	-	T	T	-	-	T	T	T	-	-	T	T	T	T	T
S01_64874161	T/C	1	64874161	+	NA	NA	NA	NA	NA	NA	T	C	C	T	C	T	C	T	T	C	T	C	C	T	C	C	T	T	T	C	C	C	T	T	C	T	C	C	C	T	T	T	C	C	T	T	T	T	T
S01_65046460	A/G	1	65046460	+	NA	NA	NA	NA	NA	NA	A	A	A	A	A	A	A	G	A	A	A	A	A	A	A	A	A	A	A	A	A	A	A	A	A	A	A	A	A	A	A	A	A	A	A	A	A	A	A
S01_65147087	G/A	1	65147087	+	NA	NA	NA	NA	NA	NA	G	G	G	G	G	G	G	G	G	G	G	G	G	A	G	A	A	G	G	G	G	G	A	A	G	G	G	G	G	G	G	G	G	G	A	A	G	A	A
S01_65180534	T/-	1	65180534	+	NA	NA	NA	NA	NA	NA	T	-	-	T	-	T	-	T	-	-	-	-	-	T	-	T	T	-	-	-	T	-	T	T	-	T	T	-	-	T	T	-	-	-	T	T	-	T	T
S01_65217684	A/G	1	65217684	+	NA	NA	NA	NA	NA	NA	A	A	A	A	A	A	G	A	G	A	G	G	A	A	A	A	A	G	A	A	A	A	A	A	A	A	A	A	A	A	A	A	G	A	G	A	A	A	A
S01_65470002	C/G	1	65470002	+	NA	NA	NA	NA	NA	NA	S	S	C	S	S	C	S	C	S	S	S	S	S	S	S	S	S	C	C	C	C	S	S	C	S	S	S	S	S	S	S	S	S	S	S	S	S	S	S
S01_65470003	A/G	1	65470003	+	NA	NA	NA	NA	NA	NA	R	R	R	A	R	R	R	R	A	R	R	A	R	A	R	R	R	R	R	R	R	A	R	R	R	R	R	R	R	R	R	A	A	R	A	R	R	A	A
S01_65536273	C/T	1	65536273	+	NA	NA	NA	NA	NA	NA	C	C	C	C	C	C	C	T	C	C	C	C	C	C	C	C	C	C	C	C	C	C	C	C	C	C	C	C	C	C	C	C	C	C	C	C	C	C	C
S01_65676461	A/G	1	65676461	+	NA	NA	NA	NA	NA	NA	G	A	R	G	A	G	A	A	A	A	A	A	A	A	A	A	A	R	A	A	A	A	A	A	A	G	G	A	A	G	G	A	A	A	A	A	A	A	A
S01_65829551	C/T	1	65829551	+	NA	NA	NA	NA	NA	NA	C	C	C	C	C	C	C	C	C	C	C	C	C	C	C	C	C	C	C	C	C	C	C	C	C	C	C	C	C	C	C	C	C	C	C	C	C	C	C
S01_65836603	C/-	1	65836603	+	NA	NA	NA	NA	NA	NA	C	C	C	C	C	C	C	-	C	C	C	C	C	C	C	C	C	C	C	C	C	C	C	C	C	C	C	C	C	C	C	C	C	C	C	C	C	C	C
S01_66111277	A/G	1	66111277	+	NA	NA	NA	NA	NA	NA	G	A	R	G	A	G	A	G	A	A	A	A	A	A	A	A	A	A	A	A	A	A	A	A	A	G	G	A	A	G	G	A	A	A	A	A	A	A	A
S01_66111293	-/C	1	66111293	+	NA	NA	NA	NA	NA	NA	-	C	-	-	C	-	C	-	C	C	C	C	C	-	C	-	-	C	C	C	C	C	-	-	C	-	-	C	C	-	-	C	C	C	-	-	C	-	-
S01_66203449	T/C	1	66203449	+	NA	NA	NA	NA	NA	NA	T	T	T	T	T	T	T	C	T	T	T	T	T	T	T	T	T	T	T	T	T	T	T	T	T	T	T	T	T	T	T	T	T	T	T	T	T	T	T
S01_66335071	T/C	1	66335071	+	NA	NA	NA	NA	NA	NA	T	C	Y	T	C	T	T	T	C	C	C	C	C	T	T	T	T	C	C	C	C	C	T	T	T	T	T	C	C	T	T	C	C	C	T	T	C	T	T
S01_66374069	C/G	1	66374069	+	NA	NA	NA	NA	NA	NA	C	G	S	C	G	C	G	C	G	G	G	G	G	C	G	C	C	G	G	G	G	G	C	C	G	C	C	G	G	C	C	G	G	G	C	C	G	C	C
S01_66413686	T/C	1	66413686	+	NA	NA	NA	NA	NA	NA	C	T	T	T	T	C	T	T	T	T	T	T	T	T	T	T	T	T	T	T	T	T	T	T	T	C	T	T	T	T	T	T	T	T	T	T	T	T	T
S01_66716772	C/G	1	66716772	+	NA	NA	NA	NA	NA	NA	G	C	G	G	C	G	C	C	C	C	C	C	C	C	C	C	C	C	C	C	C	C	C	C	C	G	G	C	C	G	G	C	C	C	C	C	C	C	C
S01_66717688	A/G	1	66717688	+	NA	NA	NA	NA	NA	NA	G	A	A	G	A	G	A	A	A	A	A	A	A	A	A	A	A	A	A	A	A	A	A	A	A	G	G	A	A	G	G	A	A	A	A	A	A	A	A
S01_66717712	T/A	1	66717712	+	NA	NA	NA	NA	NA	NA	T	A	W	T	A	T	A	T	A	A	A	A	A	T	A	T	T	A	A	A	A	A	T	T	A	T	T	A	A	T	T	A	A	A	T	T	A	T	T
S01_66721859	C/A	1	66721859	+	NA	NA	NA	NA	NA	NA	C	A	M	C	A	C	A	C	A	A	A	A	A	C	A	C	C	C	A	A	A	A	C	C	A	C	C	A	A	C	C	A	A	A	C	C	A	C	C
S01_66721899	G/A	1	66721899	+	NA	NA	NA	NA	NA	NA	A	G	R	A	G	A	G	G	G	G	G	G	G	G	G	G	G	G	G	G	G	G	G	G	G	A	A	G	G	A	A	G	G	G	G	G	G	G	G
S01_66721923	C/A	1	66721923	+	NA	NA	NA	NA	NA	NA	C	A	M	C	A	C	A	C	A	A	A	A	A	C	A	C	C	C	A	A	A	A	C	C	A	C	C	A	A	C	C	A	A	A	C	C	A	C	C
S01_66721940	A/G	1	66721940	+	NA	NA	NA	NA	NA	NA	A	G	R	A	G	A	G	A	G	G	G	G	G	A	G	A	A	A	G	G	G	G	A	A	G	A	A	G	G	A	A	G	G	G	A	A	G	A	A
S01_66775639	-/C	1	66775639	+	NA	NA	NA	NA	NA	NA	C	C	C	C	C	C	C	-	C	C	C	C	C	-	C	-	-	C	C	C	C	C	-	-	C	C	C	C	C	C	C	C	C	C	-	-	C	-	-
S01_66775709	C/A	1	66775709	+	NA	NA	NA	NA	NA	NA	C	C	C	C	C	C	C	A	C	C	C	C	C	C	C	C	C	C	C	C	C	C	C	C	C	C	C	C	C	C	C	C	C	C	C	C	C	C	C
S01_66864897	G/A	1	66864897	+	NA	NA	NA	NA	NA	NA	A	G	R	A	G	A	G	G	G	G	G	G	G	G	G	G	G	G	G	G	G	G	G	G	G	A	A	G	G	A	A	G	G	G	G	G	G	G	G
S01_66904908	A/G	1	66904908	+	NA	NA	NA	NA	NA	NA	A	A	A	A	A	A	A	G	A	A	A	A	A	G	A	G	G	A	A	A	A	A	G	G	A	A	A	A	A	A	A	A	A	A	G	G	A	G	G
S01_66964653	A/G	1	66964653	+	NA	NA	NA	NA	NA	NA	A	A	A	A	A	A	A	G	A	A	A	A	A	G	A	G	G	A	A	A	A	A	G	G	A	A	A	A	A	A	A	A	A	A	G	G	A	G	G
S01_67045236	A/-	1	67045236	+	NA	NA	NA	NA	NA	NA	-	-	-	-	-	-	-	A	-	-	-	-	-	A	-	A	A	-	-	A	-	-	A	A	-	-	-	-	-	-	-	-	A	-	A	A	-	A	A
S01_67269472	T/C	1	67269472	+	NA	NA	NA	NA	NA	NA	C	C	C	C	C	C	C	T	T	C	C	C	T	T	C	T	C	C	C	C	C	C	T	T	C	C	C	C	C	C	C	C	C	C	T	T	C	T	T
S01_67269473	C/G	1	67269473	+	NA	NA	NA	NA	NA	NA	C	C	C	C	C	C	C	G	C	C	C	C	C	G	C	G	C	C	C	C	C	C	G	G	C	C	C	C	C	C	C	C	C	C	G	G	C	G	G
S01_67269507	C/T	1	67269507	+	NA	NA	NA	NA	NA	NA	T	T	T	T	T	T	T	C	C	T	T	T	C	C	T	C	T	T	T	T	T	T	C	C	T	T	T	T	T	T	T	T	T	T	C	C	T	C	C
S01_67594494	A/G	1	67594494	+	NA	NA	NA	NA	NA	NA	A	A	A	A	A	A	A	G	R	A	A	A	A	G	A	G	A	A	A	A	A	A	G	G	G	A	A	A	A	A	A	A	A	A	G	G	A	G	G
S01_67594510	G/A	1	67594510	+	NA	NA	NA	NA	NA	NA	G	A	R	G	A	G	A	G	R	A	A	A	A	G	A	G	A	A	A	A	A	A	G	G	G	G	G	G	A	G	G	A	A	A	G	G	A	G	G
S01_67594570	G/A	1	67594570	+	NA	NA	NA	NA	NA	NA	A	G	R	A	G	A	G	G	G	G	G	G	G	G	G	G	G	G	G	G	G	G	G	G	G	A	A	A	G	A	A	G	G	G	G	G	G	G	G
S01_67843704	G/A	1	67843704	+	NA	NA	NA	NA	NA	NA	G	G	G	G	G	G	G	A	R	G	G	G	G	A	G	A	G	G	G	G	G	G	A	A	A	G	G	G	G	G	G	G	G	G	A	A	G	A	A
S01_67843751	A/T	1	67843751	+	NA	NA	NA	NA	NA	NA	A	A	A	A	A	A	A	T	W	A	A	A	A	T	A	T	A	A	A	A	A	A	T	T	T	A	A	A	A	A	A	A	A	A	T	T	A	T	T
S01_67843755	A/G	1	67843755	+	NA	NA	NA	NA	NA	NA	A	A	A	A	A	A	A	G	R	A	A	A	A	G	A	G	A	A	A	A	A	A	G	G	G	A	A	A	A	A	A	A	A	A	G	G	A	G	G
S01_67843758	C/T	1	67843758	+	NA	NA	NA	NA	NA	NA	C	C	C	C	C	C	C	T	Y	C	C	C	C	T	C	T	C	C	C	C	C	C	T	T	T	C	C	C	C	C	C	C	C	C	T	T	C	T	T
S01_67998909	T/C	1	67998909	+	NA	NA	NA	NA	NA	NA	T	C	Y	T	C	T	C	T	Y	C	C	C	C	T	C	T	C	C	C	C	C	C	T	T	T	T	T	T	C	T	T	C	C	C	T	T	C	T	T
S01_68068152	A/G	1	68068152	+	NA	NA	NA	NA	NA	NA	A	A	A	A	A	A	A	A	R	A	A	A	A	A	A	G	A	A	A	A	A	A	G	G	G	A	A	A	A	A	A	A	A	A	G	G	A	G	G
S01_68393818	C/A	1	68393818	+	NA	NA	NA	NA	NA	NA	C	C	C	C	C	C	C	A	M	C	C	C	A	A	C	C	C	C	C	C	C	C	A	A	A	C	C	C	C	C	C	C	C	C	A	C	C	A	A
S01_68393854	T/A	1	68393854	+	NA	NA	NA	NA	NA	NA	T	T	T	T	T	T	T	A	W	T	T	T	A	A	T	T	T	T	T	T	T	T	A	A	A	T	T	T	T	T	T	T	T	T	A	T	T	A	A
S01_68393874	-/A	1	68393874	+	NA	NA	NA	NA	NA	NA	-	-	-	-	-	-	-	A	-	-	-	-	A	A	-	-	-	-	-	-	-	-	A	A	A	-	-	-	-	-	-	-	-	-	A	-	-	A	A
S01_68393891	T/A	1	68393891	+	NA	NA	NA	NA	NA	NA	T	T	T	T	T	T	T	A	W	T	T	T	A	A	T	T	T	T	T	T	T	T	A	A	A	T	T	T	T	T	T	T	T	T	A	T	T	A	A
S01_68521116	A/C	1	68521116	+	NA	NA	NA	NA	NA	NA	A	A	A	A	A	A	A	C	M	A	A	A	C	C	A	C	A	A	A	A	A	A	C	C	C	A	A	A	A	A	A	A	A	A	C	C	A	C	C
S01_68521146	C/G	1	68521146	+	NA	NA	NA	NA	NA	NA	C	C	C	C	C	C	C	G	S	C	C	C	G	G	C	G	C	C	C	C	C	C	G	G	G	C	C	C	C	C	C	C	C	C	G	G	C	G	G
S01_68527438	T/-	1	68527438	+	NA	NA	NA	NA	NA	NA	T	T	T	T	T	T	T	-	-	T	T	T	-	-	T	-	T	T	T	T	T	T	-	-	-	T	T	T	T	T	T	T	T	T	-	-	T	-	-
S01_68546764	-/T	1	68546764	+	NA	NA	NA	NA	NA	NA	-	-	-	-	-	-	-	T	-	-	-	-	-	-	-	T	-	-	-	-	-	-	-	T	T	-	-	-	-	-	-	-	-	-	T	T	-	T	T
S01_68590836	G/T	1	68590836	+	NA	NA	NA	NA	NA	NA	G	G	G	G	G	G	G	T	K	G	G	G	T	T	G	T	G	G	G	G	G	G	T	T	T	G	G	G	G	G	G	G	G	G	T	T	G	T	T
S01_68590841	T/-	1	68590841	+	NA	NA	NA	NA	NA	NA	T	T	T	T	T	T	T	-	-	T	T	T	-	-	T	-	T	T	T	T	T	T	-	-	-	T	T	T	T	T	T	T	T	T	-	-	T	-	-
S01_68715976	C/T	1	68715976	+	NA	NA	NA	NA	NA	NA	C	C	C	C	C	C	C	T	C	C	C	C	T	T	C	T	C	C	C	C	C	C	T	T	T	C	C	C	C	C	C	C	C	C	T	T	C	T	T
S01_68715990	C/A	1	68715990	+	NA	NA	NA	NA	NA	NA	C	C	C	C	C	C	C	A	C	C	C	C	A	A	C	A	C	C	C	C	C	C	A	A	A	C	C	C	C	C	C	C	C	C	A	A	C	A	A
S01_68798979	C/T	1	68798979	+	NA	NA	NA	NA	NA	NA	C	C	C	C	C	C	C	T	Y	C	C	C	T	T	C	T	C	C	C	C	C	C	T	T	T	C	C	C	C	C	C	C	C	C	T	T	C	T	T
S01_68799023	A/T	1	68799023	+	NA	NA	NA	NA	NA	NA	A	A	A	A	A	A	A	A	W	A	A	A	T	T	A	T	A	A	A	A	A	A	T	T	T	A	A	A	A	A	A	A	A	A	T	T	A	A	T
S01_68799623	C/T	1	68799623	+	NA	NA	NA	NA	NA	NA	C	C	C	C	C	C	C	T	C	C	C	C	T	C	C	C	C	C	C	C	C	C	T	T	T	C	C	C	C	C	C	C	C	C	T	T	C	T	T
S01_68891346	A/G	1	68891346	+	NA	NA	NA	NA	NA	NA	A	A	A	A	A	A	A	G	R	A	A	A	A	G	A	A	A	A	A	A	A	A	G	A	G	A	A	A	A	A	A	A	A	A	G	G	A	G	G
S01_68891971	C/T	1	68891971	+	NA	NA	NA	NA	NA	NA	C	C	C	C	C	C	C	T	C	C	C	C	T	T	C	T	C	C	C	C	C	C	T	T	C	C	C	C	C	C	C	C	C	C	T	T	C	T	T
S01_69299230	T/C	1	69299230	+	NA	NA	NA	NA	NA	NA	T	T	T	T	T	T	T	C	Y	T	T	T	C	T	T	C	T	T	T	T	T	C	C	T	C	T	T	T	T	T	T	T	T	T	C	C	T	T	T
S01_69299238	G/C	1	69299238	+	NA	NA	NA	NA	NA	NA	G	G	G	G	G	G	G	C	S	G	G	G	C	G	G	C	G	G	G	G	G	C	C	G	C	G	G	G	G	G	G	G	G	G	C	C	G	G	G
S01_69327821	T/C	1	69327821	+	NA	NA	NA	NA	NA	NA	T	T	T	T	T	T	T	T	T	T	T	T	T	T	T	C	T	T	T	T	T	C	C	T	T	T	T	T	T	T	T	T	T	T	C	T	T	T	T
S01_69366893	A/C	1	69366893	+	NA	NA	NA	NA	NA	NA	A	A	A	A	A	A	A	C	M	A	A	A	C	A	A	A	A	A	A	A	A	C	A	A	C	A	A	A	A	A	A	A	A	A	C	C	A	A	A
S01_69400414	-/C	1	69400414	+	NA	NA	NA	NA	NA	NA	-	-	-	-	-	-	-	C	-	-	-	-	C	-	-	C	-	-	-	-	-	C	C	-	C	-	-	-	-	-	-	-	-	-	C	C	-	-	-
S01_69702868	G/T	1	69702868	+	NA	NA	NA	NA	NA	NA	K	K	G	K	G	K	K	G	G	G	G	G	G	G	G	G	G	G	G	G	K	G	G	G	G	G	K	G	G	G	K	G	G	G	G	G	K	G	G
S01_69702880	G/T	1	69702880	+	NA	NA	NA	NA	NA	NA	K	K	K	T	K	K	K	K	K	K	K	K	G	G	G	K	K	K	G	G	K	K	K	K	K	G	T	K	G	G	G	G	K	K	K	G	K	G	K
S01_69756679	A/C	1	69756679	+	NA	NA	NA	NA	NA	NA	C	A	M	C	A	C	A	C	C	A	A	A	C	A	A	C	A	A	A	A	A	C	C	A	C	C	C	C	A	C	C	A	A	A	C	C	A	A	A
S01_69920551	C/G	1	69920551	+	NA	NA	NA	NA	NA	NA	C	C	C	C	C	G	C	C	G	C	C	C	C	C	C	C	C	C	C	C	C	C	G	C	C	C	C	C	C	G	C	C	C	C	C	G	C	C	C
S01_69920573	T/C	1	69920573	+	NA	NA	NA	NA	NA	NA	T	T	T	T	T	C	T	T	C	T	T	T	T	T	T	T	T	T	T	T	T	T	C	T	T	T	T	T	T	C	T	T	T	T	T	T	T	T	T
S01_69941228	C/T	1	69941228	+	NA	NA	NA	NA	NA	NA	T	C	Y	T	C	T	C	C	C	C	C	C	C	C	C	C	C	C	C	C	C	C	C	C	C	T	T	T	C	T	T	C	C	C	C	C	C	C	C
S01_69941238	G/A	1	69941238	+	NA	NA	NA	NA	NA	NA	A	G	R	A	G	A	G	G	G	G	G	G	G	G	G	G	G	G	G	G	G	G	G	G	G	A	A	A	G	A	A	G	G	G	G	G	G	G	G
S01_69943781	G/A	1	69943781	+	NA	NA	NA	NA	NA	NA	G	G	G	G	G	G	G	A	R	G	G	G	A	G	G	A	G	G	G	G	G	G	A	G	G	G	G	G	G	G	G	G	G	G	A	A	G	G	G
S01_69943840	-/A	1	69943840	+	NA	NA	NA	NA	NA	NA	-	-	-	-	-	-	-	A	-	-	-	-	A	-	-	A	-	-	-	-	-	-	A	-	-	-	-	-	-	-	-	-	-	-	A	A	-	-	-
S01_69943845	T/-	1	69943845	+	NA	NA	NA	NA	NA	NA	T	T	T	T	T	T	T	-	-	T	T	T	-	T	T	-	T	T	T	T	T	T	-	T	T	T	T	T	T	T	T	T	T	T	-	-	T	T	T
S01_69957941	C/T	1	69957941	+	NA	NA	NA	NA	NA	NA	C	C	C	C	C	C	C	T	Y	C	C	C	T	C	C	T	C	C	C	C	C	T	T	C	T	C	C	C	C	C	C	C	C	C	T	T	C	C	C
S01_69957962	C/T	1	69957962	+	NA	NA	NA	NA	NA	NA	C	C	C	C	C	C	C	T	Y	C	C	C	T	C	C	T	C	C	C	C	C	T	T	C	T	C	C	C	C	C	C	C	C	C	T	T	C	C	C
S01_69957981	G/A	1	69957981	+	NA	NA	NA	NA	NA	NA	A	G	R	A	G	A	G	G	G	G	G	G	G	G	G	G	G	G	G	G	G	G	G	G	G	A	A	A	G	A	A	G	G	G	G	G	G	G	G
S01_69957989	C/T	1	69957989	+	NA	NA	NA	NA	NA	NA	C	C	C	C	C	C	C	T	Y	C	C	C	T	C	C	T	C	C	C	C	C	C	T	C	T	C	C	C	C	C	C	C	C	C	T	T	C	C	C
S01_70138162	C/A	1	70138162	+	NA	NA	NA	NA	NA	NA	C	C	C	C	C	M	M	C	C	C	C	M	C	M	C	C	M	M	A	A	C	C	C	M	C	C	C	C	C	C	C	C	M	C	C	C	C	M	C
S01_70138165	-/T	1	70138165	+	NA	NA	NA	NA	NA	NA	-	-	-	-	-	-	-	T	-	-	-	-	T	-	-	T	-	-	-	-	-	T	T	-	-	-	-	-	-	-	-	-	-	-	T	T	-	-	-
S01_70211356	G/A	1	70211356	+	NA	NA	NA	NA	NA	NA	G	G	G	G	G	G	G	A	G	G	G	G	G	G	G	G	G	G	G	G	G	A	A	G	A	G	G	G	G	G	G	G	G	G	G	G	G	G	G
S01_70293060	C/A	1	70293060	+	NA	NA	NA	NA	NA	NA	C	C	C	C	C	C	C	A	C	C	C	C	C	C	C	C	C	C	C	C	C	A	A	C	A	C	C	C	C	C	C	C	C	C	C	C	C	C	C
S01_70293084	-/A	1	70293084	+	NA	NA	NA	NA	NA	NA	-	-	-	-	-	-	-	-	-	-	-	-	-	-	-	-	-	-	-	-	-	A	A	-	A	-	-	-	-	-	-	-	-	-	-	-	-	-	-
S01_70460213	A/G	1	70460213	+	NA	NA	NA	NA	NA	NA	A	A	A	A	A	A	A	G	A	A	A	A	A	A	A	A	A	A	A	A	A	A	G	A	G	A	R	A	A	A	A	A	A	R	A	A	A	A	A
S01_70466548	T/-	1	70466548	+	NA	NA	NA	NA	NA	NA	T	-	-	T	-	T	-	T	T	T	-	-	T	T	-	T	-	-	T	-	-	T	T	-	T	T	T	-	-	T	T	-	-	T	T	T	-	-	-
S01_70466565	G/T	1	70466565	+	NA	NA	NA	NA	NA	NA	T	G	K	T	G	T	G	G	G	G	G	G	G	G	G	T	G	G	G	G	G	G	G	G	G	T	G	K	G	T	T	G	G	G	T	T	G	G	G
S01_70466567	C/-	1	70466567	+	NA	NA	NA	NA	NA	NA	-	C	-	-	C	-	C	C	C	C	C	C	C	C	C	-	C	C	C	C	C	C	C	C	C	-	C	-	C	-	-	C	C	C	-	-	C	C	C
S01_70466571	G/-	1	70466571	+	NA	NA	NA	NA	NA	NA	-	G	-	-	G	-	G	G	G	G	G	G	G	G	G	-	G	G	G	G	G	G	G	G	G	-	G	-	G	-	-	G	G	G	-	-	G	G	G
S01_70529529	G/A	1	70529529	+	NA	NA	NA	NA	NA	NA	G	G	G	G	G	G	G	A	G	G	G	G	G	G	G	G	G	G	G	G	G	A	A	G	A	G	G	G	G	G	G	G	G	G	G	G	G	G	G
S01_70732119	C/A	1	70732119	+	NA	NA	NA	NA	NA	NA	C	C	C	C	C	C	C	A	C	C	C	C	C	C	C	C	C	C	C	C	C	A	A	C	A	C	C	C	C	C	C	C	C	C	C	C	C	C	C
S01_70782062	A/G	1	70782062	+	NA	NA	NA	NA	NA	NA	A	A	A	A	A	A	A	G	A	A	A	A	A	A	A	A	A	A	A	A	A	G	G	A	G	A	A	A	A	A	A	A	A	A	A	A	A	A	A
S01_70821702	C/T	1	70821702	+	NA	NA	NA	NA	NA	NA	C	C	C	C	C	C	C	T	C	C	C	C	C	C	C	C	C	C	C	C	C	T	T	C	T	C	C	C	C	C	C	C	C	C	C	C	C	C	C
S01_71181394	T/G	1	71181394	+	NA	NA	NA	NA	NA	NA	T	T	T	T	T	G	T	T	T	T	T	T	T	G	T	T	T	T	T	T	T	G	T	T	K	T	T	G	T	T	T	T	T	K	T	T	G	T	T
S01_71181404	C/T	1	71181404	+	NA	NA	NA	NA	NA	NA	C	C	C	C	C	T	C	C	C	C	C	C	C	T	C	C	C	C	C	C	C	T	C	C	Y	C	C	T	C	C	C	C	C	Y	C	C	T	C	C
S01_71313878	C/-	1	71313878	+	NA	NA	NA	NA	NA	NA	-	C	-	-	C	-	C	-	-	C	C	C	-	C	C	-	C	C	C	C	C	-	-	C	-	-	-	-	C	C	-	C	C	C	-	-	C	C	C
S01_71320809	G/C	1	71320809	+	NA	NA	NA	NA	NA	NA	C	G	S	C	G	C	G	C	S	G	G	G	C	G	G	C	G	G	G	G	G	S	C	G	C	C	C	C	G	G	C	G	G	G	C	C	G	G	G
S01_71515364	C/G	1	71515364	+	NA	NA	NA	NA	NA	NA	C	C	C	C	C	C	C	G	C	C	C	C	C	C	C	C	C	C	C	C	C	S	G	C	G	C	C	C	C	C	C	C	C	C	C	C	C	C	C
S01_71515382	C/T	1	71515382	+	NA	NA	NA	NA	NA	NA	C	C	C	C	C	C	C	T	C	C	C	C	C	C	C	C	C	C	C	C	C	Y	T	C	T	C	C	C	C	C	C	C	C	C	C	C	C	C	C
S01_71515387	G/T	1	71515387	+	NA	NA	NA	NA	NA	NA	G	G	G	G	G	G	G	T	G	G	G	G	G	G	G	G	G	G	G	G	G	K	T	G	T	G	G	G	G	G	G	G	G	G	G	G	G	G	G
S01_71825438	-/G	1	71825438	+	NA	NA	NA	NA	NA	NA	G	-	-	G	-	G	-	G	-	G	-	-	G	-	-	G	-	-	-	-	-	-	G	-	G	-	G	G	-	-	G	-	-	-	G	G	-	-	-
S01_71908461	C/-	1	71908461	+	NA	NA	NA	NA	NA	NA	-	-	-	-	C	-	C	C	-	-	C	C	-	C	C	-	C	C	C	C	C	C	C	C	C	C	-	-	C	C	-	C	C	C	-	-	C	C	C
S01_72043333	-/T	1	72043333	+	NA	NA	NA	NA	NA	NA	-	-	-	-	-	-	-	T	-	-	-	-	-	-	-	-	-	-	-	-	-	-	T	-	T	-	-	-	-	-	-	-	-	-	-	-	-	-	-
S01_72082897	G/A	1	72082897	+	NA	NA	NA	NA	NA	NA	A	G	A	A	G	A	G	G	R	G	A	G	A	G	G	A	G	G	G	G	G	G	G	G	G	G	A	A	G	G	A	G	G	G	R	A	G	G	G
S01_72091811	C/A	1	72091811	+	NA	NA	NA	NA	NA	NA	C	C	C	A	C	C	M	C	M	C	A	C	C	C	C	M	C	C	C	C	M	C	C	C	C	C	M	C	C	C	C	C	C	C	C	C	C	C	C
S01_72091814	C/A	1	72091814	+	NA	NA	NA	NA	NA	NA	C	C	C	A	C	C	C	C	A	C	M	C	C	C	C	A	C	C	C	A	M	C	C	C	C	C	A	C	C	C	C	C	C	C	C	C	C	C	C
S01_72091822	C/A	1	72091822	+	NA	NA	NA	NA	NA	NA	C	C	C	C	C	C	M	C	A	C	A	C	C	C	C	A	C	C	C	M	M	C	C	C	C	C	M	C	C	C	C	C	C	C	C	C	C	C	C
S01_72170280	A/G	1	72170280	+	NA	NA	NA	NA	NA	NA	A	A	A	A	A	A	A	G	A	A	A	A	A	A	A	A	G	A	A	A	A	R	G	A	G	A	A	A	A	A	A	A	A	A	A	A	A	A	A
S01_72204565	T/C	1	72204565	+	NA	NA	NA	NA	NA	NA	T	T	T	T	T	T	T	C	T	T	T	T	T	T	T	T	C	T	T	T	T	Y	C	T	C	T	T	T	T	T	T	T	T	T	T	T	T	T	T
S01_72472084	T/C	1	72472084	+	NA	NA	NA	NA	NA	NA	T	T	T	T	T	T	T	T	T	T	T	T	T	T	T	T	T	T	T	T	T	T	T	T	T	T	T	T	T	T	T	T	T	T	T	T	T	T	T
S01_72487793	T/C	1	72487793	+	NA	NA	NA	NA	NA	NA	T	T	T	T	T	T	T	T	T	T	T	T	T	T	T	T	T	T	T	T	T	T	T	T	T	T	T	T	T	T	T	T	T	T	T	T	T	T	T
S01_72533036	T/C	1	72533036	+	NA	NA	NA	NA	NA	NA	C	Y	Y	C	T	C	T	T	T	C	C	T	C	T	T	T	T	T	T	T	T	T	T	T	T	C	C	C	T	T	C	T	T	T	C	C	T	T	T
S01_72775081	T/C	1	72775081	+	NA	NA	NA	NA	NA	NA	T	T	T	T	T	T	T	T	T	T	T	T	T	T	T	T	T	C	T	C	C	Y	T	C	T	T	T	T	T	C	T	T	T	T	T	T	T	T	T
S01_72902648	C/A	1	72902648	+	NA	NA	NA	NA	NA	NA	A	M	A	A	C	A	C	C	M	A	A	C	M	C	C	A	C	A	A	A	A	M	C	A	C	A	C	A	A	A	A	C	C	C	A	A	C	C	C
S01_73517992	T/C	1	73517992	+	NA	NA	NA	NA	NA	NA	C	Y	C	C	T	C	C	T	C	C	C	C	C	C	C	C	C	C	C	C	C	Y	T	C	T	C	T	C	C	C	C	T	C	C	C	C	C	C	C
S01_73656485	A/G	1	73656485	+	NA	NA	NA	NA	NA	NA	G	R	G	G	A	G	G	A	G	G	G	G	G	G	G	G	A	G	G	G	G	R	A	G	A	G	A	G	G	G	G	A	G	G	G	G	G	G	G
S01_73672976	-/T	1	73672976	+	NA	NA	NA	NA	NA	NA	T	-	T	T	-	-	-	-	-	T	T	-	-	-	-	T	-	-	-	-	-	-	-	-	-	T	-	T	T	-	T	-	-	-	T	T	-	T	-
S01_73689147	A/C	1	73689147	+	NA	NA	NA	NA	NA	NA	A	A	A	A	A	A	A	A	A	A	A	A	A	A	A	A	A	A	A	A	A	M	A	A	C	A	A	A	A	A	A	C	A	A	A	A	A	A	A
S01_73815972	T/C	1	73815972	+	NA	NA	NA	NA	NA	NA	T	T	T	T	T	T	T	C	T	T	T	T	T	T	T	T	T	T	T	T	T	T	T	T	T	T	T	T	T	T	T	T	T	T	T	T	T	T	T
S01_73843116	C/T	1	73843116	+	NA	NA	NA	NA	NA	NA	C	C	C	C	C	C	T	C	C	C	C	T	T	T	T	C	C	T	T	T	T	Y	C	T	C	C	C	C	C	T	C	C	T	T	C	C	T	C	T
S01_73843126	C/G	1	73843126	+	NA	NA	NA	NA	NA	NA	C	C	C	C	C	C	G	C	C	C	C	G	G	G	G	C	C	G	G	G	G	S	C	G	C	C	C	C	C	G	C	C	G	G	C	C	G	C	G
S01_73843137	T/C	1	73843137	+	NA	NA	NA	NA	NA	NA	T	T	T	T	T	T	C	T	T	T	T	C	C	C	C	T	T	C	C	C	C	Y	T	C	T	T	T	T	T	C	T	T	C	C	T	T	C	T	C
S01_73843143	C/G	1	73843143	+	NA	NA	NA	NA	NA	NA	C	C	C	C	C	C	G	C	C	C	C	G	G	G	G	C	C	G	G	G	G	S	C	G	C	C	C	C	C	G	C	C	G	G	C	C	G	C	G
S01_73856208	C/T	1	73856208	+	NA	NA	NA	NA	NA	NA	C	C	C	C	C	Y	T	C	Y	C	C	T	T	T	T	C	C	T	T	T	C	Y	C	T	C	C	C	C	C	T	C	C	T	T	C	C	T	C	T
S01_73878386	T/G	1	73878386	+	NA	NA	NA	NA	NA	NA	G	T	T	T	T	T	G	T	G	T	T	T	T	T	T	T	T	T	G	T	G	T	T	T	T	T	T	T	T	T	T	T	G	T	T	T	T	T	G
S01_73878473	C/T	1	73878473	+	NA	NA	NA	NA	NA	NA	Y	C	T	T	C	T	C	C	Y	T	C	C	Y	C	T	Y	C	C	C	C	C	C	C	Y	C	C	C	T	T	Y	T	C	C	T	C	C	Y	T	Y
S01_73878551	C/T	1	73878551	+	NA	NA	NA	NA	NA	NA	Y	C	T	T	C	T	C	C	T	T	C	C	Y	C	T	Y	C	C	C	C	C	C	C	Y	C	C	C	T	T	Y	T	C	C	T	C	C	Y	T	Y
S01_73879256	G/A	1	73879256	+	NA	NA	NA	NA	NA	NA	A	R	A	A	G	A	A	R	A	A	A	A	A	A	A	A	G	A	A	A	A	R	G	A	G	A	G	A	A	A	A	G	A	A	A	A	A	A	A
S01_73879257	-/A	1	73879257	+	NA	NA	NA	NA	NA	NA	A	-	A	A	-	A	A	-	A	A	A	A	A	A	A	A	-	A	A	A	A	-	-	A	-	A	-	A	A	A	A	-	A	A	A	A	A	A	A
S01_73879269	C/T	1	73879269	+	NA	NA	NA	NA	NA	NA	T	Y	T	T	C	T	T	Y	T	T	T	T	T	T	T	T	C	T	T	T	T	Y	C	T	C	T	C	T	T	T	T	C	T	T	T	T	T	T	T
S01_73879272	T/C	1	73879272	+	NA	NA	NA	NA	NA	NA	C	Y	C	C	T	C	C	Y	C	C	C	C	C	C	C	C	T	C	C	C	C	Y	T	C	T	C	T	C	C	C	C	T	C	C	C	C	C	C	C
S01_73879288	T/C	1	73879288	+	NA	NA	NA	NA	NA	NA	C	Y	C	C	T	C	C	Y	C	C	C	C	C	C	C	C	T	C	C	C	C	Y	T	C	T	C	T	C	C	C	C	T	C	C	C	C	C	C	C
S01_73898483	T/C	1	73898483	+	NA	NA	NA	NA	NA	NA	C	T	C	C	T	Y	T	T	Y	C	C	T	T	T	T	C	T	T	T	T	T	T	T	T	T	C	T	C	C	T	C	T	T	T	Y	C	T	C	T
S01_73925780	G/T	1	73925780	+	NA	NA	NA	NA	NA	NA	K	K	K	K	K	K	K	G	K	K	K	K	K	K	K	K	K	G	K	K	K	K	K	K	K	K	K	K	K	K	K	K	K	K	K	K	K	K	K
S01_73925810	T/C	1	73925810	+	NA	NA	NA	NA	NA	NA	Y	Y	Y	Y	Y	Y	Y	T	Y	Y	Y	Y	Y	Y	Y	Y	Y	T	Y	Y	Y	Y	Y	Y	Y	Y	Y	Y	Y	Y	Y	Y	Y	Y	Y	Y	Y	Y	Y
S01_73925818	A/T	1	73925818	+	NA	NA	NA	NA	NA	NA	A	A	A	W	W	A	W	A	W	A	A	W	W	A	W	A	W	A	A	A	W	A	W	W	W	A	W	W	A	W	A	A	W	W	W	A	A	W	W
S01_73944835	G/C	1	73944835	+	NA	NA	NA	NA	NA	NA	C	S	C	C	G	S	G	G	S	C	G	G	G	G	G	C	G	G	G	G	G	G	G	G	G	C	G	C	C	G	C	G	G	G	S	C	G	C	G
S01_73954918	T/C	1	73954918	+	NA	NA	NA	NA	NA	NA	C	Y	C	C	T	Y	T	T	Y	C	C	T	T	T	T	C	T	T	T	T	T	T	T	T	T	C	T	C	C	T	C	T	T	T	Y	C	T	C	T
S01_74877434	T/G	1	74877434	+	NA	NA	NA	NA	NA	NA	G	K	G	G	T	G	G	T	G	G	G	G	G	G	G	G	T	G	G	G	G	K	T	G	T	T	T	G	G	G	G	G	G	G	G	G	G	G	G
S01_75725815	C/T	1	75725815	+	NA	NA	NA	NA	NA	NA	C	C	C	Y	C	C	C	T	C	C	T	C	C	C	C	C	C	T	C	C	C	C	C	C	C	C	C	C	Y	C	C	C	C	C	C	C	C	C	C
S01_75725817	T/C	1	75725817	+	NA	NA	NA	NA	NA	NA	T	T	T	Y	T	T	T	C	T	T	C	T	T	T	T	T	T	C	T	T	T	T	T	T	T	T	T	T	Y	T	T	T	T	T	T	T	T	T	T
S01_75739710	C/T	1	75739710	+	NA	NA	NA	NA	NA	NA	C	C	C	C	C	C	C	C	C	C	C	C	T	T	C	C	T	C	C	T	C	C	C	C	C	C	C	Y	C	C	C	C	C	T	C	T	C	C	C
S01_75827323	C/T	1	75827323	+	NA	NA	NA	NA	NA	NA	T	C	T	C	C	T	C	C	Y	T	C	C	C	C	C	T	C	C	C	C	C	C	C	C	C	C	C	T	T	C	T	T	C	C	T	C	C	T	C
S01_76171159	A/G	1	76171159	+	NA	NA	NA	NA	NA	NA	A	A	A	G	A	A	G	A	R	A	G	G	G	G	G	A	A	G	G	G	G	R	R	G	A	A	A	A	A	G	A	A	G	G	A	A	G	A	G
S01_76171187	G/A	1	76171187	+	NA	NA	NA	NA	NA	NA	G	G	G	A	G	G	A	G	R	G	A	A	A	A	A	G	G	A	A	A	A	R	R	A	G	G	G	G	G	A	G	G	A	A	G	G	A	G	A
S01_76171222	G/T	1	76171222	+	NA	NA	NA	NA	NA	NA	G	G	G	T	G	G	T	G	K	G	T	T	T	T	T	G	G	T	T	T	T	K	K	T	G	G	G	G	G	T	G	G	T	T	G	G	T	G	T
S01_76511927	G/C	1	76511927	+	NA	NA	NA	NA	NA	NA	G	G	G	G	G	G	G	G	G	G	G	G	G	G	G	G	G	G	G	G	G	G	G	G	G	G	G	G	G	G	G	G	G	G	G	G	G	G	G
S01_76809813	C/A	1	76809813	+	NA	NA	NA	NA	NA	NA	C	C	C	A	C	C	A	C	M	C	A	A	A	A	C	C	C	A	A	A	A	A	M	A	A	C	C	C	C	C	C	C	A	C	C	C	A	C	A
S01_76809846	A/T	1	76809846	+	NA	NA	NA	NA	NA	NA	A	A	A	T	A	A	T	A	W	A	T	T	T	T	A	A	A	T	T	T	T	T	W	T	T	A	A	A	A	A	A	A	T	A	A	A	T	A	T
S01_77173976	G/T	1	77173976	+	NA	NA	NA	NA	NA	NA	T	G	T	G	G	T	G	G	K	T	G	G	G	G	G	T	T	G	G	G	G	G	K	T	G	G	G	T	T	T	T	T	G	G	T	T	G	T	G
S01_77174001	C/-	1	77174001	+	NA	NA	NA	NA	NA	NA	-	C	-	C	C	-	C	C	-	-	C	C	C	C	C	-	-	C	C	C	C	C	-	-	C	C	C	-	-	-	-	-	C	C	-	-	C	-	C
S01_77663386	C/A	1	77663386	+	NA	NA	NA	NA	NA	NA	A	C	C	C	C	A	C	C	A	A	C	C	C	C	C	A	A	C	A	C	C	C	A	C	C	C	C	A	A	A	A	C	C	C	A	A	C	A	C
S01_77745794	A/G	1	77745794	+	NA	NA	NA	NA	NA	NA	G	A	G	A	G	A	A	A	G	G	A	A	A	A	A	A	G	A	G	A	A	A	G	A	A	A	A	G	A	G	A	A	A	A	G	G	A	G	A
S01_77745832	C/T	1	77745832	+	NA	NA	NA	NA	NA	NA	T	C	T	C	T	C	C	C	T	T	C	C	C	C	C	C	T	C	C	C	C	C	C	C	C	C	C	T	C	T	C	C	C	C	T	C	C	T	C
S01_77745860	-/T	1	77745860	+	NA	NA	NA	NA	NA	NA	T	-	T	-	T	-	-	-	T	T	-	-	-	-	-	-	-	-	-	-	-	-	-	-	-	-	-	T	-	T	-	-	-	-	T	-	-	T	-
S01_77745861	C/T	1	77745861	+	NA	NA	NA	NA	NA	NA	T	C	T	C	T	C	C	C	T	T	C	C	C	C	C	C	C	C	C	C	C	C	C	C	C	C	C	T	C	T	C	C	C	C	T	C	C	T	C
S01_77845172	G/T	1	77845172	+	NA	NA	NA	NA	NA	NA	K	G	T	G	T	T	G	G	T	T	G	G	G	G	G	T	T	G	T	G	G	G	T	G	G	G	G	T	T	T	T	G	G	G	T	T	G	T	G
S01_77845236	G/A	1	77845236	+	NA	NA	NA	NA	NA	NA	R	G	A	G	A	A	G	G	A	A	G	G	G	G	G	A	A	G	G	G	G	G	A	G	G	G	G	A	A	A	A	G	G	G	A	A	G	A	G
S01_77845238	C/T	1	77845238	+	NA	NA	NA	NA	NA	NA	Y	C	T	C	T	T	C	C	T	T	C	C	C	C	C	T	T	C	C	C	C	C	T	C	C	C	C	T	T	T	T	C	C	C	T	T	C	T	C
S01_77856718	G/-	1	77856718	+	NA	NA	NA	NA	NA	NA	-	G	-	G	-	-	G	G	-	-	G	G	G	G	G	-	-	G	-	G	G	G	-	G	G	G	G	-	-	-	-	G	G	G	-	-	G	-	G
S01_77856728	-/A	1	77856728	+	NA	NA	NA	NA	NA	NA	-	-	A	-	-	A	-	-	A	A	-	-	-	-	-	A	A	-	A	-	-	-	A	-	-	-	-	A	A	A	A	-	-	-	-	A	-	A	-
S01_77856729	-/T	1	77856729	+	NA	NA	NA	NA	NA	NA	-	-	T	-	T	T	-	-	T	T	-	-	-	-	-	T	T	-	T	-	-	-	T	-	-	-	-	T	T	T	T	-	-	-	T	T	-	T	-
S01_77856770	T/C	1	77856770	+	NA	NA	NA	NA	NA	NA	Y	T	C	T	C	C	T	T	C	C	T	T	T	T	T	C	C	T	C	T	T	T	C	T	T	T	T	C	C	C	C	T	T	T	C	C	T	C	T
S01_77856778	A/C	1	77856778	+	NA	NA	NA	NA	NA	NA	M	A	C	A	C	C	A	A	C	C	A	A	A	A	A	C	C	A	C	A	A	A	C	A	A	A	A	C	C	C	C	A	A	A	C	C	A	C	A
S01_78183474	-/T	1	78183474	+	NA	NA	NA	NA	NA	NA	-	-	-	T	-	-	-	-	-	-	T	T	-	-	-	-	-	T	-	-	-	-	-	T	T	-	-	-	-	-	-	-	T	T	-	-	-	-	T
S01_78183484	-/A	1	78183484	+	NA	NA	NA	NA	NA	NA	-	-	-	A	-	-	-	-	-	-	A	A	-	-	-	-	-	A	-	-	-	-	-	A	A	-	-	-	-	-	-	-	A	A	-	-	-	-	A
S01_78384378	-/G	1	78384378	+	NA	NA	NA	NA	NA	NA	-	-	G	-	G	G	-	-	G	G	-	-	-	-	-	G	G	-	G	-	-	G	G	-	-	-	-	G	G	G	G	-	-	-	G	G	-	G	-
S01_78384379	G/-	1	78384379	+	NA	NA	NA	NA	NA	NA	-	G	-	G	-	-	G	G	-	-	G	G	G	G	G	-	-	G	-	G	G	-	-	-	G	G	G	-	-	-	-	G	G	G	-	-	G	-	G
S01_78784280	G/T	1	78784280	+	NA	NA	NA	NA	NA	NA	T	G	T	G	T	T	G	G	T	G	G	G	G	G	G	T	G	G	T	G	G	G	G	G	G	G	G	T	T	G	T	G	G	G	T	T	G	G	G
S01_79181162	A/C	1	79181162	+	NA	NA	NA	NA	NA	NA	C	A	A	A	A	A	A	A	A	A	A	A	A	A	A	A	A	A	A	A	A	A	A	A	A	A	A	A	C	A	A	A	A	A	A	A	A	A	A
S01_79287985	T/A	1	79287985	+	NA	NA	NA	NA	NA	NA	T	T	T	T	T	T	T	T	T	T	T	T	T	T	T	T	T	A	W	T	A	T	T	T	W	T	T	T	T	T	T	A	T	T	T	T	T	T	T
S01_79469292	A/-	1	79469292	+	NA	NA	NA	NA	NA	NA	-	A	A	A	-	-	A	A	-	-	A	A	A	A	A	-	A	A	-	A	A	-	-	A	A	A	A	-	-	A	-	A	A	A	-	-	A	-	A
S01_79591370	G/A	1	79591370	+	NA	NA	NA	NA	NA	NA	G	G	G	G	G	A	G	G	A	G	G	G	G	G	G	G	G	G	G	G	G	G	A	G	G	G	G	A	G	G	A	G	G	G	G	G	G	A	G
S01_79591397	T/C	1	79591397	+	NA	NA	NA	NA	NA	NA	C	T	T	T	T	C	T	T	C	T	T	T	T	T	T	T	T	T	T	T	T	T	C	T	T	T	T	C	T	T	C	T	T	T	T	T	T	C	T
S01_79645096	G/A	1	79645096	+	NA	NA	NA	NA	NA	NA	A	G	A	G	A	A	G	G	A	A	G	G	G	G	A	A	G	G	R	G	G	A	A	G	G	G	G	A	A	G	A	G	G	G	A	A	G	A	G
S01_79645102	C/T	1	79645102	+	NA	NA	NA	NA	NA	NA	T	C	T	C	T	T	C	C	T	T	C	C	C	C	T	T	C	C	Y	C	C	T	T	C	C	C	C	T	T	C	T	C	C	C	T	T	C	T	C
S01_79645111	C/T	1	79645111	+	NA	NA	NA	NA	NA	NA	T	C	T	C	T	T	C	C	T	T	C	C	C	C	T	T	C	C	Y	C	C	T	T	C	C	C	C	T	T	C	T	C	C	C	Y	T	C	T	C
S01_79645122	C/T	1	79645122	+	NA	NA	NA	NA	NA	NA	T	C	T	C	T	T	C	C	T	T	C	C	C	C	T	T	C	C	Y	C	C	T	T	C	C	C	C	T	T	C	T	C	C	C	T	T	C	T	C
S01_79645158	T/G	1	79645158	+	NA	NA	NA	NA	NA	NA	G	T	G	T	G	G	T	T	G	G	T	T	T	T	G	G	G	T	K	T	T	G	G	T	T	T	T	G	G	T	G	T	T	T	G	G	T	G	T
S01_79651811	C/T	1	79651811	+	NA	NA	NA	NA	NA	NA	C	C	T	C	C	C	C	C	C	C	C	C	C	C	C	C	C	C	Y	C	C	T	C	T	C	C	C	C	C	C	C	C	C	C	C	C	C	T	C
S01_79862802	T/C	1	79862802	+	NA	NA	NA	NA	NA	NA	C	T	T	T	T	T	T	T	C	T	T	T	T	T	T	T	C	T	T	T	T	T	T	T	T	T	T	T	T	T	T	T	T	T	T	C	T	C	T
S01_79862815	C/T	1	79862815	+	NA	NA	NA	NA	NA	NA	T	C	C	C	C	C	C	C	T	C	C	C	C	C	C	C	T	C	C	C	C	C	C	C	C	C	C	C	C	C	C	C	C	C	C	T	C	T	C
S01_79890739	G/A	1	79890739	+	NA	NA	NA	NA	NA	NA	R	G	A	G	A	A	G	G	A	A	G	G	G	G	G	A	G	G	G	G	G	R	A	G	G	G	G	G	A	G	G	G	G	G	G	A	G	A	G
S01_79943268	C/T	1	79943268	+	NA	NA	NA	NA	NA	NA	C	C	C	C	C	C	C	C	Y	C	C	C	C	T	C	C	T	C	C	C	C	T	C	C	C	C	C	C	C	C	C	C	Y	C	C	C	C	C	C
S01_80065591	G/C	1	80065591	+	NA	NA	NA	NA	NA	NA	C	G	G	C	G	C	G	G	C	G	G	G	G	G	C	C	C	G	G	G	G	C	C	G	G	G	G	C	C	C	G	G	G	G	S	G	G	C	G
S01_80728943	-/A	1	80728943	+	NA	NA	NA	NA	NA	NA	A	-	A	A	A	A	-	-	A	A	-	-	-	-	A	A	A	-	-	-	-	-	A	-	A	-	-	A	A	A	A	-	-	-	-	A	-	A	-
S02_251152	C/-	2	251152	+	NA	NA	NA	NA	NA	NA	C	C	-	C	C	-	-	C	-	C	C	C	C	-	-	C	C	-	-	C	C	-	C	C	C	-	C	-	C	-	C	-	C	C	-	C	-	-	-
S02_315068	C/T	2	315068	+	NA	NA	NA	NA	NA	NA	C	C	T	T	C	Y	T	C	T	C	C	C	C	T	T	C	C	T	T	C	C	T	C	C	C	T	C	T	C	Y	C	T	T	C	T	C	Y	T	T
S02_530605	C/-	2	530605	+	NA	NA	NA	NA	NA	NA	C	C	-	-	C	-	-	C	-	C	C	C	C	-	-	C	C	-	-	C	C	-	C	C	C	-	C	-	C	-	C	-	-	C	-	C	-	-	-
S02_530607	T/G	2	530607	+	NA	NA	NA	NA	NA	NA	T	T	G	G	T	K	G	T	G	T	T	T	T	G	G	T	T	G	G	T	T	G	T	T	T	G	T	G	T	K	T	G	G	T	G	T	K	G	G
S02_745571	G/T	2	745571	+	NA	NA	NA	NA	NA	NA	G	G	T	G	G	K	T	T	T	G	G	G	G	T	T	G	G	T	T	G	G	T	G	G	G	T	G	T	T	K	G	T	T	G	T	G	K	T	T
S02_745604	C/G	2	745604	+	NA	NA	NA	NA	NA	NA	C	C	G	G	C	S	G	G	G	C	C	C	C	G	G	C	C	G	G	C	C	G	C	C	C	G	C	G	G	S	C	G	G	C	G	C	S	G	G
S02_745606	-/T	2	745606	+	NA	NA	NA	NA	NA	NA	-	-	-	-	-	-	-	T	-	-	-	-	-	-	-	-	-	-	-	-	-	-	-	-	-	-	-	-	-	-	-	-	-	-	-	-	-	-	-
S02_745610	-/C	2	745610	+	NA	NA	NA	NA	NA	NA	-	-	C	C	-	-	C	-	C	-	-	-	-	C	C	-	-	C	C	-	-	C	-	-	-	C	-	C	C	-	-	C	C	-	C	-	-	C	C
S02_745616	T/C	2	745616	+	NA	NA	NA	NA	NA	NA	T	T	T	T	T	T	T	C	T	T	T	T	T	T	T	T	T	T	T	T	T	T	T	T	T	T	T	T	T	T	T	T	T	T	T	T	T	T	T
S02_925934	A/T	2	925934	+	NA	NA	NA	NA	NA	NA	A	A	A	A	A	A	A	A	A	A	A	A	A	A	A	A	A	A	A	A	A	A	A	A	A	A	A	A	A	A	A	A	A	A	A	A	A	A	A
S02_960255	C/G	2	960255	+	NA	NA	NA	NA	NA	NA	C	C	C	C	C	C	C	C	C	C	C	C	C	C	C	C	C	C	C	C	C	C	C	C	C	C	C	C	C	C	C	C	C	C	C	C	C	C	C
S02_1304350	G/T	2	1304350	+	NA	NA	NA	NA	NA	NA	G	G	T	T	G	K	T	G	T	G	G	G	G	T	T	G	K	T	T	G	G	T	G	G	G	T	G	T	T	K	G	T	T	G	T	G	K	T	T
S02_1413026	T/-	2	1413026	+	NA	NA	NA	NA	NA	NA	T	T	T	T	T	T	T	T	T	T	T	T	T	-	T	T	-	T	T	-	-	T	-	-	-	T	T	T	T	T	T	T	T	T	T	T	T	T	T
S02_1413040	C/T	2	1413040	+	NA	NA	NA	NA	NA	NA	C	C	C	C	C	C	C	C	C	C	C	C	C	T	C	C	Y	C	C	T	T	C	T	T	T	C	C	C	C	C	C	C	C	C	C	C	C	C	C
S02_1754475	A/G	2	1754475	+	NA	NA	NA	NA	NA	NA	A	A	A	A	A	A	A	G	A	A	A	A	A	A	A	A	A	A	A	A	A	A	A	A	A	A	A	A	A	A	A	A	A	A	A	A	A	A	A
S02_1869252	C/A	2	1869252	+	NA	NA	NA	NA	NA	NA	A	A	C	C	A	A	C	M	C	A	A	A	A	C	C	A	C	C	C	C	C	C	C	C	C	C	A	C	C	M	A	C	C	A	C	A	M	C	C
S02_1889377	T/C	2	1889377	+	NA	NA	NA	NA	NA	NA	T	T	T	T	T	T	T	T	T	T	T	T	T	T	T	T	Y	T	T	C	C	T	C	C	C	C	T	T	T	T	T	T	T	T	T	T	T	T	T
S02_1918841	C/T	2	1918841	+	NA	NA	NA	NA	NA	NA	C	C	C	C	C	C	C	T	C	C	C	C	C	C	C	C	C	C	C	C	C	C	C	C	C	C	C	C	C	C	C	C	C	C	C	C	C	C	C
S02_1937884	G/C	2	1937884	+	NA	NA	NA	NA	NA	NA	G	G	C	C	G	G	C	G	C	G	G	G	G	C	G	G	G	G	C	G	G	G	G	G	G	C	G	G	G	G	G	G	G	G	G	G	S	C	G
S02_1937917	-/A	2	1937917	+	NA	NA	NA	NA	NA	NA	-	-	A	A	-	-	A	-	A	-	-	-	-	A	-	-	-	-	A	-	-	-	-	-	-	A	-	-	-	-	-	-	-	-	-	-	-	A	-
S02_1937920	-/G	2	1937920	+	NA	NA	NA	NA	NA	NA	-	-	G	G	-	-	G	-	G	-	-	-	-	G	-	-	-	-	G	-	-	-	-	-	-	G	-	-	-	-	-	-	-	-	-	-	-	G	-
S02_1937946	C/T	2	1937946	+	NA	NA	NA	NA	NA	NA	C	C	T	T	C	C	T	C	T	C	C	C	C	T	C	C	C	C	T	C	C	C	C	C	C	T	C	C	C	C	C	C	C	C	C	C	C	T	C
S02_2010171	A/G	2	2010171	+	NA	NA	NA	NA	NA	NA	A	G	G	G	A	A	G	A	G	G	G	G	G	G	G	G	G	G	G	A	A	G	A	A	A	G	G	G	G	R	G	G	G	G	G	G	A	G	G
S02_2181016	A/T	2	2181016	+	NA	NA	NA	NA	NA	NA	A	A	A	A	A	T	A	A	A	A	A	A	A	A	A	A	A	A	A	T	T	A	T	T	T	A	A	A	A	W	A	A	T	A	A	A	A	A	A
S02_2181025	A/G	2	2181025	+	NA	NA	NA	NA	NA	NA	A	A	G	G	A	A	G	A	G	A	A	A	A	G	G	A	G	G	G	A	A	G	A	A	A	G	A	G	G	R	A	A	A	A	G	A	R	G	G
S02_2228517	-/C	2	2228517	+	NA	NA	NA	NA	NA	NA	C	C	C	C	-	-	C	-	C	C	C	C	C	C	C	C	C	C	-	-	-	C	-	-	-	-	C	C	C	-	C	C	C	C	C	C	C	C	C
S02_2234869	T/A	2	2234869	+	NA	NA	NA	NA	NA	NA	T	T	A	A	T	T	A	T	A	T	T	T	T	A	A	T	A	T	A	T	T	A	T	T	T	A	T	A	A	W	T	T	A	T	A	T	W	A	A
S02_2234887	G/T	2	2234887	+	NA	NA	NA	NA	NA	NA	G	G	T	T	G	G	T	G	T	G	G	G	G	T	T	G	T	G	T	G	G	T	G	G	G	T	G	T	T	K	G	G	T	G	T	G	K	T	T
S02_2241025	T/G	2	2241025	+	NA	NA	NA	NA	NA	NA	T	T	T	T	T	G	T	T	T	G	T	T	T	T	T	T	T	T	T	G	G	T	G	G	G	T	T	T	T	T	T	T	T	T	T	T	T	T	T
S02_2344938	-/T	2	2344938	+	NA	NA	NA	NA	NA	NA	T	-	-	-	-	-	-	-	-	T	T	T	T	-	-	T	-	-	-	-	-	-	-	-	-	-	T	-	-	-	T	-	-	T	-	T	-	-	-
S02_3046616	T/C	2	3046616	+	NA	NA	NA	NA	NA	NA	T	T	T	T	T	T	T	C	T	T	T	T	T	T	T	T	T	T	T	T	T	T	T	T	T	T	T	T	T	T	T	T	T	T	T	T	T	T	T
S02_3276217	T/G	2	3276217	+	NA	NA	NA	NA	NA	NA	G	T	T	G	T	T	G	T	G	T	T	T	T	G	G	T	G	G	G	T	T	G	T	T	T	G	T	G	G	K	T	T	G	T	G	T	T	G	G
S02_3469255	C/A	2	3469255	+	NA	NA	NA	NA	NA	NA	C	C	C	C	C	C	C	C	C	C	C	C	C	C	C	C	C	C	C	C	C	C	C	C	C	C	C	C	C	C	C	C	C	C	C	C	C	C	C
S02_3469260	C/T	2	3469260	+	NA	NA	NA	NA	NA	NA	C	C	C	C	C	C	T	C	T	C	C	C	C	C	T	C	T	T	C	C	C	C	C	C	C	C	C	T	C	C	C	C	T	C	C	C	C	T	C
S02_3725422	A/G	2	3725422	+	NA	NA	NA	NA	NA	NA	G	A	A	G	A	A	G	A	G	A	A	A	A	A	G	A	A	G	G	A	A	G	A	G	A	G	A	G	G	A	A	A	G	A	G	A	G	G	G
S02_3779748	T/A	2	3779748	+	NA	NA	NA	NA	NA	NA	T	T	T	T	T	T	T	T	T	T	T	T	T	T	T	T	T	T	T	T	T	T	T	T	T	T	T	T	T	T	T	T	T	T	T	T	T	T	T
S02_3779755	G/A	2	3779755	+	NA	NA	NA	NA	NA	NA	G	G	G	G	G	G	G	G	G	G	G	G	G	G	G	G	G	G	G	G	G	G	G	G	G	G	G	G	G	G	G	G	G	G	G	G	G	G	G
S02_3779758	C/A	2	3779758	+	NA	NA	NA	NA	NA	NA	C	C	C	C	C	C	C	C	C	C	C	C	C	C	C	C	C	C	C	C	C	C	C	C	C	C	C	C	C	C	C	C	C	C	C	C	C	C	C
S02_3779783	G/A	2	3779783	+	NA	NA	NA	NA	NA	NA	G	G	G	G	G	G	G	G	G	G	G	G	G	G	G	G	G	G	G	G	G	G	G	G	G	G	G	G	G	G	G	G	G	G	G	G	G	G	G
S02_3779787	T/A	2	3779787	+	NA	NA	NA	NA	NA	NA	T	T	T	T	T	T	T	T	T	T	T	T	T	T	T	T	T	T	T	T	T	T	T	T	T	T	T	T	T	T	T	T	T	T	T	T	T	T	T
S02_3839781	G/C	2	3839781	+	NA	NA	NA	NA	NA	NA	G	G	G	G	G	G	G	G	G	C	C	C	C	G	G	C	G	G	G	C	C	G	C	G	G	G	G	G	G	G	G	G	G	G	G	C	G	G	G
S02_3846660	A/G	2	3846660	+	NA	NA	NA	NA	NA	NA	A	A	A	A	A	A	A	A	A	A	A	A	A	A	A	A	A	A	A	A	A	A	A	A	A	A	A	A	A	A	A	A	A	A	A	A	A	A	A
S02_3862390	T/C	2	3862390	+	NA	NA	NA	NA	NA	NA	T	T	T	T	T	T	T	T	T	C	T	T	T	T	C	T	T	T	C	T	T	T	T	T	C	T	T	T	C	T	T	T	T	C	T	T	T	T	T
S02_3862427	G/A	2	3862427	+	NA	NA	NA	NA	NA	NA	G	G	G	G	G	G	G	G	G	A	G	G	G	G	G	G	G	G	G	G	G	G	G	G	G	G	G	G	A	G	G	G	G	G	G	G	G	G	G
S02_3862431	A/-	2	3862431	+	NA	NA	NA	NA	NA	NA	A	A	A	A	A	A	A	A	A	-	A	A	A	A	A	A	A	A	A	A	-	A	A	-	A	A	A	A	-	A	A	A	A	A	A	-	A	A	A
S02_3862434	A/C	2	3862434	+	NA	NA	NA	NA	NA	NA	A	A	A	A	A	A	A	A	A	C	A	A	A	A	A	A	A	A	A	A	A	A	A	A	A	A	A	A	C	A	A	A	A	A	A	A	A	A	A
S02_3912725	G/-	2	3912725	+	NA	NA	NA	NA	NA	NA	G	G	G	G	G	G	G	G	G	-	-	-	G	G	G	-	G	G	G	-	G	G	-	G	-	G	G	G	G	G	G	G	G	-	G	-	G	G	G
S02_3944454	A/G	2	3944454	+	NA	NA	NA	NA	NA	NA	G	A	A	G	A	A	G	A	G	A	A	A	A	G	G	A	G	G	G	A	A	G	A	G	A	G	A	G	G	R	A	A	G	A	G	A	A	G	G
S02_3984138	T/G	2	3984138	+	NA	NA	NA	NA	NA	NA	T	T	T	T	T	T	T	T	T	T	K	K	K	K	K	K	T	T	K	K	K	K	T	K	T	T	T	T	T	T	T	T	T	K	T	T	K	K	T
S02_3984144	G/A	2	3984144	+	NA	NA	NA	NA	NA	NA	G	G	G	G	G	G	G	G	G	G	R	R	R	R	R	R	G	G	R	R	R	R	G	R	G	G	G	G	G	G	G	G	G	R	G	G	R	R	G
S02_3984149	T/G	2	3984149	+	NA	NA	NA	NA	NA	NA	T	T	T	T	T	T	T	T	T	T	K	K	K	K	K	K	T	T	K	K	K	K	T	K	T	T	T	T	T	T	T	T	T	K	T	T	K	K	T
S02_3984159	G/A	2	3984159	+	NA	NA	NA	NA	NA	NA	G	G	G	G	G	G	G	G	G	G	R	R	R	R	R	R	G	G	R	R	R	R	G	R	G	G	G	G	G	G	G	G	G	R	G	G	R	R	G
S02_3984162	G/T	2	3984162	+	NA	NA	NA	NA	NA	NA	G	G	G	G	G	G	G	G	G	G	K	K	K	K	K	K	G	G	K	K	K	K	G	K	G	G	G	G	G	G	G	G	G	K	G	G	K	K	G
S02_3984178	T/-	2	3984178	+	NA	NA	NA	NA	NA	NA	T	T	T	T	T	T	T	T	T	T	-	-	-	-	-	-	T	T	-	-	-	-	T	-	T	T	T	T	T	T	T	T	T	-	T	T	-	-	T
S02_3984198	T/C	2	3984198	+	NA	NA	NA	NA	NA	NA	T	T	T	T	T	T	T	T	T	T	Y	Y	Y	Y	Y	Y	T	T	Y	Y	Y	Y	T	Y	T	T	T	T	T	T	T	T	T	Y	T	T	Y	Y	T
S02_3984199	G/A	2	3984199	+	NA	NA	NA	NA	NA	NA	G	G	G	G	G	G	G	G	G	G	R	R	R	R	R	R	G	G	R	R	R	R	G	R	G	G	G	G	G	G	G	G	G	R	G	G	R	R	G
S02_3984232	G/T	2	3984232	+	NA	NA	NA	NA	NA	NA	G	G	G	G	G	G	G	G	G	G	K	K	K	K	K	K	K	G	K	T	K	K	G	K	G	G	G	G	G	G	G	G	G	K	G	G	K	K	G
S02_4094746	G/A	2	4094746	+	NA	NA	NA	NA	NA	NA	G	G	G	G	G	G	G	G	G	G	R	G	G	G	R	G	A	G	G	G	G	G	G	A	G	G	G	G	G	G	G	G	G	A	G	G	R	A	G
S02_4094765	A/G	2	4094765	+	NA	NA	NA	NA	NA	NA	A	A	A	A	A	A	A	A	A	A	R	A	A	A	R	A	G	A	A	A	A	A	A	G	A	A	A	A	A	A	A	A	A	G	A	A	R	G	A
S02_4114111	C/G	2	4114111	+	NA	NA	NA	NA	NA	NA	G	C	C	G	C	C	G	C	G	C	C	C	C	G	G	C	G	G	G	C	C	G	C	G	C	G	C	G	C	S	C	C	G	C	G	S	G	G	G
S02_4160134	G/A	2	4160134	+	NA	NA	NA	NA	NA	NA	A	G	G	A	G	G	A	G	A	G	G	G	G	A	A	G	A	G	G	G	G	G	G	A	G	A	G	A	G	R	G	G	A	G	A	R	A	A	G
S02_4165738	A/T	2	4165738	+	NA	NA	NA	NA	NA	NA	T	A	A	A	A	A	T	T	T	A	A	A	A	T	T	A	T	T	T	A	A	T	A	T	A	T	A	T	A	W	A	A	T	A	T	W	T	T	A
S02_4165810	T/C	2	4165810	+	NA	NA	NA	NA	NA	NA	C	T	T	C	T	T	C	C	C	T	T	T	T	C	C	T	C	C	C	T	T	C	T	C	T	C	T	C	T	Y	T	T	C	T	C	Y	C	C	T
S02_4227718	A/-	2	4227718	+	NA	NA	NA	NA	NA	NA	-	A	A	-	A	A	-	A	-	A	A	A	A	-	A	A	-	-	-	A	A	-	A	-	A	-	A	-	A	-	A	A	-	A	-	A	-	-	A
S02_4360548	A/T	2	4360548	+	NA	NA	NA	NA	NA	NA	T	A	A	T	A	A	T	A	T	A	A	A	A	A	T	A	A	T	T	A	A	A	A	A	A	A	A	A	A	A	A	A	T	A	A	A	T	T	A
S02_4360581	A/-	2	4360581	+	NA	NA	NA	NA	NA	NA	-	A	A	-	A	A	-	A	-	A	A	A	A	A	-	A	A	A	A	A	A	A	A	A	A	A	A	A	A	A	A	A	A	A	A	A	A	-	A
S02_4360585	-/G	2	4360585	+	NA	NA	NA	NA	NA	NA	G	-	-	G	-	-	G	-	G	-	-	-	-	-	G	-	-	-	-	-	-	-	-	-	-	-	-	-	-	-	-	-	-	-	-	-	-	G	-
S02_4360609	T/C	2	4360609	+	NA	NA	NA	NA	NA	NA	C	T	T	C	T	T	T	T	C	T	T	T	T	T	T	T	T	T	T	T	T	T	T	T	T	T	T	T	T	T	T	T	T	T	T	T	T	C	T
S02_4360611	A/G	2	4360611	+	NA	NA	NA	NA	NA	NA	G	A	A	G	A	A	A	A	G	A	A	A	A	A	A	A	A	A	A	A	A	A	A	A	A	A	A	A	A	A	A	A	A	A	A	A	A	G	A
S02_4360612	C/T	2	4360612	+	NA	NA	NA	NA	NA	NA	T	C	C	T	C	C	C	C	T	C	C	C	C	C	C	C	C	C	C	C	C	C	C	C	C	C	C	C	C	C	C	C	C	C	C	C	C	T	C
S02_4360615	C/T	2	4360615	+	NA	NA	NA	NA	NA	NA	T	C	C	T	C	C	C	C	T	C	C	C	C	C	C	C	C	C	C	C	C	C	C	C	C	C	C	C	C	C	C	C	C	C	C	C	C	T	C
S02_4360617	C/T	2	4360617	+	NA	NA	NA	NA	NA	NA	T	C	C	T	C	C	C	C	T	C	C	C	C	C	C	C	C	C	C	C	C	C	C	C	C	C	C	C	C	C	C	C	C	C	C	C	C	T	C
S02_4360622	A/G	2	4360622	+	NA	NA	NA	NA	NA	NA	G	A	A	G	A	A	A	A	G	A	A	A	A	A	A	A	A	A	A	A	A	A	A	A	A	A	A	A	A	A	A	A	A	A	A	A	A	G	A
S02_4360638	C/T	2	4360638	+	NA	NA	NA	NA	NA	NA	T	C	C	T	C	C	C	C	C	C	C	C	C	C	C	C	C	C	C	C	C	C	C	C	C	C	C	C	C	C	C	C	C	C	C	C	C	T	C
S02_4426685	G/C	2	4426685	+	NA	NA	NA	NA	NA	NA	C	G	G	C	G	G	C	G	C	G	G	G	G	C	C	G	C	C	C	G	G	C	G	C	G	C	G	C	G	G	G	G	C	G	C	C	C	C	G
S02_4426715	T/-	2	4426715	+	NA	NA	NA	NA	NA	NA	T	T	T	T	T	T	T	-	T	T	T	T	T	T	T	T	T	T	T	T	T	T	T	T	T	T	T	T	T	T	T	T	T	T	T	T	T	T	T
S02_4426733	C/T	2	4426733	+	NA	NA	NA	NA	NA	NA	T	C	C	T	C	C	T	C	T	C	C	C	C	T	T	C	T	T	T	C	C	T	C	T	C	T	C	T	C	C	C	C	T	C	T	T	T	T	C
S02_4580219	G/A	2	4580219	+	NA	NA	NA	NA	NA	NA	A	G	G	A	G	G	A	G	A	G	G	G	G	A	A	G	A	A	A	G	G	A	G	A	G	A	G	A	G	G	G	G	A	G	A	R	A	A	G
S02_4580243	G/A	2	4580243	+	NA	NA	NA	NA	NA	NA	A	G	G	A	G	G	A	G	A	G	G	G	G	A	A	G	A	A	A	G	G	A	G	A	G	A	G	A	G	G	G	G	A	G	A	R	A	A	G
S02_4580265	G/A	2	4580265	+	NA	NA	NA	NA	NA	NA	A	G	G	A	G	G	A	G	A	G	G	G	G	A	A	G	A	G	A	G	G	A	G	A	G	A	G	A	G	G	G	G	A	G	A	R	A	A	G
S02_4832617	T/C	2	4832617	+	NA	NA	NA	NA	NA	NA	C	T	C	C	T	T	T	T	C	T	T	T	T	C	C	T	C	C	C	T	T	C	C	C	T	C	T	C	C	T	T	T	T	T	C	C	C	C	T
S02_4832619	G/T	2	4832619	+	NA	NA	NA	NA	NA	NA	T	G	T	T	G	G	G	G	T	G	G	G	G	T	T	G	T	T	T	G	G	T	T	T	G	T	G	T	T	G	G	G	G	G	T	T	T	T	G
S02_4837638	T/C	2	4837638	+	NA	NA	NA	NA	NA	NA	T	T	T	T	T	T	T	T	T	T	T	T	T	T	T	T	T	T	T	T	T	T	T	T	T	T	T	T	T	T	T	T	T	T	T	T	T	T	T
S02_4837650	A/G	2	4837650	+	NA	NA	NA	NA	NA	NA	A	A	A	A	A	A	A	A	A	A	A	A	A	A	A	A	A	A	A	A	A	A	A	A	A	A	A	A	A	A	A	A	A	A	A	A	A	A	A
S02_4837655	C/G	2	4837655	+	NA	NA	NA	NA	NA	NA	C	C	C	C	C	C	C	C	C	C	C	C	C	C	C	C	C	C	C	C	C	C	C	C	C	C	C	C	C	C	C	C	C	C	C	C	C	C	C
S02_4837687	G/A	2	4837687	+	NA	NA	NA	NA	NA	NA	G	G	G	G	G	G	G	A	G	G	G	G	G	G	G	G	G	G	G	G	G	G	G	G	G	G	G	G	G	G	G	G	G	G	G	G	G	G	G
S02_4837708	C/A	2	4837708	+	NA	NA	NA	NA	NA	NA	C	C	C	C	C	C	C	A	C	C	C	C	C	C	C	C	C	C	C	C	C	C	C	C	C	C	C	C	C	C	C	C	C	C	C	C	C	C	C
S02_4837742	T/G	2	4837742	+	NA	NA	NA	NA	NA	NA	T	T	T	T	T	T	T	G	T	T	T	T	T	T	T	T	T	T	T	T	T	T	T	T	T	T	T	T	T	T	T	T	T	T	T	T	T	T	T
S02_4838538	G/C	2	4838538	+	NA	NA	NA	NA	NA	NA	C	G	C	C	G	G	G	G	C	G	G	G	G	C	C	G	C	C	C	G	G	C	C	C	G	C	G	C	C	G	G	G	G	G	C	C	C	C	G
S02_4838636	C/G	2	4838636	+	NA	NA	NA	NA	NA	NA	G	C	G	C	C	C	C	G	G	C	C	C	C	G	C	C	G	G	G	C	C	G	G	G	C	G	C	G	G	C	C	C	C	C	G	G	G	G	C
S02_4838670	G/A	2	4838670	+	NA	NA	NA	NA	NA	NA	A	G	A	A	G	G	G	A	A	G	G	G	G	A	A	G	A	A	A	G	G	A	A	A	G	A	G	A	A	G	G	G	G	G	A	A	A	A	G
S02_4838677	C/T	2	4838677	+	NA	NA	NA	NA	NA	NA	T	C	T	T	C	C	C	T	T	C	C	C	C	T	T	C	T	T	T	C	C	T	T	T	C	T	C	T	T	C	C	C	C	C	T	T	T	T	C
S02_4838700	G/C	2	4838700	+	NA	NA	NA	NA	NA	NA	C	G	C	C	G	G	G	C	C	G	G	G	G	C	C	G	C	C	C	G	G	C	C	C	G	C	G	C	C	G	G	G	G	G	C	C	C	C	G
S02_4867549	G/C	2	4867549	+	NA	NA	NA	NA	NA	NA	G	G	G	G	G	G	G	C	G	G	G	G	G	G	G	G	G	G	G	G	G	G	G	G	G	G	G	G	G	G	G	G	G	G	G	G	G	G	G
S02_4937861	C/T	2	4937861	+	NA	NA	NA	NA	NA	NA	T	C	T	T	C	C	C	C	T	C	C	C	C	T	T	C	T	T	T	C	C	T	T	T	C	T	C	T	T	C	C	C	C	C	T	T	T	T	C
S02_4966489	T/C	2	4966489	+	NA	NA	NA	NA	NA	NA	T	T	T	T	T	T	C	T	T	C	C	C	C	T	T	C	T	T	T	C	T	T	T	T	C	T	T	T	T	T	T	T	C	C	T	T	T	T	C
S02_4966548	G/A	2	4966548	+	NA	NA	NA	NA	NA	NA	G	G	G	G	G	G	A	A	G	A	A	A	A	G	G	A	G	G	G	A	G	G	G	G	A	G	G	G	G	G	G	G	A	A	G	G	G	G	A
S02_4974844	G/A	2	4974844	+	NA	NA	NA	NA	NA	NA	A	G	A	A	G	G	G	G	A	G	G	G	G	A	A	G	A	G	A	G	G	G	A	A	G	G	G	A	A	G	G	G	G	G	A	A	A	A	G
S02_4974850	G/A	2	4974850	+	NA	NA	NA	NA	NA	NA	A	G	A	A	G	G	G	G	A	G	G	G	G	A	A	G	A	G	A	G	G	G	A	A	G	G	G	A	A	G	G	G	G	G	A	A	A	A	G
S02_4974883	G/A	2	4974883	+	NA	NA	NA	NA	NA	NA	A	G	A	A	G	G	G	G	A	G	G	G	G	A	A	G	A	G	A	G	G	G	A	A	G	G	G	A	A	G	G	G	G	G	A	A	A	A	G
S02_4974919	T/C	2	4974919	+	NA	NA	NA	NA	NA	NA	C	T	C	C	T	T	T	T	C	T	T	T	T	C	C	T	C	T	C	T	T	T	C	C	T	T	T	C	C	T	T	T	T	T	C	C	C	C	T
S02_4977797	G/A	2	4977797	+	NA	NA	NA	NA	NA	NA	A	G	A	A	G	G	G	A	A	G	G	G	G	G	A	G	A	G	A	G	G	A	A	A	G	A	G	A	A	G	G	G	G	G	A	A	A	A	G
S02_5221367	C/T	2	5221367	+	NA	NA	NA	NA	NA	NA	C	C	C	C	C	C	C	T	C	C	C	C	C	C	C	C	C	C	C	C	C	C	C	C	C	C	C	C	C	C	C	C	C	C	C	C	C	C	C
S02_5377535	G/C	2	5377535	+	NA	NA	NA	NA	NA	NA	G	G	G	G	G	G	G	C	G	G	G	G	G	G	G	G	G	G	G	G	G	G	G	G	G	G	G	G	G	G	G	G	G	G	G	G	G	G	G
S02_5562458	T/C	2	5562458	+	NA	NA	NA	NA	NA	NA	C	T	C	T	T	T	T	T	C	T	T	T	T	T	C	T	Y	T	C	T	T	C	T	C	T	C	T	C	C	T	T	C	T	T	C	C	C	C	T
S02_5802527	T/-	2	5802527	+	NA	NA	NA	NA	NA	NA	T	T	T	T	T	T	T	-	T	T	T	T	T	T	T	T	T	T	T	T	T	T	T	T	T	T	T	T	T	T	T	T	T	T	T	T	T	T	T
S02_5869150	C/T	2	5869150	+	NA	NA	NA	NA	NA	NA	T	C	C	T	C	C	C	C	C	C	C	C	C	T	C	C	C	C	C	C	C	C	C	N	C	C	C	N	T	C	C	C	C	C	T	C	C	C	C
S02_6027145	A/T	2	6027145	+	NA	NA	NA	NA	NA	NA	A	A	A	A	A	A	A	T	A	A	A	A	A	A	A	A	A	A	A	A	A	A	A	A	A	A	A	A	A	A	A	A	A	A	A	A	A	A	A
S02_6027185	T/-	2	6027185	+	NA	NA	NA	NA	NA	NA	T	T	T	T	T	T	T	-	T	T	T	T	T	T	T	T	T	T	T	T	T	T	T	T	T	T	T	T	T	T	T	T	T	T	T	T	T	T	T
S02_6027220	-/T	2	6027220	+	NA	NA	NA	NA	NA	NA	T	-	T	T	-	-	-	T	T	-	-	-	-	T	T	-	-	T	T	-	-	T	T	-	-	-	-	T	T	-	-	-	-	-	T	T	T	-	-
S02_6027227	G/A	2	6027227	+	NA	NA	NA	NA	NA	NA	A	G	A	A	G	G	G	G	A	G	G	G	G	A	A	G	R	A	A	G	G	A	A	G	G	G	G	A	A	G	G	G	G	G	A	A	A	G	G
S02_6027251	C/G	2	6027251	+	NA	NA	NA	NA	NA	NA	C	C	C	C	C	C	C	G	C	C	C	C	C	C	C	C	C	C	C	C	C	C	C	C	C	C	C	C	C	C	C	C	C	C	C	C	C	C	C
S02_6028550	-/C	2	6028550	+	NA	NA	NA	NA	NA	NA	C	-	C	C	-	-	-	-	C	-	-	-	-	C	C	-	-	C	C	-	-	C	C	C	-	C	-	C	C	-	-	C	-	-	C	C	C	-	-
S02_6028581	A/G	2	6028581	+	NA	NA	NA	NA	NA	NA	G	A	G	G	A	A	A	A	G	A	A	A	A	G	G	A	R	G	G	A	A	G	G	G	A	G	A	G	G	A	A	G	A	A	G	G	G	R	A
S02_6028613	C/G	2	6028613	+	NA	NA	NA	NA	NA	NA	G	C	G	G	C	C	C	G	G	C	C	C	C	G	G	C	S	G	G	C	C	G	G	G	C	G	C	G	G	C	C	G	C	C	G	G	G	S	C
S02_6028619	G/A	2	6028619	+	NA	NA	NA	NA	NA	NA	A	G	A	A	G	G	G	G	A	G	G	G	G	A	A	G	R	A	A	G	G	A	A	A	G	A	G	A	A	G	G	A	G	G	A	A	A	R	G
S02_6154789	G/A	2	6154789	+	NA	NA	NA	NA	NA	NA	G	G	G	G	G	G	G	G	G	A	A	A	A	G	G	A	G	G	G	G	G	G	G	G	A	G	G	G	G	G	G	G	A	G	G	G	G	R	G
S02_6206805	-/A	2	6206805	+	NA	NA	NA	NA	NA	NA	A	-	A	A	-	-	-	A	A	-	-	-	-	A	A	-	A	A	A	-	-	A	A	A	-	A	-	A	A	-	-	A	-	-	A	A	A	A	-
S02_6434903	G/A	2	6434903	+	NA	NA	NA	NA	NA	NA	A	G	A	A	G	G	G	A	A	G	G	G	G	A	A	G	R	A	A	G	G	A	A	A	G	A	G	A	A	G	G	A	G	G	A	A	A	R	G
S02_6589006	-/A	2	6589006	+	NA	NA	NA	NA	NA	NA	-	-	-	-	-	-	-	-	-	-	-	-	-	-	-	-	-	A	-	-	-	-	-	-	-	-	-	A	-	-	-	-	-	-	-	-	-	-	-
S02_6589069	A/C	2	6589069	+	NA	NA	NA	NA	NA	NA	A	A	C	A	A	A	A	A	A	A	A	A	A	A	C	A	A	C	A	A	A	C	A	A	A	A	A	C	A	A	A	A	A	A	A	A	A	A	A
S02_6612719	C/A	2	6612719	+	NA	NA	NA	NA	NA	NA	C	C	A	A	C	C	C	C	A	C	A	C	A	C	C	C	C	C	C	C	A	C	C	C	C	C	C	C	C	C	C	C	C	C	A	C	C	C	C
S02_6612741	-/A	2	6612741	+	NA	NA	NA	NA	NA	NA	-	-	A	A	-	-	-	-	A	-	A	-	A	-	-	-	-	-	-	-	-	-	-	-	-	-	-	-	-	-	-	-	-	-	A	-	-	-	-
S02_6612743	-/G	2	6612743	+	NA	NA	NA	NA	NA	NA	-	-	G	G	-	-	-	-	G	-	G	-	G	-	-	-	-	-	-	-	-	-	-	-	-	-	-	-	-	-	-	-	-	-	G	-	-	-	-
S02_6612761	G/-	2	6612761	+	NA	NA	NA	NA	NA	NA	G	G	-	-	G	G	G	G	-	G	-	G	-	G	G	G	G	G	G	G	G	G	G	G	G	G	G	G	G	G	G	G	G	G	-	G	G	G	G
S02_6612788	T/C	2	6612788	+	NA	NA	NA	NA	NA	NA	T	T	T	C	T	T	T	T	T	T	C	T	C	T	T	T	T	T	T	T	T	T	T	T	T	T	T	T	T	T	T	T	T	T	C	T	T	T	T
S02_6616634	-/C	2	6616634	+	NA	NA	NA	NA	NA	NA	C	-	C	C	-	-	-	C	C	-	-	C	-	C	C	-	-	C	C	-	-	C	C	C	-	C	-	C	C	-	-	C	-	-	-	C	C	-	-
S02_6738469	T/C	2	6738469	+	NA	NA	NA	NA	NA	NA	C	T	C	C	T	T	T	T	C	T	T	C	T	C	C	T	C	T	C	T	T	C	T	C	T	C	T	C	C	T	T	C	T	T	Y	C	C	C	T
S02_6738538	G/A	2	6738538	+	NA	NA	NA	NA	NA	NA	A	G	A	A	G	G	G	G	A	G	G	A	G	A	A	G	A	G	A	G	G	A	A	A	G	A	G	A	A	G	G	A	G	G	R	A	A	A	G
S02_6740305	T/C	2	6740305	+	NA	NA	NA	NA	NA	NA	T	T	T	T	T	T	T	T	T	T	C	T	C	T	T	T	T	T	T	T	T	T	T	T	C	T	T	T	T	T	T	T	C	T	T	T	T	T	T
S02_6861424	A/G	2	6861424	+	NA	NA	NA	NA	NA	NA	G	A	G	G	A	A	A	A	G	A	A	G	A	G	G	A	G	G	G	A	G	G	G	G	A	G	A	G	G	A	A	G	A	A	R	A	G	G	A
S02_6861432	-/T	2	6861432	+	NA	NA	NA	NA	NA	NA	T	-	T	T	-	-	-	-	T	-	-	T	-	T	T	-	T	T	T	-	T	T	T	T	-	T	-	T	T	-	-	T	-	-	-	-	T	T	-
S02_6861447	-/T	2	6861447	+	NA	NA	NA	NA	NA	NA	T	-	T	T	-	-	-	-	T	-	-	T	-	T	T	-	T	T	T	-	T	T	T	T	-	T	-	T	T	-	-	T	-	-	-	-	T	T	-
S02_6861459	T/-	2	6861459	+	NA	NA	NA	NA	NA	NA	-	T	-	-	T	T	T	T	-	T	T	-	T	-	-	T	-	-	-	T	-	-	-	-	T	-	T	-	-	T	T	-	T	T	-	T	-	-	T
S02_6955504	G/A	2	6955504	+	NA	NA	NA	NA	NA	NA	R	G	G	G	G	G	G	G	G	G	R	R	R	R	R	R	G	G	G	G	G	G	G	G	G	R	G	G	R	G	G	G	R	R	G	G	G	G	R
S02_7109118	A/G	2	7109118	+	NA	NA	NA	NA	NA	NA	G	A	G	G	A	A	A	G	G	A	A	G	A	G	G	A	A	A	A	A	A	A	A	A	A	G	A	G	G	A	A	G	A	A	R	A	G	G	A
S02_7109185	A/C	2	7109185	+	NA	NA	NA	NA	NA	NA	C	A	C	C	A	A	A	C	C	A	A	C	A	C	C	A	A	A	A	A	A	A	A	A	A	C	A	C	C	A	A	C	A	A	M	A	C	C	A
S02_7329409	G/A	2	7329409	+	NA	NA	NA	NA	NA	NA	G	G	G	G	G	G	G	A	G	G	G	G	G	G	G	G	G	G	G	G	G	G	G	G	G	G	G	G	G	G	G	G	G	G	G	G	G	G	G
S02_7399487	G/T	2	7399487	+	NA	NA	NA	NA	NA	NA	G	G	G	G	G	G	G	G	G	G	G	G	G	G	G	G	G	G	G	G	G	G	G	G	G	G	G	G	G	G	G	G	G	G	G	G	G	G	G
S02_7399515	T/A	2	7399515	+	NA	NA	NA	NA	NA	NA	T	T	T	T	T	T	T	T	T	T	T	T	T	T	T	T	T	T	T	T	T	T	T	T	T	T	T	T	T	T	T	T	T	T	T	T	T	T	T
S02_7399517	T/G	2	7399517	+	NA	NA	NA	NA	NA	NA	T	T	T	T	T	T	T	T	T	T	T	T	T	T	T	T	T	T	T	T	T	T	T	T	T	T	T	T	T	T	T	T	T	T	T	T	T	T	T
S02_7618240	C/T	2	7618240	+	NA	NA	NA	NA	NA	NA	T	C	C	C	T	C	C	C	C	C	C	C	C	C	C	C	C	C	C	C	C	C	C	C	C	C	C	C	C	C	C	C	C	Y	T	C	C	T	C
S02_7618258	A/C	2	7618258	+	NA	NA	NA	NA	NA	NA	C	A	A	A	M	M	A	A	A	A	A	A	A	A	A	A	A	A	A	A	A	A	A	A	A	A	A	A	A	A	A	A	A	M	C	A	A	C	A
S02_7618265	G/C	2	7618265	+	NA	NA	NA	NA	NA	NA	C	G	G	G	S	S	G	G	G	G	G	G	G	G	G	G	G	G	G	G	G	G	G	G	G	G	G	G	G	G	G	G	G	S	C	G	G	C	G
S02_7618267	G/A	2	7618267	+	NA	NA	NA	NA	NA	NA	A	G	G	G	R	R	G	G	G	G	G	G	G	G	G	G	G	G	G	G	G	G	G	G	G	G	G	G	G	G	G	G	G	R	A	G	G	A	G
S02_8245944	T/G	2	8245944	+	NA	NA	NA	NA	NA	NA	T	T	T	T	T	T	T	T	T	T	T	T	T	T	T	T	T	T	T	T	T	T	T	T	T	T	T	T	T	T	T	T	T	T	T	T	T	T	T
S02_8415142	G/A	2	8415142	+	NA	NA	NA	NA	NA	NA	G	G	G	G	G	G	G	G	G	G	G	G	G	G	G	G	G	G	G	G	G	G	G	G	G	G	G	G	G	G	G	G	G	G	G	G	G	G	G
S02_8415148	C/T	2	8415148	+	NA	NA	NA	NA	NA	NA	C	C	C	C	C	C	C	C	C	C	C	C	C	C	C	C	C	C	C	C	C	C	C	C	C	C	C	C	C	C	C	C	C	C	C	C	C	C	C
S02_8415160	T/-	2	8415160	+	NA	NA	NA	NA	NA	NA	T	T	T	T	T	T	T	T	T	T	T	T	T	T	T	T	T	T	T	T	T	T	T	T	T	T	T	T	T	T	T	T	T	T	T	T	T	T	T
S02_8445738	G/A	2	8445738	+	NA	NA	NA	NA	NA	NA	G	G	G	G	G	R	G	R	R	R	R	G	G	G	G	G	G	G	G	G	G	G	G	G	G	G	G	G	G	G	G	G	G	R	R	G	R	G	R
S02_8445749	G/A	2	8445749	+	NA	NA	NA	NA	NA	NA	G	G	G	R	G	R	G	R	R	R	R	G	G	G	G	G	G	G	G	G	G	G	G	G	G	G	G	G	G	R	G	G	G	R	R	G	R	G	R
S02_8798517	T/-	2	8798517	+	NA	NA	NA	NA	NA	NA	-	-	-	T	-	-	T	T	T	T	-	T	-	-	-	-	-	-	-	-	-	-	-	-	-	-	-	-	-	-	-	-	T	T	T	-	-	T	-
S02_8898741	A/C	2	8898741	+	NA	NA	NA	NA	NA	NA	M	A	A	M	M	A	A	A	M	A	M	M	A	M	M	A	A	A	M	A	A	M	M	M	A	A	A	A	A	M	M	A	A	M	M	A	M	M	A
S02_8898752	T/G	2	8898752	+	NA	NA	NA	NA	NA	NA	K	K	G	K	T	T	K	T	K	K	K	K	K	K	K	K	K	T	K	K	K	T	T	K	T	K	K	K	T	K	K	G	T	G	K	K	T	K	K
S02_8898789	G/T	2	8898789	+	NA	NA	NA	NA	NA	NA	G	G	G	G	G	G	G	K	G	G	G	G	G	G	G	G	K	K	G	K	K	G	G	G	G	G	G	G	G	G	G	G	K	G	G	G	G	G	G
S02_12647904	C/-	2	12647904	+	NA	NA	NA	NA	NA	NA	C	-	-	C	C	C	C	C	C	C	C	C	C	C	C	C	C	C	-	C	C	C	C	C	C	C	C	C	C	C	C	-	C	C	C	C	C	C	C
S02_14830595	C/T	2	14830595	+	NA	NA	NA	NA	NA	NA	C	C	C	C	C	C	C	T	C	C	C	C	C	C	C	C	C	C	C	C	C	C	C	C	C	C	C	C	C	C	C	C	C	C	C	C	C	C	C
S02_16889425	A/G	2	16889425	+	NA	NA	NA	NA	NA	NA	A	A	A	A	A	A	A	A	A	A	A	A	A	A	A	A	A	A	A	A	A	A	A	A	A	A	A	A	A	A	A	A	A	A	A	A	A	A	A
S02_22074503	C/A	2	22074503	+	NA	NA	NA	NA	NA	NA	M	M	M	M	M	C	M	M	M	M	M	M	M	M	M	M	M	M	M	M	M	M	M	M	M	M	M	M	M	M	M	M	M	M	M	M	M	M	M
S02_22074513	A/C	2	22074513	+	NA	NA	NA	NA	NA	NA	M	M	M	M	M	A	M	M	M	M	M	M	M	M	M	M	M	M	M	M	M	M	M	M	M	M	M	M	M	M	M	M	M	M	M	M	M	M	M
S02_22074517	G/A	2	22074517	+	NA	NA	NA	NA	NA	NA	R	R	R	R	R	G	R	R	R	R	R	R	R	R	R	R	R	R	R	R	R	R	R	R	R	R	R	R	R	R	R	R	R	R	R	R	R	R	R
S02_29405985	A/C	2	29405985	+	NA	NA	NA	NA	NA	NA	M	A	M	A	A	A	M	A	M	A	C	A	M	A	M	A	C	A	M	C	A	M	C	A	A	M	A	A	A	C	A	C	M	M	C	M	C	M	A
S02_46743995	A/T	2	46743995	+	NA	NA	NA	NA	NA	NA	T	T	T	A	A	W	W	A	W	W	A	W	W	T	A	W	A	A	A	A	A	W	T	T	T	A	W	W	W	A	T	A	T	W	W	A	T	W	T
S02_46743997	T/G	2	46743997	+	NA	NA	NA	NA	NA	NA	G	G	G	T	T	K	K	T	K	K	T	K	K	G	T	K	T	T	T	T	T	K	G	G	G	T	K	K	K	T	G	T	G	K	K	T	G	K	G
S02_46744066	T/C	2	46744066	+	NA	NA	NA	NA	NA	NA	C	C	C	T	T	Y	Y	T	C	Y	T	Y	Y	C	T	Y	T	T	T	T	T	Y	C	C	C	C	Y	Y	Y	T	C	T	C	Y	Y	T	C	Y	C
S02_49502954	-/A	2	49502954	+	NA	NA	NA	NA	NA	NA	-	-	-	A	-	-	-	-	-	A	A	A	-	A	-	-	-	A	-	-	-	-	A	-	-	-	A	A	-	-	-	-	-	-	-	A	-	-	-
S02_50000380	G/T	2	50000380	+	NA	NA	NA	NA	NA	NA	G	K	G	K	G	K	G	G	G	G	G	G	G	G	G	G	G	G	G	G	G	G	K	G	G	G	G	G	G	G	G	G	G	G	G	G	G	G	G
S02_52305560	T/C	2	52305560	+	NA	NA	NA	NA	NA	NA	T	T	T	T	T	T	T	T	T	T	C	C	C	T	C	T	C	T	T	C	T	C	T	T	T	T	T	T	T	T	T	T	T	C	T	T	C	C	T
S02_52544374	C/G	2	52544374	+	NA	NA	NA	NA	NA	NA	C	G	C	C	C	C	C	C	C	C	G	C	C	C	C	C	C	C	C	C	C	C	C	C	C	C	C	C	C	C	C	C	C	C	C	C	C	G	C
S02_52544380	G/C	2	52544380	+	NA	NA	NA	NA	NA	NA	G	C	G	G	G	G	G	G	G	G	C	G	G	G	G	G	G	G	G	G	G	G	G	G	G	G	G	G	G	G	G	G	G	G	G	G	G	C	G
S02_52578983	T/A	2	52578983	+	NA	NA	NA	NA	NA	NA	T	T	T	T	T	T	T	T	T	T	T	A	A	A	A	W	A	T	W	A	A	A	T	A	T	T	T	T	T	T	T	T	T	A	T	T	A	A	T
S02_52579014	A/-	2	52579014	+	NA	NA	NA	NA	NA	NA	A	A	A	A	A	A	A	A	A	A	A	-	-	-	-	-	-	A	-	-	-	-	A	-	A	A	A	A	A	A	A	A	A	-	A	A	-	-	A
S02_52634454	A/G	2	52634454	+	NA	NA	NA	NA	NA	NA	A	A	A	A	A	A	A	A	A	A	G	G	G	G	G	R	G	A	R	G	G	G	A	G	A	A	A	A	A	A	A	A	A	A	A	A	A	G	A
S02_53199988	A/G	2	53199988	+	NA	NA	NA	NA	NA	NA	A	A	A	A	A	R	G	A	A	A	A	A	A	G	A	A	A	A	G	A	A	A	A	A	A	A	A	A	A	A	A	A	G	A	A	G	A	A	G
S02_53887531	A/G	2	53887531	+	NA	NA	NA	NA	NA	NA	A	A	A	A	A	A	A	A	A	A	G	G	G	G	G	R	G	A	R	G	G	G	A	G	A	A	A	A	A	A	A	A	A	R	A	A	G	G	A
S02_54468301	C/G	2	54468301	+	NA	NA	NA	NA	NA	NA	C	C	C	C	C	C	C	C	C	C	G	G	G	G	G	C	G	C	C	G	G	G	C	G	C	C	C	C	C	C	C	C	C	S	C	C	G	G	C
S02_54468353	T/C	2	54468353	+	NA	NA	NA	NA	NA	NA	T	T	T	T	T	T	T	T	T	T	C	C	C	C	C	T	C	T	T	C	C	C	T	C	T	T	T	T	T	T	T	T	T	Y	T	T	C	C	T
S02_54487547	T/C	2	54487547	+	NA	NA	NA	NA	NA	NA	T	T	T	T	T	T	T	T	T	T	C	C	C	T	C	Y	T	T	Y	T	C	T	T	C	T	T	T	T	T	T	T	T	T	T	T	T	C	C	T
S02_54494133	G/A	2	54494133	+	NA	NA	NA	NA	NA	NA	G	G	G	G	G	G	G	G	G	G	A	A	A	A	A	R	A	G	R	A	A	A	G	A	G	G	G	G	G	G	G	G	G	R	G	G	A	A	G
S02_54567298	G/A	2	54567298	+	NA	NA	NA	NA	NA	NA	G	G	G	G	G	G	G	R	G	G	A	A	A	A	A	R	A	G	R	A	A	A	G	A	G	G	G	G	G	G	G	G	G	R	G	G	A	A	G
S02_54567359	G/C	2	54567359	+	NA	NA	NA	NA	NA	NA	G	G	G	G	G	G	G	G	G	G	C	C	C	C	C	S	C	G	S	C	C	C	G	C	G	G	G	G	G	G	G	G	G	S	G	G	C	C	G
S02_54606088	C/T	2	54606088	+	NA	NA	NA	NA	NA	NA	C	C	C	C	C	C	T	T	C	C	C	C	C	C	Y	C	C	C	C	C	Y	C	C	T	C	C	C	C	C	C	C	T	C	T	C	C	C	C	C
S02_55473934	G/C	2	55473934	+	NA	NA	NA	NA	NA	NA	C	G	G	G	G	G	C	C	G	C	G	G	G	G	G	G	G	G	G	G	G	G	G	G	G	G	C	G	G	C	G	C	G	G	G	C	G	G	G
S02_55473941	A/-	2	55473941	+	NA	NA	NA	NA	NA	NA	A	A	A	A	A	A	A	-	A	-	A	A	A	A	A	A	A	A	A	A	A	A	A	A	A	A	-	A	A	-	A	-	A	A	A	-	A	A	A
S02_55473943	A/G	2	55473943	+	NA	NA	NA	NA	NA	NA	A	A	A	A	A	A	A	G	A	G	A	A	A	A	A	A	A	A	A	A	A	A	A	A	A	A	G	A	A	G	A	G	A	A	A	G	A	A	A
S02_55473983	T/-	2	55473983	+	NA	NA	NA	NA	NA	NA	T	T	T	-	T	-	T	T	T	T	-	-	-	-	-	-	-	T	-	-	-	-	T	-	T	T	T	T	T	T	T	T	T	T	T	T	-	-	T
S02_55962124	G/A	2	55962124	+	NA	NA	NA	NA	NA	NA	G	G	G	G	G	G	G	G	G	G	A	A	A	A	A	G	A	G	A	A	A	A	G	A	G	G	G	G	G	G	G	G	G	R	G	G	A	A	G
S02_56084974	T/C	2	56084974	+	NA	NA	NA	NA	NA	NA	C	C	C	T	C	T	C	T	C	C	T	T	T	T	T	T	T	C	T	T	T	T	C	T	C	C	C	C	C	C	T	C	C	Y	T	C	T	T	C
S02_56531407	G/T	2	56531407	+	NA	NA	NA	NA	NA	NA	G	G	G	T	G	T	G	G	G	K	T	T	T	T	T	T	T	G	T	T	G	T	G	T	G	T	G	G	G	G	G	G	G	T	G	G	T	T	G
S02_56564873	-/G	2	56564873	+	NA	NA	NA	NA	NA	NA	-	-	-	-	-	-	-	-	-	G	G	G	G	G	G	-	G	-	-	G	-	G	-	G	-	-	-	-	-	-	-	-	-	G	-	-	G	G	-
S02_56949537	T/A	2	56949537	+	NA	NA	NA	NA	NA	NA	T	T	T	T	T	T	T	T	T	W	A	A	A	A	A	W	A	T	A	A	T	A	T	A	T	T	T	T	T	T	T	T	T	W	T	T	A	A	T
S02_56970143	C/G	2	56970143	+	NA	NA	NA	NA	NA	NA	C	C	C	C	C	C	C	C	C	S	G	G	G	G	G	S	G	C	G	G	C	C	C	C	C	C	C	C	C	C	C	C	C	G	C	C	G	G	C
S02_57050679	G/A	2	57050679	+	NA	NA	NA	NA	NA	NA	G	G	G	G	G	G	G	G	G	G	G	A	G	A	G	G	A	G	G	G	G	G	G	G	G	G	G	G	G	G	G	G	G	G	G	G	G	G	G
S02_57936276	C/T	2	57936276	+	NA	NA	NA	NA	NA	NA	C	C	C	C	C	C	C	C	C	C	T	C	C	C	C	C	T	C	C	T	C	C	C	C	C	C	C	C	C	C	C	C	C	C	C	C	C	T	C
S02_58104636	G/A	2	58104636	+	NA	NA	NA	NA	NA	NA	G	G	G	A	G	G	G	G	G	G	G	G	G	G	G	G	G	G	G	G	G	G	G	G	G	G	G	G	G	G	G	G	G	G	G	G	G	G	G
S02_58288524	C/-	2	58288524	+	NA	NA	NA	NA	NA	NA	C	C	C	-	C	-	C	C	C	C	C	C	C	C	C	C	C	C	C	C	C	C	C	C	C	C	C	C	C	C	C	C	C	C	C	C	C	C	C
S02_58288533	G/A	2	58288533	+	NA	NA	NA	NA	NA	NA	G	G	G	A	G	A	G	G	G	G	G	G	G	G	G	G	G	G	G	G	G	G	G	G	G	G	G	G	G	G	G	G	G	G	G	G	G	G	G
S02_58636752	C/G	2	58636752	+	NA	NA	NA	NA	NA	NA	C	C	C	C	C	C	C	C	C	G	C	G	G	G	G	G	C	C	G	C	C	G	G	C	C	C	C	C	C	C	C	C	C	G	C	C	C	G	C
S02_58745971	T/G	2	58745971	+	NA	NA	NA	NA	NA	NA	T	T	G	T	T	T	G	T	T	T	T	T	T	T	T	G	T	G	T	T	T	T	T	G	T	T	G	T	T	T	T	T	T	T	T	K	T	T	T
S02_58745978	C/T	2	58745978	+	NA	NA	NA	NA	NA	NA	C	C	T	C	C	C	Y	C	C	C	C	C	C	C	C	T	C	T	C	C	C	C	C	T	C	C	T	C	C	C	C	C	C	C	C	Y	C	C	C
S02_58841735	-/A	2	58841735	+	NA	NA	NA	NA	NA	NA	-	-	-	-	-	-	-	-	-	A	A	A	A	A	A	A	-	-	A	-	-	A	A	-	-	-	-	-	-	-	-	-	-	A	-	-	A	A	-
S02_58877045	G/A	2	58877045	+	NA	NA	NA	NA	NA	NA	G	G	G	G	G	G	G	G	G	A	A	A	A	A	A	A	G	G	A	G	G	A	A	G	G	G	G	G	G	G	G	G	G	A	G	G	A	A	G
S02_58877056	A/-	2	58877056	+	NA	NA	NA	NA	NA	NA	A	A	A	A	A	A	A	A	A	-	-	-	-	-	-	-	A	A	-	A	A	-	-	A	A	A	A	A	A	A	A	A	A	-	A	A	-	-	A
S02_58877068	C/-	2	58877068	+	NA	NA	NA	NA	NA	NA	C	C	C	C	C	C	C	C	C	-	-	-	-	-	-	-	C	C	-	C	C	-	-	C	C	C	C	C	C	C	C	C	C	-	C	C	-	-	C
S02_58877131	T/A	2	58877131	+	NA	NA	NA	NA	NA	NA	T	T	T	A	T	T	T	T	T	A	A	A	A	A	A	A	T	T	A	T	T	A	A	T	T	T	T	T	T	T	T	T	T	A	T	T	A	A	T
S02_58877143	T/C	2	58877143	+	NA	NA	NA	NA	NA	NA	T	T	T	T	T	T	T	T	T	C	C	C	C	C	C	C	T	T	C	T	T	C	C	T	T	T	T	T	T	T	T	T	T	C	T	T	C	C	T
S02_59119421	T/C	2	59119421	+	NA	NA	NA	NA	NA	NA	T	T	T	C	T	C	T	T	T	C	C	C	C	C	C	C	T	C	C	T	T	C	C	T	T	T	T	T	T	T	T	T	T	C	T	C	C	C	T
S02_59202168	T/-	2	59202168	+	NA	NA	NA	NA	NA	NA	T	T	T	-	T	T	T	T	T	T	T	T	T	T	T	T	T	T	T	T	T	T	T	T	T	T	T	T	T	T	T	T	T	T	T	T	T	T	T
S02_59202176	G/A	2	59202176	+	NA	NA	NA	NA	NA	NA	G	G	G	G	G	A	G	G	G	A	A	A	A	A	A	A	G	A	A	G	G	G	A	G	G	G	G	G	G	G	G	G	G	A	G	G	A	A	G
S02_59486763	C/G	2	59486763	+	NA	NA	NA	NA	NA	NA	C	C	C	G	C	G	C	C	C	G	G	G	G	G	G	G	C	G	G	C	C	C	G	C	C	C	C	C	C	C	C	C	C	G	C	C	G	G	C
S02_59486805	C/T	2	59486805	+	NA	NA	NA	NA	NA	NA	C	C	C	T	C	T	C	C	C	T	T	T	T	T	T	T	C	Y	T	C	C	C	T	C	C	C	C	C	C	C	C	C	C	T	C	C	T	T	C
S02_59660414	C/T	2	59660414	+	NA	NA	NA	NA	NA	NA	C	C	C	T	C	C	C	C	C	C	C	C	C	C	C	C	C	C	C	C	C	C	C	C	C	C	C	C	C	C	C	C	C	C	C	C	C	C	C
S02_59713748	A/G	2	59713748	+	NA	NA	NA	NA	NA	NA	A	A	A	G	A	G	A	A	A	G	G	G	G	G	G	G	A	G	G	A	A	A	G	A	A	A	A	A	A	A	A	A	A	G	A	A	G	G	A
S02_59753355	-/G	2	59753355	+	NA	NA	NA	NA	NA	NA	-	-	-	G	-	-	-	-	-	-	-	-	-	-	-	-	-	-	-	-	-	-	-	-	-	-	-	-	-	-	-	-	-	-	-	-	-	-	-
S02_59994753	G/T	2	59994753	+	NA	NA	NA	NA	NA	NA	G	G	G	G	G	T	G	G	G	T	T	T	T	T	T	T	G	T	G	G	G	G	T	T	G	G	G	G	G	G	G	G	G	T	G	G	T	T	G
S02_60096323	-/A	2	60096323	+	NA	NA	NA	NA	NA	NA	-	-	-	-	-	A	-	-	-	A	A	A	A	A	A	A	-	A	A	-	-	-	A	A	-	-	-	-	-	-	-	-	-	A	-	-	A	A	-
S02_60115981	A/G	2	60115981	+	NA	NA	NA	NA	NA	NA	A	A	A	G	A	G	A	A	A	G	G	G	G	G	G	G	A	G	G	A	A	A	G	G	A	A	A	A	A	A	A	A	A	G	A	A	G	G	A
S02_60160741	G/T	2	60160741	+	NA	NA	NA	NA	NA	NA	G	G	G	K	G	T	G	G	G	T	G	G	G	T	G	G	G	G	G	G	G	G	G	G	G	G	G	G	G	G	G	G	G	G	G	G	T	G	G
S02_60385372	A/C	2	60385372	+	NA	NA	NA	NA	NA	NA	A	A	A	A	A	C	A	A	A	C	C	C	C	C	C	C	A	C	C	A	A	A	C	C	A	A	A	A	A	A	A	A	A	C	A	A	C	C	A
S02_60451881	G/A	2	60451881	+	NA	NA	NA	NA	NA	NA	G	G	G	G	G	A	G	G	G	A	A	A	A	A	A	A	G	A	A	G	G	G	A	A	G	R	G	G	G	G	G	G	G	A	G	G	A	A	G
S02_60687055	A/G	2	60687055	+	NA	NA	NA	NA	NA	NA	A	A	A	A	A	G	A	A	A	G	G	G	G	G	G	G	A	G	G	A	A	A	G	A	A	A	A	A	A	A	A	A	A	G	A	A	G	G	A
S02_60878068	G/C	2	60878068	+	NA	NA	NA	NA	NA	NA	G	G	G	G	G	G	G	G	G	G	G	G	G	G	G	G	G	G	G	G	G	G	G	G	G	G	G	G	G	G	G	G	G	G	G	G	G	G	G
S02_60938048	A/-	2	60938048	+	NA	NA	NA	NA	NA	NA	A	A	A	A	A	A	A	A	A	A	A	-	A	-	A	A	-	A	A	A	A	A	A	A	A	A	A	A	A	A	A	A	-	A	A	A	A	A	A
S02_61292444	G/A	2	61292444	+	NA	NA	NA	NA	NA	NA	G	G	G	G	G	G	G	G	G	G	G	G	G	G	G	G	G	G	G	G	G	G	G	G	G	G	G	G	G	G	G	G	G	G	G	G	A	G	G
S02_61292448	C/G	2	61292448	+	NA	NA	NA	NA	NA	NA	C	C	C	C	C	C	C	C	C	C	C	C	C	C	C	C	C	C	C	C	C	C	C	C	C	C	C	C	C	C	C	C	C	C	C	C	G	C	C
S02_61292455	-/A	2	61292455	+	NA	NA	NA	NA	NA	NA	-	-	-	-	-	-	-	-	-	-	-	-	-	-	-	-	-	-	-	-	-	-	-	-	-	-	-	-	-	-	-	-	-	-	-	-	A	-	-
S02_61292475	A/G	2	61292475	+	NA	NA	NA	NA	NA	NA	A	A	A	A	A	A	A	A	A	A	A	A	A	A	A	A	A	A	A	A	A	A	A	A	A	A	A	A	A	A	A	A	A	A	A	A	G	A	A
S02_61292479	C/T	2	61292479	+	NA	NA	NA	NA	NA	NA	C	C	C	C	C	C	C	C	C	C	C	C	C	C	C	C	C	C	C	C	C	C	C	C	C	C	C	C	C	C	C	C	C	C	C	C	T	C	C
S02_61292483	A/T	2	61292483	+	NA	NA	NA	NA	NA	NA	A	A	A	A	A	A	A	A	A	A	A	A	A	A	A	A	A	A	A	A	A	A	A	A	A	A	A	A	A	A	A	A	A	A	A	A	T	A	A
S02_61292496	A/-	2	61292496	+	NA	NA	NA	NA	NA	NA	A	A	A	A	A	A	A	A	A	A	A	A	A	A	A	A	A	A	A	A	A	A	A	A	A	A	A	A	A	A	A	A	A	A	A	A	-	A	A
S02_61292525	T/C	2	61292525	+	NA	NA	NA	NA	NA	NA	T	T	T	T	T	T	T	T	T	T	T	T	T	T	T	T	T	T	T	T	T	T	T	T	T	T	T	T	T	T	T	T	T	T	T	T	C	T	T
S02_61292529	C/T	2	61292529	+	NA	NA	NA	NA	NA	NA	C	C	C	C	C	C	C	C	C	C	C	C	C	C	C	C	C	C	C	C	C	C	C	C	C	C	C	C	C	C	C	C	C	C	C	C	T	C	C
S02_61292540	T/C	2	61292540	+	NA	NA	NA	NA	NA	NA	T	T	T	T	T	T	T	T	T	T	T	T	T	T	T	T	T	T	T	T	T	T	T	T	T	T	T	T	T	T	T	T	T	T	T	T	C	T	T
S02_61373949	G/A	2	61373949	+	NA	NA	NA	NA	NA	NA	G	G	G	G	G	G	G	G	G	G	A	G	A	G	A	A	G	G	A	G	G	G	A	G	G	G	G	G	G	G	G	G	G	G	G	G	A	A	G
S02_61515684	C/-	2	61515684	+	NA	NA	NA	NA	NA	NA	C	C	C	C	C	-	C	C	C	C	-	-	-	C	C	-	C	C	-	-	C	C	C	C	C	C	C	C	C	C	C	C	C	C	C	C	-	-	C
S02_61829011	-/A	2	61829011	+	NA	NA	NA	NA	NA	NA	-	-	-	-	-	A	-	-	-	A	A	A	A	-	A	A	-	A	A	A	-	-	A	-	-	-	-	-	-	-	-	-	-	-	-	-	A	A	-
S02_61829589	A/T	2	61829589	+	NA	NA	NA	NA	NA	NA	A	A	A	A	A	A	A	A	A	A	A	A	A	A	A	A	A	A	A	A	A	A	A	A	A	A	A	A	A	A	A	A	A	A	A	A	A	A	A
S02_61910150	A/C	2	61910150	+	NA	NA	NA	NA	NA	NA	M	M	M	M	M	A	M	A	M	M	M	A	A	M	A	M	M	A	M	A	M	A	A	A	M	M	M	M	M	M	M	M	M	A	A	M	M	A	A
S02_61910163	-/G	2	61910163	+	NA	NA	NA	NA	NA	NA	-	-	-	-	-	-	-	-	-	-	-	-	-	-	-	-	-	-	-	-	-	-	-	-	-	-	-	-	-	-	-	-	-	-	-	-	-	-	-
S02_61910169	C/T	2	61910169	+	NA	NA	NA	NA	NA	NA	Y	Y	Y	Y	Y	C	Y	C	Y	Y	Y	C	C	Y	C	Y	Y	C	Y	C	Y	C	C	C	Y	Y	Y	Y	Y	Y	Y	Y	Y	C	C	Y	Y	C	C
S02_62096343	C/A	2	62096343	+	NA	NA	NA	NA	NA	NA	C	C	C	C	C	C	C	C	C	C	C	C	C	C	C	C	C	C	C	C	C	C	C	C	C	C	C	C	C	A	C	C	C	C	C	C	C	C	C
S02_62096349	-/C	2	62096349	+	NA	NA	NA	NA	NA	NA	-	-	-	-	-	-	-	-	-	-	-	-	-	-	-	-	-	-	-	-	-	-	-	-	-	-	-	-	-	C	-	-	-	-	-	-	-	-	-
S02_62129660	A/T	2	62129660	+	NA	NA	NA	NA	NA	NA	A	A	A	A	A	T	A	A	A	T	T	T	T	A	T	T	A	T	T	T	A	A	T	A	A	A	A	A	A	A	A	A	A	A	A	A	T	T	A
S02_62170794	C/T	2	62170794	+	NA	NA	NA	NA	NA	NA	C	C	C	C	C	C	C	C	T	C	C	C	C	C	C	C	C	C	C	C	C	C	C	C	C	T	C	C	C	C	C	C	C	C	T	T	C	C	C
S02_62230014	G/A	2	62230014	+	NA	NA	NA	NA	NA	NA	G	G	G	G	G	A	G	G	G	A	A	A	A	G	A	A	G	A	A	A	G	G	A	G	G	G	G	G	G	G	G	G	G	G	G	G	A	A	G
S02_62303610	C/A	2	62303610	+	NA	NA	NA	NA	NA	NA	C	C	C	C	C	A	C	C	C	A	A	A	A	C	A	A	C	A	A	A	C	C	A	C	C	C	C	C	C	C	C	C	C	C	C	C	A	C	C
S02_62303620	A/G	2	62303620	+	NA	NA	NA	NA	NA	NA	A	A	A	A	A	G	A	A	A	G	G	G	G	A	G	G	A	G	G	G	A	A	G	A	A	A	A	A	A	A	A	A	A	A	A	A	G	A	A
S02_62303646	A/G	2	62303646	+	NA	NA	NA	NA	NA	NA	A	A	A	A	A	G	A	A	A	G	G	G	G	A	G	G	A	G	G	G	A	A	G	A	A	A	A	A	A	A	A	A	A	A	A	A	G	G	A
S02_62303658	G/A	2	62303658	+	NA	NA	NA	NA	NA	NA	G	G	G	G	G	A	G	G	G	A	A	A	A	G	A	A	G	A	A	A	G	G	A	G	G	G	G	G	G	G	G	G	G	G	G	G	A	A	G
S02_62303695	A/G	2	62303695	+	NA	NA	NA	NA	NA	NA	A	A	A	A	A	G	A	A	A	G	G	G	G	A	G	G	A	G	G	G	A	A	G	A	A	A	A	A	A	A	A	A	A	A	A	A	G	G	A
S02_62303713	G/A	2	62303713	+	NA	NA	NA	NA	NA	NA	G	G	G	G	G	A	G	G	G	A	A	A	A	G	A	A	G	A	A	A	G	G	A	G	G	G	G	G	G	G	G	G	G	G	G	G	A	A	G
S02_62330814	T/A	2	62330814	+	NA	NA	NA	NA	NA	NA	T	T	T	T	T	A	T	T	T	A	A	A	A	T	A	A	T	T	A	A	T	T	A	T	T	T	T	T	T	T	T	T	T	T	T	T	A	A	T
S02_62330875	T/A	2	62330875	+	NA	NA	NA	NA	NA	NA	T	T	T	T	T	A	T	T	T	A	A	A	A	T	A	A	T	T	A	A	T	T	A	T	T	T	T	T	T	T	T	T	T	T	T	T	A	A	T
S02_62415135	T/-	2	62415135	+	NA	NA	NA	NA	NA	NA	T	T	T	-	T	-	T	T	T	-	-	-	-	T	-	-	T	-	-	-	T	-	-	T	T	T	T	T	T	-	T	T	T	T	T	T	-	-	T
S02_62525776	A/G	2	62525776	+	NA	NA	NA	NA	NA	NA	A	A	A	A	A	G	A	A	A	A	A	A	G	A	G	G	A	A	G	A	A	G	A	A	A	A	A	A	A	G	A	A	A	A	A	A	A	G	A
S02_62914434	T/-	2	62914434	+	NA	NA	NA	NA	NA	NA	-	T	T	-	T	T	-	T	T	T	T	T	T	T	T	T	T	T	T	T	T	T	T	T	T	T	T	-	T	T	T	T	T	T	T	-	-	T	T
S02_63263719	A/G	2	63263719	+	NA	NA	NA	NA	NA	NA	A	A	A	A	A	G	A	A	A	G	G	G	G	A	G	G	A	G	G	G	A	G	A	A	A	A	A	A	A	G	A	A	A	A	A	G	G	G	A
S02_63331422	G/A	2	63331422	+	NA	NA	NA	NA	NA	NA	A	G	G	G	G	A	G	G	G	A	A	A	A	G	A	A	G	A	A	A	G	A	G	G	G	G	A	G	G	A	G	G	G	G	G	A	A	A	G
S02_63387964	T/A	2	63387964	+	NA	NA	NA	NA	NA	NA	T	T	T	T	T	T	T	T	T	T	T	T	T	T	T	T	T	T	T	T	T	T	T	T	T	T	T	T	T	T	T	T	T	T	T	T	T	T	T
S02_63459793	T/C	2	63459793	+	NA	NA	NA	NA	NA	NA	T	T	T	T	T	T	T	T	T	T	T	T	T	T	T	T	T	T	T	T	T	T	T	T	T	T	T	T	T	T	T	T	T	T	T	T	T	T	T
S02_64151041	C/T	2	64151041	+	NA	NA	NA	NA	NA	NA	C	C	C	C	C	C	C	T	C	C	C	C	C	C	C	C	C	C	C	C	C	C	C	C	C	C	C	C	C	C	C	C	C	C	C	C	C	C	C
S02_64282462	A/C	2	64282462	+	NA	NA	NA	NA	NA	NA	A	A	A	A	A	A	A	C	A	A	A	A	A	A	A	A	A	A	A	A	A	A	A	A	A	A	A	A	A	A	A	A	A	A	A	A	A	A	A
S02_64593957	C/T	2	64593957	+	NA	NA	NA	NA	NA	NA	T	C	C	C	C	T	C	C	C	C	T	C	C	C	C	T	C	C	T	C	C	C	C	T	C	C	C	C	C	T	C	C	C	C	C	C	T	C	C
S02_65067965	A/C	2	65067965	+	NA	NA	NA	NA	NA	NA	A	A	A	A	A	A	A	C	A	A	A	A	A	A	A	A	A	A	A	A	A	A	A	A	A	A	A	A	A	A	A	A	A	A	A	A	A	A	A
S02_65067998	A/G	2	65067998	+	NA	NA	NA	NA	NA	NA	A	A	G	G	R	A	G	A	G	A	A	A	A	G	A	A	A	A	A	A	A	A	A	A	A	G	G	G	G	A	R	G	G	G	R	A	A	A	G
S02_65068031	-/A	2	65068031	+	NA	NA	NA	NA	NA	NA	-	-	A	A	-	-	A	-	A	-	-	-	-	A	-	-	-	-	-	-	-	-	-	-	-	A	A	A	A	-	-	A	A	A	-	-	-	-	A
S02_65068054	G/T	2	65068054	+	NA	NA	NA	NA	NA	NA	G	G	T	G	K	G	T	G	T	G	G	G	G	T	G	G	G	G	G	G	G	G	G	G	G	T	T	T	T	G	K	T	T	T	K	G	G	G	T
S02_65155106	T/C	2	65155106	+	NA	NA	NA	NA	NA	NA	C	T	T	T	T	T	T	T	T	T	C	T	T	T	T	C	T	T	C	C	T	T	C	T	C	T	T	T	T	T	T	T	T	T	T	C	T	T	T
S02_65155111	G/A	2	65155111	+	NA	NA	NA	NA	NA	NA	A	G	G	G	G	G	G	G	G	G	A	G	G	G	G	A	G	G	A	A	G	G	A	G	A	G	G	G	G	G	G	G	G	G	G	A	G	G	G
S02_65169497	-/A	2	65169497	+	NA	NA	NA	NA	NA	NA	-	-	-	-	-	-	-	-	-	-	-	-	-	-	-	-	-	-	-	-	-	-	-	-	-	-	-	-	-	-	-	-	-	-	-	-	-	-	-
S02_65222709	T/G	2	65222709	+	NA	NA	NA	NA	NA	NA	T	T	T	T	G	T	T	T	T	G	T	G	T	T	G	T	T	T	T	G	G	G	T	T	G	T	T	T	T	T	G	T	G	T	T	G	T	T	T
S02_65776055	C/T	2	65776055	+	NA	NA	NA	NA	NA	NA	T	T	C	C	Y	T	C	T	C	T	C	T	T	C	T	T	T	T	T	T	T	T	T	T	T	C	C	C	C	T	T	C	C	C	Y	T	T	T	C
S02_65873217	G/-	2	65873217	+	NA	NA	NA	NA	NA	NA	G	G	G	G	G	G	G	-	G	G	G	G	G	G	G	G	G	G	G	G	G	G	G	G	G	G	G	G	G	G	G	G	G	G	G	G	G	G	G
S02_65873230	T/-	2	65873230	+	NA	NA	NA	NA	NA	NA	T	T	T	T	T	T	T	-	T	T	T	T	T	T	T	T	T	T	T	T	T	T	T	T	T	T	T	T	T	T	T	T	T	T	T	T	T	T	T
S02_66011445	A/G	2	66011445	+	NA	NA	NA	NA	NA	NA	A	A	A	A	A	A	A	R	A	A	A	A	A	A	A	A	A	A	A	A	A	A	A	A	A	A	A	A	A	A	A	A	A	A	A	A	A	A	A
S02_66066889	G/A	2	66066889	+	NA	NA	NA	NA	NA	NA	G	G	G	G	G	G	G	R	G	G	G	G	G	G	G	G	G	G	G	G	G	G	G	G	G	G	G	G	G	G	G	G	G	G	G	G	G	G	G
S02_66616018	G/C	2	66616018	+	NA	NA	NA	NA	NA	NA	G	G	G	G	G	G	G	S	G	G	G	G	G	G	G	G	G	G	G	G	G	G	G	G	G	G	G	G	G	G	G	G	G	G	G	G	G	G	G
S02_66934243	T/C	2	66934243	+	NA	NA	NA	NA	NA	NA	T	T	T	T	T	T	T	Y	T	T	T	T	T	T	T	T	T	T	T	T	T	T	T	T	T	T	T	T	T	T	T	T	T	T	T	T	T	T	T
S02_66938815	C/T	2	66938815	+	NA	NA	NA	NA	NA	NA	C	C	C	C	C	C	C	Y	C	C	C	C	C	C	C	C	C	C	C	C	C	C	C	C	C	C	C	C	C	C	C	C	C	C	C	C	C	C	C
S02_66938831	G/C	2	66938831	+	NA	NA	NA	NA	NA	NA	G	G	G	G	G	G	G	S	G	G	G	G	G	G	G	G	G	G	G	G	G	G	G	G	G	G	G	G	G	G	G	G	G	G	G	G	G	G	G
S02_66938849	T/C	2	66938849	+	NA	NA	NA	NA	NA	NA	T	T	T	T	T	T	T	Y	T	T	T	T	T	T	T	T	T	T	T	T	T	T	T	T	T	T	T	T	T	T	T	T	T	T	T	T	T	T	T
S02_66941484	G/A	2	66941484	+	NA	NA	NA	NA	NA	NA	A	A	G	G	A	A	G	R	G	G	A	A	A	G	A	A	A	A	A	A	A	A	A	A	A	G	G	G	G	A	A	G	G	G	A	R	A	A	G
S02_67045124	G/A	2	67045124	+	NA	NA	NA	NA	NA	NA	G	G	G	G	G	G	G	G	G	G	G	A	G	A	G	G	G	G	G	G	G	G	G	G	A	G	A	A	G	G	G	G	G	G	G	G	G	G	G
S02_67168340	A/T	2	67168340	+	NA	NA	NA	NA	NA	NA	A	A	A	A	A	A	A	W	A	A	A	A	A	A	A	A	A	A	A	A	A	A	A	A	A	A	A	A	A	A	A	A	A	A	A	A	A	A	A
S02_67168356	G/C	2	67168356	+	NA	NA	NA	NA	NA	NA	G	G	G	G	G	G	G	S	G	G	G	G	G	G	G	G	G	G	G	G	G	G	G	G	G	G	G	G	G	G	G	G	G	G	G	G	G	G	G
S02_67256885	T/C	2	67256885	+	NA	NA	NA	NA	NA	NA	T	T	T	T	T	T	T	Y	T	T	T	T	T	T	T	T	T	T	T	T	T	T	T	T	T	T	T	T	T	T	T	T	T	T	T	T	T	T	T
S02_67323450	G/A	2	67323450	+	NA	NA	NA	NA	NA	NA	A	G	G	G	G	G	G	G	G	G	G	A	A	G	G	G	G	G	A	G	G	A	A	G	A	G	G	G	G	G	A	G	G	G	G	G	G	G	G
S02_67342997	A/-	2	67342997	+	NA	NA	NA	NA	NA	NA	A	A	A	A	A	A	A	A	A	A	A	A	A	A	A	A	A	A	A	A	A	A	A	A	A	A	A	A	A	A	A	A	A	A	A	A	A	A	A
S02_67343093	G/A	2	67343093	+	NA	NA	NA	NA	NA	NA	G	G	G	G	G	G	G	G	G	G	G	G	G	G	G	G	G	G	G	G	G	G	G	G	G	G	G	G	G	G	G	G	G	G	G	G	G	G	G
S02_67364439	A/G	2	67364439	+	NA	NA	NA	NA	NA	NA	A	A	A	A	A	A	A	R	A	A	A	A	A	A	A	A	A	A	A	A	A	A	A	A	A	A	A	A	A	A	A	A	A	A	A	A	A	A	A
S02_67364498	A/C	2	67364498	+	NA	NA	NA	NA	NA	NA	A	A	A	A	A	A	A	M	A	A	A	A	A	A	A	A	A	A	A	A	A	A	A	A	A	A	A	A	A	A	A	A	A	A	A	A	A	A	A
S02_67364519	G/A	2	67364519	+	NA	NA	NA	NA	NA	NA	G	G	G	G	G	G	G	R	G	G	G	G	G	G	G	G	G	G	G	G	G	G	G	G	G	G	G	G	G	G	G	G	G	G	G	G	G	G	G
S02_67364531	C/T	2	67364531	+	NA	NA	NA	NA	NA	NA	C	C	C	C	C	C	C	Y	C	C	C	C	C	C	C	C	C	C	C	C	C	C	C	C	C	C	C	C	C	C	C	C	C	C	C	C	C	C	C
S02_67753374	C/T	2	67753374	+	NA	NA	NA	NA	NA	NA	C	C	C	C	C	C	C	C	C	C	C	C	C	C	C	C	C	C	C	C	C	C	C	C	C	C	C	C	C	C	C	C	C	C	C	C	C	C	C
S02_67753395	C/T	2	67753395	+	NA	NA	NA	NA	NA	NA	C	C	C	C	C	C	C	C	C	C	C	C	C	C	C	C	C	C	C	C	C	C	C	C	C	C	C	C	C	C	C	C	C	C	C	C	C	C	C
S02_67753461	A/T	2	67753461	+	NA	NA	NA	NA	NA	NA	A	A	A	A	A	A	A	A	A	A	A	A	A	A	A	A	A	A	A	A	A	A	A	A	A	A	A	A	A	A	A	A	A	A	A	A	A	A	A
S02_67848171	A/G	2	67848171	+	NA	NA	NA	NA	NA	NA	A	A	A	A	A	A	A	A	A	A	A	A	A	A	A	A	A	A	A	A	A	A	A	A	A	A	A	A	A	A	A	A	A	A	A	A	A	A	A
S02_67848242	G/A	2	67848242	+	NA	NA	NA	NA	NA	NA	G	G	G	G	G	G	G	G	G	G	G	G	G	G	G	G	G	G	G	G	G	G	G	G	G	G	G	G	G	G	G	G	G	G	G	G	G	G	G
S02_67848261	A/G	2	67848261	+	NA	NA	NA	NA	NA	NA	A	A	A	A	A	A	A	A	A	A	A	A	A	A	A	A	A	A	A	A	A	A	A	A	A	A	A	A	A	A	A	A	A	A	A	A	A	A	A
S02_67855949	-/T	2	67855949	+	NA	NA	NA	NA	NA	NA	-	-	-	-	-	T	-	-	-	-	-	-	-	-	-	-	-	-	-	-	-	-	-	-	-	-	-	-	-	-	-	-	-	-	-	T	-	-	-
S02_68225976	C/T	2	68225976	+	NA	NA	NA	NA	NA	NA	C	C	T	T	C	C	T	C	T	C	C	C	T	T	C	C	C	C	C	C	C	C	C	C	C	C	T	T	T	C	C	T	T	T	C	Y	C	C	T
S02_68265118	T/C	2	68265118	+	NA	NA	NA	NA	NA	NA	T	T	T	T	T	T	T	T	T	T	T	T	T	T	T	T	T	T	T	T	T	T	T	T	T	T	T	T	T	T	T	T	T	T	T	T	T	T	T
S02_68265122	T/G	2	68265122	+	NA	NA	NA	NA	NA	NA	T	T	T	T	T	T	T	T	T	T	T	T	T	T	T	T	T	T	T	T	T	T	T	T	T	T	T	T	T	T	T	T	T	T	T	T	T	T	T
S02_68339921	T/A	2	68339921	+	NA	NA	NA	NA	NA	NA	T	T	T	A	T	T	A	A	A	A	T	T	A	A	T	T	T	A	A	T	A	T	A	A	A	A	A	T	A	T	T	A	A	A	T	W	T	T	A
S02_68477968	-/T	2	68477968	+	NA	NA	NA	NA	NA	NA	-	-	-	-	-	-	-	-	-	-	-	-	-	-	T	-	-	-	-	-	-	-	-	-	-	-	-	-	-	-	-	-	-	-	T	-	T	-	-
S02_68535244	G/A	2	68535244	+	NA	NA	NA	NA	NA	NA	G	G	G	G	G	G	G	G	G	G	G	G	G	G	G	G	G	G	G	G	G	G	G	G	G	G	G	G	G	G	G	G	G	G	G	G	G	G	G
S02_68570843	G/A	2	68570843	+	NA	NA	NA	NA	NA	NA	A	A	G	G	A	A	G	G	G	G	A	A	G	G	A	A	A	G	G	A	G	A	G	G	G	G	G	A	G	A	A	G	A	G	A	R	A	A	G
S02_68595907	-/A	2	68595907	+	NA	NA	NA	NA	NA	NA	-	-	-	-	-	-	-	-	-	-	-	-	-	-	-	-	-	-	-	-	-	-	-	-	-	-	-	-	-	-	-	-	-	-	-	-	-	-	-
S02_68595908	A/G	2	68595908	+	NA	NA	NA	NA	NA	NA	A	A	A	A	A	A	A	A	A	A	A	A	A	A	A	A	A	G	A	G	A	A	A	A	A	A	A	A	A	A	A	A	A	R	A	A	A	A	A
S02_68595909	-/C	2	68595909	+	NA	NA	NA	NA	NA	NA	-	-	-	-	-	-	-	-	-	-	-	-	-	-	-	-	-	-	-	-	-	-	-	-	-	-	-	-	-	-	-	-	-	-	-	-	-	-	-
S02_68603239	T/G	2	68603239	+	NA	NA	NA	NA	NA	NA	T	T	T	T	T	T	K	T	T	T	T	T	T	T	T	T	T	G	T	T	T	T	T	T	K	T	T	T	G	T	T	T	T	T	T	T	T	T	T
S02_68941767	T/C	2	68941767	+	NA	NA	NA	NA	NA	NA	T	C	T	T	T	T	T	T	T	T	T	T	T	T	T	T	T	T	T	T	T	T	T	T	T	C	Y	T	T	T	T	T	T	T	T	T	T	T	T
S02_68941823	C/T	2	68941823	+	NA	NA	NA	NA	NA	NA	C	T	C	C	C	C	C	C	C	C	C	C	C	C	C	C	C	C	C	C	C	C	C	C	C	C	Y	C	C	C	C	C	C	C	C	C	C	C	C
S02_68941836	G/A	2	68941836	+	NA	NA	NA	NA	NA	NA	G	A	G	G	G	G	G	G	G	G	G	G	G	G	G	G	G	G	G	G	G	G	G	G	G	A	R	G	G	G	G	G	G	G	G	G	G	G	G
S02_68961723	C/T	2	68961723	+	NA	NA	NA	NA	NA	NA	C	C	C	C	C	C	C	C	C	C	C	C	C	C	C	C	C	C	C	C	C	C	C	C	C	C	C	C	C	C	C	C	T	C	C	Y	C	C	C
S02_68961778	G/A	2	68961778	+	NA	NA	NA	NA	NA	NA	G	G	G	G	A	G	G	G	G	G	G	A	G	G	G	G	G	G	G	G	G	G	G	G	G	G	G	G	G	G	G	G	A	G	G	R	G	G	G
S02_68961797	G/C	2	68961797	+	NA	NA	NA	NA	NA	NA	G	G	G	G	C	G	G	G	G	G	G	C	G	G	G	G	G	G	G	G	G	G	G	G	G	G	G	G	G	G	G	G	C	G	G	S	G	G	G
S02_68961799	-/A	2	68961799	+	NA	NA	NA	NA	NA	NA	-	-	-	-	A	-	-	-	-	-	-	A	-	-	-	-	-	-	-	-	-	-	-	-	-	-	-	-	-	-	-	-	A	-	-	-	-	-	-
S02_69053258	C/T	2	69053258	+	NA	NA	NA	NA	NA	NA	C	C	C	C	C	C	C	C	C	C	C	C	C	C	C	C	C	C	C	C	C	C	C	C	C	C	C	C	C	C	C	C	C	C	C	C	C	C	C
S02_69055655	-/C	2	69055655	+	NA	NA	NA	NA	NA	NA	-	-	-	-	-	-	-	-	-	-	-	-	-	-	-	-	-	-	-	-	-	-	-	-	-	-	-	-	-	-	-	-	-	-	-	-	-	-	-
S02_69055669	G/C	2	69055669	+	NA	NA	NA	NA	NA	NA	G	G	G	G	G	G	G	G	G	G	G	G	G	G	G	G	G	G	G	G	G	G	G	G	G	G	G	G	G	G	G	G	G	G	G	G	G	G	G
S02_69086530	G/T	2	69086530	+	NA	NA	NA	NA	NA	NA	T	T	G	G	T	T	G	G	G	G	T	T	G	G	T	T	T	T	G	T	G	G	T	G	G	G	G	T	G	T	T	G	T	G	T	K	T	T	G
S02_69086549	T/C	2	69086549	+	NA	NA	NA	NA	NA	NA	C	C	T	T	C	C	T	T	T	T	C	C	T	T	C	C	C	C	T	C	T	T	C	T	T	T	T	C	T	C	C	T	C	T	C	Y	C	C	T
S02_69223415	T/G	2	69223415	+	NA	NA	NA	NA	NA	NA	T	T	G	T	T	T	G	G	G	G	T	T	G	G	T	T	T	T	G	T	G	G	T	T	G	G	G	T	G	T	T	G	T	G	T	K	T	T	G
S02_69223422	-/T	2	69223422	+	NA	NA	NA	NA	NA	NA	T	T	-	-	T	T	-	-	-	-	T	T	-	-	T	T	T	T	-	T	-	-	T	-	-	-	-	T	-	T	T	-	T	-	T	-	T	T	-
S02_69337417	C/T	2	69337417	+	NA	NA	NA	NA	NA	NA	Y	Y	C	C	Y	Y	C	C	C	C	Y	C	Y	C	Y	Y	Y	Y	C	C	C	Y	Y	Y	Y	Y	Y	Y	Y	Y	Y	Y	C	C	C	Y	Y	C	Y
S02_69337513	A/G	2	69337513	+	NA	NA	NA	NA	NA	NA	R	R	A	A	R	R	A	A	A	A	R	A	R	R	R	R	R	R	A	A	A	R	R	R	R	A	R	R	R	R	R	R	A	A	A	R	R	A	R
S02_69337520	C/T	2	69337520	+	NA	NA	NA	NA	NA	NA	Y	Y	C	C	Y	Y	C	C	C	C	Y	C	Y	Y	Y	Y	Y	Y	C	C	C	Y	Y	Y	Y	C	Y	Y	Y	Y	Y	Y	C	C	C	Y	Y	C	Y
S02_69337551	G/A	2	69337551	+	NA	NA	NA	NA	NA	NA	R	R	R	G	R	R	G	G	G	G	R	G	R	R	R	R	R	R	R	R	R	R	R	R	R	R	R	R	R	R	R	R	G	G	G	R	R	G	R
S02_69337567	A/G	2	69337567	+	NA	NA	NA	NA	NA	NA	A	A	A	A	A	A	A	A	A	A	A	A	A	A	A	A	A	A	A	A	A	A	A	A	A	A	A	A	A	A	A	A	A	A	A	A	A	A	A
S02_69338048	C/G	2	69338048	+	NA	NA	NA	NA	NA	NA	S	S	C	C	S	C	C	C	C	C	C	C	C	C	C	C	C	S	S	C	C	C	C	C	C	S	S	C	C	S	C	S	C	C	C	C	C	C	C
S02_69362162	T/G	2	69362162	+	NA	NA	NA	NA	NA	NA	G	G	T	T	G	G	T	T	T	T	G	G	T	T	G	G	T	G	T	G	T	T	G	T	T	T	K	T	T	G	G	T	G	T	G	K	G	G	T
S02_69362170	C/G	2	69362170	+	NA	NA	NA	NA	NA	NA	G	G	C	C	G	G	C	C	C	C	G	G	C	C	G	G	C	G	C	G	C	C	G	C	C	C	S	C	C	G	G	C	G	C	G	S	G	G	C
S02_69362185	G/A	2	69362185	+	NA	NA	NA	NA	NA	NA	A	A	G	G	A	A	G	G	G	G	A	A	G	G	A	A	G	A	G	A	G	G	A	G	G	G	R	G	G	A	A	G	A	G	A	R	A	A	G
S02_69362207	C/-	2	69362207	+	NA	NA	NA	NA	NA	NA	-	-	C	C	-	-	C	C	C	C	-	-	C	C	-	-	C	-	C	-	C	C	-	C	C	C	-	C	C	-	-	C	-	C	-	-	-	-	C
S02_69370611	G/T	2	69370611	+	NA	NA	NA	NA	NA	NA	T	T	G	G	T	T	G	G	G	G	T	T	G	G	T	T	T	T	G	T	G	G	T	G	G	K	G	T	G	T	T	G	T	G	T	K	T	T	G
S02_69464382	A/G	2	69464382	+	NA	NA	NA	NA	NA	NA	G	G	A	A	A	A	R	A	R	A	G	A	A	A	A	A	G	A	R	A	A	A	A	A	R	A	A	A	A	G	A	A	G	A	A	A	A	A	A
S02_69472852	C/A	2	69472852	+	NA	NA	NA	NA	NA	NA	C	C	C	C	C	C	C	C	C	C	C	C	C	C	C	C	C	C	C	C	C	C	C	C	C	C	C	C	C	C	C	C	C	C	C	C	C	C	C
S02_69651630	-/C	2	69651630	+	NA	NA	NA	NA	NA	NA	C	C	-	-	C	-	-	-	-	-	C	C	-	-	C	C	C	C	-	C	-	-	C	-	-	-	-	-	-	C	C	-	C	-	C	-	C	C	-
S02_69651638	A/-	2	69651638	+	NA	NA	NA	NA	NA	NA	A	A	-	-	A	-	-	-	-	-	A	A	-	-	A	A	A	A	-	A	-	-	A	-	-	-	-	-	-	A	A	-	A	-	A	-	A	A	-
S02_69651673	A/-	2	69651673	+	NA	NA	NA	NA	NA	NA	-	-	A	A	-	A	A	A	A	A	-	-	A	A	-	-	-	-	A	-	A	A	-	A	A	A	A	-	A	-	-	A	-	A	-	-	-	-	A
S02_69746018	T/G	2	69746018	+	NA	NA	NA	NA	NA	NA	G	G	T	T	G	T	G	T	T	T	G	G	T	T	G	G	G	G	T	G	T	T	G	T	T	T	T	T	T	G	G	T	G	T	G	T	G	G	T
S02_69859603	A/G	2	69859603	+	NA	NA	NA	NA	NA	NA	G	G	A	A	G	A	A	A	A	A	G	G	A	A	G	G	G	G	A	G	A	A	G	A	A	A	A	R	A	G	G	A	G	A	G	R	G	G	A
S02_70115190	T/G	2	70115190	+	NA	NA	NA	NA	NA	NA	T	T	T	G	T	G	G	G	G	T	T	T	G	G	T	T	T	T	G	T	T	G	T	G	G	K	G	T	T	G	T	G	T	G	T	G	T	T	G
S02_70115236	A/C	2	70115236	+	NA	NA	NA	NA	NA	NA	A	A	A	C	A	C	C	C	C	A	A	A	C	C	A	A	A	A	C	A	A	C	A	C	C	M	C	A	A	C	A	C	A	N	A	C	A	A	C
S02_70115248	T/C	2	70115248	+	NA	NA	NA	NA	NA	NA	T	T	T	C	T	C	C	C	C	T	T	T	C	C	T	T	T	T	C	T	T	C	T	C	C	Y	C	T	T	C	T	C	T	N	T	C	T	T	C
S02_70115256	G/A	2	70115256	+	NA	NA	NA	NA	NA	NA	G	G	G	A	G	A	A	A	A	G	G	G	A	A	G	G	G	G	A	G	G	A	G	A	A	R	A	G	G	A	G	A	G	N	G	A	G	G	A
S02_70115261	G/A	2	70115261	+	NA	NA	NA	NA	NA	NA	G	G	G	A	G	A	A	A	A	G	G	G	A	A	G	G	G	G	A	G	G	A	G	A	A	R	A	G	G	G	G	A	G	N	G	A	G	G	A
S02_70121474	G/A	2	70121474	+	NA	NA	NA	NA	NA	NA	A	A	A	A	G	G	G	G	A	G	G	G	A	R	A	G	G	G	A	A	A	A	A	G	A	A	G	A	A	A	A	R	A	A	A	A	G	A	A
S02_70121492	C/T	2	70121492	+	NA	NA	NA	NA	NA	NA	C	C	C	C	T	C	C	C	C	T	T	C	C	Y	C	T	C	T	Y	C	C	C	C	C	C	C	T	C	C	C	C	Y	C	C	C	C	T	C	C
S02_70121511	G/A	2	70121511	+	NA	NA	NA	NA	NA	NA	G	G	G	G	R	G	G	G	G	G	A	G	G	R	G	A	G	G	R	G	G	G	G	G	G	G	G	G	R	G	G	R	R	G	G	G	A	G	G
S02_70121540	A/G	2	70121540	+	NA	NA	NA	NA	NA	NA	A	A	A	A	R	A	A	A	A	A	G	R	A	R	A	G	A	A	R	A	A	A	A	A	A	A	A	A	R	A	A	R	R	A	A	A	G	A	A
S02_70121555	T/C	2	70121555	+	NA	NA	NA	NA	NA	NA	T	C	T	T	T	T	T	T	T	T	T	T	Y	T	T	T	T	T	T	T	T	T	T	T	C	T	T	T	T	T	T	T	T	C	T	T	T	T	T
S02_70210000	C/T	2	70210000	+	NA	NA	NA	NA	NA	NA	C	C	C	C	C	C	C	T	C	C	C	C	C	C	C	C	C	C	T	C	T	T	C	T	T	C	C	C	C	C	C	C	C	C	C	C	C	C	C
S02_70210017	-/A	2	70210017	+	NA	NA	NA	NA	NA	NA	-	-	-	-	-	-	-	A	-	-	-	-	-	-	-	-	-	-	A	-	A	A	-	A	A	-	-	-	-	-	-	-	-	-	-	-	-	-	-
S02_70210084	A/C	2	70210084	+	NA	NA	NA	NA	NA	NA	A	A	A	A	A	A	A	A	A	A	A	A	A	A	A	A	A	A	A	A	A	A	A	A	A	A	A	A	A	A	A	A	A	A	A	A	A	A	A
S02_70248662	G/C	2	70248662	+	NA	NA	NA	NA	NA	NA	G	G	G	G	G	G	G	G	G	G	G	G	G	G	G	G	C	G	C	G	G	G	G	G	G	G	G	G	G	G	G	G	G	G	G	G	G	G	G
S02_70407592	A/C	2	70407592	+	NA	NA	NA	NA	NA	NA	C	C	A	A	A	A	A	A	A	A	A	C	A	A	C	C	C	A	A	C	A	A	A	A	A	A	C	C	A	A	C	A	C	A	C	M	C	C	A
S02_70407656	G/A	2	70407656	+	NA	NA	NA	NA	NA	NA	A	A	G	G	G	G	G	G	G	G	G	A	G	G	A	A	A	G	G	A	G	G	G	G	G	G	A	A	G	G	A	G	A	G	A	R	A	A	G
S02_70407663	A/-	2	70407663	+	NA	NA	NA	NA	NA	NA	-	-	A	A	A	A	A	A	A	A	A	-	A	A	-	-	-	A	A	-	A	A	A	A	A	A	-	-	A	A	-	A	-	A	-	-	-	-	A
S02_70609293	G/A	2	70609293	+	NA	NA	NA	NA	NA	NA	A	A	G	G	A	G	A	G	G	G	A	A	G	G	A	A	A	A	G	A	G	G	A	G	G	G	A	R	G	G	A	G	A	G	A	R	A	A	G
S02_70794782	T/A	2	70794782	+	NA	NA	NA	NA	NA	NA	A	T	T	T	T	T	A	T	T	T	T	A	T	T	T	T	T	A	T	T	T	T	T	T	T	T	T	T	T	T	T	T	T	T	T	T	T	T	T
S02_70824231	A/C	2	70824231	+	NA	NA	NA	NA	NA	NA	A	A	A	A	A	A	A	A	A	A	A	A	A	A	A	A	A	A	A	A	A	A	A	A	A	A	A	A	A	A	A	A	A	A	A	A	A	A	A
S02_70824232	T/C	2	70824232	+	NA	NA	NA	NA	NA	NA	T	T	T	T	T	T	T	T	T	T	T	T	T	T	T	T	T	T	T	T	T	T	T	T	T	T	T	T	T	T	T	T	T	T	T	T	T	T	T
S02_70824268	T/G	2	70824268	+	NA	NA	NA	NA	NA	NA	T	T	T	T	T	T	T	T	T	T	T	T	T	T	T	T	T	T	T	T	T	T	T	T	T	T	T	T	T	T	T	T	T	T	T	T	T	T	T
S02_70940629	T/C	2	70940629	+	NA	NA	NA	NA	NA	NA	T	T	T	T	T	T	T	T	T	T	T	T	T	T	T	T	T	T	T	T	T	T	T	T	T	T	T	T	T	T	T	T	T	T	T	T	T	T	T
S02_71239773	T/G	2	71239773	+	NA	NA	NA	NA	NA	NA	T	T	T	T	T	T	T	T	T	T	T	T	T	T	T	T	T	T	T	T	T	T	T	T	T	T	T	T	T	T	T	T	T	T	T	T	T	T	T
S02_71452479	T/G	2	71452479	+	NA	NA	NA	NA	NA	NA	T	T	T	T	T	T	T	T	T	T	T	T	T	T	T	T	T	T	T	T	T	T	T	T	T	T	T	T	T	T	T	T	T	T	T	T	T	T	T
S02_71527346	G/A	2	71527346	+	NA	NA	NA	NA	NA	NA	G	G	G	G	G	G	G	A	G	G	G	A	G	G	G	G	G	G	G	G	G	G	G	G	R	G	G	G	G	G	G	G	G	G	G	R	G	G	G
S02_71527349	G/A	2	71527349	+	NA	NA	NA	NA	NA	NA	G	G	G	G	G	G	G	A	G	G	G	A	G	G	G	G	G	G	G	G	G	G	G	G	R	G	G	G	G	G	G	G	G	G	G	R	G	G	G
S02_71527358	C/T	2	71527358	+	NA	NA	NA	NA	NA	NA	C	C	C	C	C	C	C	T	C	C	C	T	C	C	C	C	C	C	C	C	C	C	C	C	Y	C	C	C	C	C	C	C	C	C	C	Y	C	C	C
S02_71573398	G/-	2	71573398	+	NA	NA	NA	NA	NA	NA	G	G	G	G	G	G	G	G	G	G	G	G	G	G	G	G	G	G	G	G	G	G	G	G	G	G	G	G	G	G	G	G	G	G	G	G	G	G	G
S02_71813335	T/A	2	71813335	+	NA	NA	NA	NA	NA	NA	T	T	T	T	T	T	T	T	T	T	T	T	T	T	T	T	T	T	T	T	T	T	T	T	T	T	T	T	T	T	T	T	T	T	T	T	W	T	T
S02_71862882	G/A	2	71862882	+	NA	NA	NA	NA	NA	NA	G	G	G	G	G	G	G	G	G	G	G	G	G	G	G	G	G	G	G	G	G	G	G	G	G	G	G	G	G	G	G	G	G	G	G	G	G	G	G
S02_72118472	C/A	2	72118472	+	NA	NA	NA	NA	NA	NA	C	C	C	C	C	C	C	C	C	C	C	C	C	C	C	C	C	C	C	C	C	C	C	C	C	C	C	C	C	C	C	C	C	C	C	C	C	C	C
S02_72118473	G/T	2	72118473	+	NA	NA	NA	NA	NA	NA	G	G	G	G	G	G	G	G	G	G	G	G	G	G	G	G	G	G	G	G	G	G	G	G	G	G	G	G	G	G	G	G	G	G	G	G	G	G	G
S02_72118492	T/C	2	72118492	+	NA	NA	NA	NA	NA	NA	T	T	T	T	T	T	T	T	T	T	T	T	T	T	T	T	T	T	T	T	T	T	T	T	T	T	T	T	T	T	T	T	T	T	T	T	T	T	T
S02_72154904	C/A	2	72154904	+	NA	NA	NA	NA	NA	NA	C	C	C	C	C	C	C	C	C	C	C	C	C	C	C	C	C	C	C	C	C	C	C	C	C	C	C	C	C	C	C	C	C	C	C	C	C	C	C
S02_72180690	-/T	2	72180690	+	NA	NA	NA	NA	NA	NA	-	-	-	-	-	-	-	-	-	-	-	-	-	-	-	-	-	-	-	-	-	-	-	-	-	-	-	-	-	-	-	-	-	-	-	-	-	-	-
S02_72180702	T/C	2	72180702	+	NA	NA	NA	NA	NA	NA	T	T	T	T	T	T	T	T	T	T	T	T	T	T	T	T	T	T	T	T	T	T	T	T	T	T	T	T	T	T	T	T	T	T	T	T	T	T	T
S02_72180860	C/T	2	72180860	+	NA	NA	NA	NA	NA	NA	C	C	C	C	C	C	C	C	C	C	C	C	C	C	C	C	C	C	C	C	C	C	C	C	C	C	C	C	C	C	C	C	C	C	C	C	C	C	C
S02_72180912	T/C	2	72180912	+	NA	NA	NA	NA	NA	NA	T	T	T	T	T	T	T	T	T	T	T	T	T	T	T	T	T	T	T	T	T	T	T	T	T	T	T	T	T	T	T	T	T	T	T	T	T	T	T
S02_72417730	G/T	2	72417730	+	NA	NA	NA	NA	NA	NA	G	G	G	G	G	G	G	G	G	G	G	G	G	G	G	G	G	G	G	G	G	G	G	G	G	G	G	G	G	G	G	G	G	G	G	G	G	G	G
S02_72487786	A/C	2	72487786	+	NA	NA	NA	NA	NA	NA	A	A	A	A	A	A	A	A	A	A	A	A	A	A	A	A	A	A	A	A	A	A	A	A	A	A	A	A	A	A	A	A	A	A	A	A	A	A	A
S02_72558893	T/C	2	72558893	+	NA	NA	NA	NA	NA	NA	T	T	T	T	T	T	T	T	T	T	T	T	T	T	T	T	T	T	T	T	T	T	T	T	T	Y	T	T	T	T	T	T	T	T	T	T	T	T	T
S02_72724573	A/G	2	72724573	+	NA	NA	NA	NA	NA	NA	A	A	A	A	A	A	A	A	A	A	A	A	A	A	A	A	A	A	A	A	A	A	A	A	A	A	A	A	A	A	A	A	A	A	A	A	A	A	A
S02_72872227	T/C	2	72872227	+	NA	NA	NA	NA	NA	NA	T	T	T	T	T	T	T	T	T	T	T	T	T	T	T	T	T	T	T	T	T	C	T	T	T	T	T	T	T	C	T	T	T	T	T	T	T	T	T
S02_72931151	T/C	2	72931151	+	NA	NA	NA	NA	NA	NA	T	T	T	T	T	T	T	T	T	T	T	T	T	T	T	T	T	T	T	T	T	T	T	T	T	T	T	T	T	T	T	T	T	T	T	T	T	T	T
S02_73108395	A/G	2	73108395	+	NA	NA	NA	NA	NA	NA	A	A	A	A	A	A	A	A	A	A	A	A	A	A	A	A	A	A	A	A	A	A	A	A	A	A	A	A	A	A	A	A	A	A	A	A	A	A	A
S02_73242537	T/C	2	73242537	+	NA	NA	NA	NA	NA	NA	T	T	T	T	T	T	T	T	T	T	T	T	T	T	T	T	T	T	T	T	T	T	T	T	T	T	T	T	T	T	T	T	T	T	T	T	T	T	T
S02_73242538	C/A	2	73242538	+	NA	NA	NA	NA	NA	NA	C	C	C	C	C	C	C	C	C	C	C	C	C	C	C	C	C	C	C	C	C	C	C	C	C	C	C	C	C	C	C	C	C	C	C	C	C	C	C
S02_73255829	C/A	2	73255829	+	NA	NA	NA	NA	NA	NA	C	C	C	C	C	C	C	C	C	C	C	C	C	C	C	C	C	C	C	C	C	C	C	C	C	C	C	C	C	C	C	C	C	C	C	C	C	C	C
S02_73399947	G/A	2	73399947	+	NA	NA	NA	NA	NA	NA	G	G	G	G	G	G	G	G	G	G	G	G	G	G	G	G	G	G	G	G	G	G	G	G	G	G	G	G	G	G	G	G	G	G	G	G	G	G	G
S02_73454218	G/A	2	73454218	+	NA	NA	NA	NA	NA	NA	G	A	G	G	G	G	A	G	A	A	A	G	G	G	G	G	G	G	G	G	A	A	G	G	G	A	G	G	G	G	A	G	A	G	G	G	A	A	A
S02_73480209	C/A	2	73480209	+	NA	NA	NA	NA	NA	NA	C	C	C	C	C	C	C	C	C	C	C	C	C	C	C	C	C	C	C	C	C	C	C	C	C	C	C	C	C	C	C	C	C	C	C	C	C	C	C
S02_73480213	C/T	2	73480213	+	NA	NA	NA	NA	NA	NA	C	C	C	C	C	C	C	C	C	C	C	C	C	C	C	C	C	C	C	C	C	C	C	C	C	C	C	C	C	C	C	C	C	C	C	C	C	C	C
S02_73480239	T/G	2	73480239	+	NA	NA	NA	NA	NA	NA	T	T	T	T	T	T	T	T	T	T	T	T	T	T	T	T	T	T	T	T	T	T	T	T	T	T	T	T	T	T	T	T	T	T	T	T	T	T	T
S02_73543331	C/A	2	73543331	+	NA	NA	NA	NA	NA	NA	C	C	C	C	C	C	C	C	C	C	C	C	C	C	C	C	C	C	C	C	C	C	C	C	C	C	C	C	C	C	C	C	C	C	C	C	C	C	C
S02_73562359	G/A	2	73562359	+	NA	NA	NA	NA	NA	NA	G	G	G	G	G	G	G	G	G	G	G	G	G	G	G	G	G	G	G	G	G	G	G	G	G	G	G	G	G	G	G	G	G	G	G	G	G	G	G
S02_73562380	-/A	2	73562380	+	NA	NA	NA	NA	NA	NA	-	-	-	-	-	-	-	-	-	-	-	-	-	-	-	-	-	-	-	-	-	-	-	-	-	-	-	-	-	-	-	-	-	-	-	-	-	-	-
S02_73562457	A/G	2	73562457	+	NA	NA	NA	NA	NA	NA	A	A	A	A	A	A	A	A	A	A	A	A	A	A	A	A	A	A	A	A	A	A	A	A	A	A	A	A	A	A	A	A	A	A	A	A	A	A	A
S02_73898621	T/A	2	73898621	+	NA	NA	NA	NA	NA	NA	T	T	T	T	T	T	T	T	T	T	T	T	T	T	T	T	T	T	T	T	T	T	T	T	T	T	T	T	T	T	T	T	T	T	T	T	T	T	T
S02_74021008	T/C	2	74021008	+	NA	NA	NA	NA	NA	NA	T	T	T	T	T	T	T	T	T	T	T	T	T	T	T	T	T	T	T	T	T	T	T	T	T	T	T	T	T	T	T	T	T	T	T	T	T	T	T
S02_74028374	G/T	2	74028374	+	NA	NA	NA	NA	NA	NA	G	G	G	G	G	G	G	G	G	G	G	G	G	G	G	G	G	G	G	G	G	G	G	G	G	G	G	G	G	G	G	G	G	G	G	G	G	G	G
S02_74189914	G/A	2	74189914	+	NA	NA	NA	NA	NA	NA	G	G	G	G	G	G	G	G	G	G	G	G	G	G	G	G	G	G	G	G	G	G	G	G	G	G	G	G	G	G	G	G	G	G	G	G	G	G	G
S02_74209244	-/T	2	74209244	+	NA	NA	NA	NA	NA	NA	-	-	-	-	-	-	-	-	-	-	-	-	-	-	-	-	-	-	-	-	-	-	-	-	-	-	-	-	-	-	-	-	-	-	-	-	-	-	-
S02_75593881	G/A	2	75593881	+	NA	NA	NA	NA	NA	NA	G	G	G	G	G	G	G	G	G	G	G	G	G	A	G	G	G	G	A	G	G	A	G	G	G	G	A	G	G	G	G	G	A	G	G	G	G	G	A
S02_75613576	A/-	2	75613576	+	NA	NA	NA	NA	NA	NA	A	A	A	A	A	A	A	A	A	A	A	A	A	A	A	A	A	A	A	A	A	A	A	A	A	A	A	A	A	A	A	A	A	A	A	A	A	A	A
S02_75613588	T/C	2	75613588	+	NA	NA	NA	NA	NA	NA	T	T	T	T	T	T	T	T	T	T	T	T	T	T	T	T	T	T	T	T	T	T	T	T	T	T	T	T	T	T	T	T	T	T	T	T	T	T	T
S02_75613614	T/G	2	75613614	+	NA	NA	NA	NA	NA	NA	T	T	T	T	T	T	T	T	T	T	T	T	T	T	T	T	T	T	T	T	T	T	T	T	T	T	T	T	T	T	T	T	T	T	T	T	T	T	T
S02_75613638	T/A	2	75613638	+	NA	NA	NA	NA	NA	NA	T	T	T	T	T	T	T	T	T	T	T	T	T	T	T	T	T	T	T	T	T	T	T	T	T	T	T	T	T	T	T	T	T	T	T	T	T	T	T
S02_75613652	G/A	2	75613652	+	NA	NA	NA	NA	NA	NA	G	G	G	G	G	G	G	G	G	G	G	G	G	G	G	G	G	G	G	G	G	G	G	G	G	G	G	G	G	G	G	G	G	G	G	G	G	G	G
S02_75613656	C/T	2	75613656	+	NA	NA	NA	NA	NA	NA	C	C	C	C	C	C	C	C	C	C	C	C	C	C	C	C	C	C	C	C	C	C	C	C	C	C	C	C	C	C	C	C	C	C	C	C	C	C	C
S02_75613658	T/G	2	75613658	+	NA	NA	NA	NA	NA	NA	T	T	T	T	T	T	T	T	T	T	T	T	T	T	T	T	T	T	T	T	T	T	T	T	T	T	T	T	T	T	T	T	T	T	T	T	T	T	T
S02_75613663	A/G	2	75613663	+	NA	NA	NA	NA	NA	NA	A	A	A	A	A	A	A	A	A	A	A	A	A	A	A	A	A	A	A	A	A	A	A	A	A	A	A	A	A	A	A	A	A	A	A	A	A	A	A
S02_76609130	C/A	2	76609130	+	NA	NA	NA	NA	NA	NA	C	C	C	C	C	C	C	C	C	C	C	C	C	C	C	C	C	C	C	C	C	A	C	A	C	C	C	C	C	C	C	C	C	C	C	C	C	C	C
S02_76871636	T/G	2	76871636	+	NA	NA	NA	NA	NA	NA	T	T	T	T	T	T	T	T	T	K	T	K	T	T	T	T	T	T	T	T	T	T	T	T	T	T	T	T	T	T	T	T	T	T	K	T	T	T	T
S02_76900800	A/-	2	76900800	+	NA	NA	NA	NA	NA	NA	A	A	A	A	A	A	A	A	A	-	A	A	A	A	A	A	A	-	-	A	A	-	A	A	A	A	A	A	A	A	A	A	A	A	A	A	A	A	A
S02_76900824	T/-	2	76900824	+	NA	NA	NA	NA	NA	NA	T	T	T	T	T	T	T	T	T	-	T	T	T	T	T	T	T	-	-	T	T	-	T	T	T	T	T	T	T	T	T	T	T	T	T	T	T	T	T
S02_76940738	G/A	2	76940738	+	NA	NA	NA	NA	NA	NA	G	G	G	G	G	G	G	G	G	G	A	A	G	G	G	G	G	G	G	G	G	G	G	G	G	G	G	G	G	G	G	G	G	G	G	G	G	G	G
S02_77023674	T/A	2	77023674	+	NA	NA	NA	NA	NA	NA	T	T	T	T	T	T	A	T	T	A	T	T	A	T	T	A	T	A	T	A	T	T	A	T	A	A	T	T	T	T	T	T	T	T	A	T	A	A	T
S03_212656	C/T	3	212656	+	NA	NA	NA	NA	NA	NA	C	C	C	T	C	Y	T	T	T	T	T	C	Y	Y	T	C	T	C	T	C	T	C	T	C	T	T	C	T	T	T	Y	T	T	T	C	T	T	C	T
S03_309627	C/A	3	309627	+	NA	NA	NA	NA	NA	NA	A	C	A	C	A	M	C	C	C	C	C	A	A	M	C	A	C	C	C	A	C	C	C	A	C	C	A	C	C	C	C	C	C	M	A	C	C	A	C
S03_556117	C/T	3	556117	+	NA	NA	NA	NA	NA	NA	C	C	C	T	C	C	T	C	C	T	T	C	C	C	C	C	C	C	C	C	C	C	C	C	C	C	C	C	T	C	C	C	C	C	C	C	C	C	C
S03_569669	T/-	3	569669	+	NA	NA	NA	NA	NA	NA	T	T	T	-	T	-	-	-	-	-	-	T	-	-	-	T	-	T	-	T	-	T	-	T	-	-	T	-	-	-	-	-	-	-	T	-	-	T	-
S03_569680	T/C	3	569680	+	NA	NA	NA	NA	NA	NA	T	T	T	C	T	Y	C	C	C	C	C	T	Y	Y	C	T	C	T	C	T	C	T	C	T	C	C	T	C	C	C	Y	C	C	Y	T	C	C	T	C
S03_570029	C/T	3	570029	+	NA	NA	NA	NA	NA	NA	C	C	C	T	C	Y	T	T	T	T	T	C	Y	Y	T	C	T	Y	T	C	T	C	T	C	T	T	C	T	T	T	Y	T	T	Y	C	T	T	C	T
S03_847526	T/C	3	847526	+	NA	NA	NA	NA	NA	NA	T	T	T	T	T	T	T	T	T	T	T	T	T	T	T	T	T	T	T	T	C	T	T	T	T	T	T	T	T	T	T	T	T	T	T	C	T	C	T
S03_1095039	G/A	3	1095039	+	NA	NA	NA	NA	NA	NA	G	G	G	A	G	G	A	G	G	G	G	G	R	G	G	G	G	G	G	G	G	G	G	G	G	G	G	G	A	G	G	A	A	G	G	A	A	G	A
S03_1095065	T/G	3	1095065	+	NA	NA	NA	NA	NA	NA	T	T	T	G	T	T	G	T	T	T	T	T	K	T	T	T	T	T	T	T	T	T	T	T	T	T	T	T	G	T	T	G	G	T	T	G	G	T	G
S03_1164497	G/T	3	1164497	+	NA	NA	NA	NA	NA	NA	G	G	G	T	G	K	T	T	T	T	T	G	K	K	T	G	T	G	T	G	T	G	T	G	T	T	G	T	T	T	K	T	T	K	G	T	T	G	T
S03_1164571	C/G	3	1164571	+	NA	NA	NA	NA	NA	NA	G	G	G	C	G	C	C	C	C	C	C	G	S	S	C	G	C	G	C	G	C	G	C	G	C	C	G	C	C	C	S	C	C	S	G	C	C	G	C
S03_1237306	A/-	3	1237306	+	NA	NA	NA	NA	NA	NA	A	A	A	-	A	-	-	A	A	-	-	A	-	-	-	-	A	A	A	A	A	A	A	A	A	A	-	-	A	-	-	-	-	A	A	-	-	A	-
S03_1440058	G/A	3	1440058	+	NA	NA	NA	NA	NA	NA	A	A	A	G	A	R	G	G	G	G	G	A	R	R	G	A	G	A	G	G	G	A	G	A	G	G	A	G	G	G	A	G	G	R	A	G	G	A	G
S03_1440083	C/T	3	1440083	+	NA	NA	NA	NA	NA	NA	T	T	T	C	T	Y	C	C	C	C	C	T	Y	Y	C	T	C	T	C	C	C	T	C	T	C	C	T	C	C	C	T	C	C	Y	T	C	C	T	C
S03_1440105	C/G	3	1440105	+	NA	NA	NA	NA	NA	NA	G	G	G	C	G	S	C	C	C	C	C	G	S	S	C	G	C	G	C	C	C	G	C	G	C	C	G	C	C	C	G	C	C	S	G	C	C	G	C
S03_1458905	A/G	3	1458905	+	NA	NA	NA	NA	NA	NA	A	A	A	G	A	R	G	G	G	G	G	A	R	R	G	A	G	A	G	A	A	A	G	A	G	G	A	G	G	G	R	G	G	R	A	G	G	A	G
S03_1479177	T/C	3	1479177	+	NA	NA	NA	NA	NA	NA	T	T	T	C	T	Y	C	C	C	C	C	T	Y	Y	C	T	C	T	C	T	T	T	C	T	C	C	T	C	C	C	Y	C	C	Y	T	C	C	T	C
S03_1484009	C/-	3	1484009	+	NA	NA	NA	NA	NA	NA	C	C	C	-	C	-	-	-	-	-	-	C	C	C	C	C	-	C	-	C	C	C	-	C	-	-	C	-	-	-	-	-	-	C	C	-	-	C	C
S03_1484023	G/A	3	1484023	+	NA	NA	NA	NA	NA	NA	G	G	G	A	G	R	A	A	A	A	A	G	G	G	G	G	A	G	A	G	G	G	A	G	A	A	G	A	A	A	R	A	A	G	G	A	A	G	G
S03_1484047	T/C	3	1484047	+	NA	NA	NA	NA	NA	NA	T	T	T	C	T	Y	C	C	C	C	C	T	T	T	T	T	C	T	C	T	T	T	C	T	C	C	T	C	C	C	Y	C	C	T	T	C	C	T	T
S03_1484085	G/A	3	1484085	+	NA	NA	NA	NA	NA	NA	G	G	G	A	G	R	A	A	A	A	A	G	G	G	G	G	A	G	A	G	G	G	A	G	A	A	G	A	A	A	R	A	G	G	G	A	A	G	G
S03_1527219	T/G	3	1527219	+	NA	NA	NA	NA	NA	NA	T	T	T	G	T	K	G	G	G	G	G	T	K	K	G	T	G	T	G	T	T	T	G	T	G	K	T	G	G	K	K	G	G	T	T	G	G	T	G
S03_1818905	C/T	3	1818905	+	NA	NA	NA	NA	NA	NA	C	C	C	T	C	Y	T	C	T	T	T	C	Y	Y	C	C	C	C	C	C	C	C	C	C	C	T	C	T	C	Y	Y	T	T	Y	C	T	T	C	T
S03_1818920	G/A	3	1818920	+	NA	NA	NA	NA	NA	NA	G	G	G	G	G	G	G	A	G	G	G	G	G	G	G	G	A	G	A	G	G	G	A	G	A	G	G	G	G	G	G	G	G	G	G	G	G	G	G
S03_1827926	A/G	3	1827926	+	NA	NA	NA	NA	NA	NA	A	A	A	A	A	R	A	A	A	A	A	A	A	R	G	A	A	A	A	A	A	A	A	G	A	A	A	A	A	A	A	A	A	A	A	A	A	A	A
S03_2056410	-/C	3	2056410	+	NA	NA	NA	NA	NA	NA	C	C	C	-	C	-	-	C	-	-	-	C	-	-	C	C	-	C	-	C	C	C	-	C	-	C	C	-	-	-	-	-	-	-	C	-	-	C	-
S03_2122441	G/A	3	2122441	+	NA	NA	NA	NA	NA	NA	A	A	A	G	A	G	G	R	G	G	G	A	R	R	A	A	G	G	G	A	A	A	G	A	G	A	A	G	G	G	R	G	G	G	A	G	G	A	G
S03_2122514	G/A	3	2122514	+	NA	NA	NA	NA	NA	NA	A	A	A	G	A	G	G	R	G	G	G	A	R	R	A	A	G	G	G	A	A	A	G	A	G	A	A	G	G	G	R	G	G	G	A	G	G	A	G
S03_2263615	T/C	3	2263615	+	NA	NA	NA	NA	NA	NA	C	C	C	T	C	T	T	T	T	T	T	C	Y	C	C	C	T	T	T	C	C	C	T	C	T	C	C	T	T	T	T	T	T	T	C	T	T	C	T
S03_2271065	T/A	3	2271065	+	NA	NA	NA	NA	NA	NA	A	A	A	T	A	T	T	W	T	T	T	A	W	W	A	A	T	A	T	A	A	A	T	A	T	A	A	T	T	T	W	T	T	T	A	T	T	A	T
S03_2356884	G/-	3	2356884	+	NA	NA	NA	NA	NA	NA	G	G	G	G	G	G	G	G	G	G	G	N	G	N	G	N	G	G	G	G	G	G	G	G	G	G	N	G	G	G	N	G	G	G	G	G	G	N	G
S03_2356887	G/A	3	2356887	+	NA	NA	NA	NA	NA	NA	G	G	G	G	G	G	G	G	G	G	G	N	G	N	G	N	G	G	G	G	G	G	G	G	G	G	N	G	G	G	N	G	G	G	G	G	G	N	G
S03_2356890	A/T	3	2356890	+	NA	NA	NA	NA	NA	NA	A	A	A	A	A	A	A	A	A	A	A	N	A	N	A	N	A	A	A	A	A	A	A	A	A	A	N	A	A	A	N	A	A	A	A	A	A	N	A
S03_2356891	G/A	3	2356891	+	NA	NA	NA	NA	NA	NA	G	G	G	G	G	G	G	G	G	G	G	N	G	N	G	N	G	G	G	G	G	G	G	G	G	G	N	G	G	G	N	G	G	G	G	G	G	N	G
S03_2356899	G/A	3	2356899	+	NA	NA	NA	NA	NA	NA	G	G	G	G	G	G	G	G	G	G	G	N	G	N	G	N	G	G	G	G	G	N	G	G	G	G	N	G	G	G	N	G	G	G	G	G	G	N	G
S03_2357018	C/T	3	2357018	+	NA	NA	NA	NA	NA	NA	T	T	T	C	T	C	C	Y	C	C	C	T	Y	Y	C	T	C	T	C	T	T	T	C	T	C	T	T	C	C	C	Y	C	C	C	T	C	C	T	C
S03_2418339	C/A	3	2418339	+	NA	NA	NA	NA	NA	NA	A	A	A	C	A	C	C	M	C	C	C	A	M	M	A	A	C	A	C	A	A	A	C	A	C	A	A	C	C	C	M	C	C	C	A	C	C	A	C
S03_2418367	-/T	3	2418367	+	NA	NA	NA	NA	NA	NA	T	T	T	-	T	-	-	-	-	-	-	T	-	-	T	T	-	T	-	T	T	T	-	T	-	T	T	-	-	-	-	-	-	-	T	-	-	T	-
S03_2462987	C/G	3	2462987	+	NA	NA	NA	NA	NA	NA	G	G	G	C	C	C	C	C	C	C	C	G	S	S	G	G	C	C	C	C	G	G	C	G	C	G	C	C	C	C	S	C	C	C	G	C	C	G	C
S03_2462988	G/T	3	2462988	+	NA	NA	NA	NA	NA	NA	T	T	T	G	G	G	G	G	G	G	G	T	K	K	T	T	G	G	G	G	T	T	G	T	G	T	G	G	G	G	K	G	G	G	T	G	G	T	G
S03_2892996	G/C	3	2892996	+	NA	NA	NA	NA	NA	NA	G	G	G	C	G	C	C	G	C	C	C	G	G	C	G	G	G	G	G	G	G	G	G	G	G	G	G	C	C	C	G	C	C	C	G	C	G	G	C
S03_2933109	A/C	3	2933109	+	NA	NA	NA	NA	NA	NA	C	C	C	A	C	A	A	M	A	A	A	C	M	M	C	C	A	C	A	C	C	C	A	C	A	C	C	A	A	A	M	A	A	A	C	A	A	C	A
S03_2984872	C/A	3	2984872	+	NA	NA	NA	NA	NA	NA	C	C	C	C	C	C	M	M	C	M	C	M	M	C	M	M	M	M	C	M	M	M	M	M	M	C	C	C	C	C	C	C	M	C	C	C	C	M	C
S03_2984875	-/T	3	2984875	+	NA	NA	NA	NA	NA	NA	-	-	-	-	-	-	-	-	-	-	-	-	-	-	-	-	-	-	-	-	-	-	-	-	-	-	-	-	-	-	-	-	-	-	-	-	-	-	-
S03_2984911	-/T	3	2984911	+	NA	NA	NA	NA	NA	NA	-	-	-	-	-	-	-	-	-	-	-	-	-	-	-	-	-	-	-	-	-	-	-	-	-	-	-	-	-	-	-	-	-	-	-	-	-	-	-
S03_2984923	T/C	3	2984923	+	NA	NA	NA	NA	NA	NA	Y	T	T	T	T	T	T	T	T	Y	T	T	T	T	T	Y	T	Y	Y	T	T	Y	T	T	T	T	T	T	T	T	T	T	T	T	T	T	T	T	T
S03_2984931	G/A	3	2984931	+	NA	NA	NA	NA	NA	NA	R	G	G	G	G	G	G	G	G	R	G	G	G	G	G	R	G	R	R	G	G	R	G	G	G	G	G	G	G	G	G	G	G	G	G	G	G	G	G
S03_2984937	G/A	3	2984937	+	NA	NA	NA	NA	NA	NA	R	G	G	G	G	G	G	G	G	R	G	G	G	G	G	R	G	R	R	G	G	R	G	G	G	G	G	G	G	G	G	G	G	G	G	G	G	G	G
S03_3100533	-/A	3	3100533	+	NA	NA	NA	NA	NA	NA	-	-	-	-	-	-	-	A	-	-	-	-	-	-	-	-	-	-	-	-	-	-	-	-	-	-	-	-	-	-	-	-	-	-	-	-	-	-	-
S03_3161420	G/A	3	3161420	+	NA	NA	NA	NA	NA	NA	A	A	A	G	A	A	G	G	A	G	G	A	R	R	A	A	G	A	G	A	A	A	G	G	G	A	A	G	G	A	A	G	G	G	A	G	G	A	G
S03_3297779	G/T	3	3297779	+	NA	NA	NA	NA	NA	NA	G	G	G	T	G	G	T	G	G	T	G	G	K	K	G	G	G	G	G	G	G	G	G	G	G	G	G	T	T	G	G	T	T	T	G	T	T	G	T
S03_3387870	G/A	3	3387870	+	NA	NA	NA	NA	NA	NA	A	A	A	G	A	G	G	R	A	G	A	A	R	R	A	A	R	A	G	A	A	R	G	A	G	A	A	G	G	A	A	G	G	G	A	G	G	A	G
S03_3512414	T/C	3	3512414	+	NA	NA	NA	NA	NA	NA	T	T	T	T	T	C	T	T	C	T	T	T	T	T	T	T	C	T	C	T	T	T	C	T	C	T	T	T	T	T	T	T	T	T	T	T	T	T	T
S03_3654826	C/G	3	3654826	+	NA	NA	NA	NA	NA	NA	S	S	S	S	S	S	S	S	S	S	S	S	S	S	S	S	S	S	S	S	S	S	S	S	S	C	S	S	S	S	S	S	S	S	S	S	S	S	S
S03_3674877	A/G	3	3674877	+	NA	NA	NA	NA	NA	NA	A	A	A	G	A	A	G	A	A	G	A	A	R	R	A	A	A	A	A	A	A	A	A	A	A	A	A	G	G	A	A	G	G	G	A	G	G	A	G
S03_3674886	G/A	3	3674886	+	NA	NA	NA	NA	NA	NA	A	A	A	G	A	G	G	A	A	G	A	A	R	R	A	A	R	A	G	A	A	A	G	A	G	A	A	G	G	A	A	G	G	G	A	G	G	A	G
S03_3674890	T/A	3	3674890	+	NA	NA	NA	NA	NA	NA	T	T	T	A	T	T	A	T	T	A	T	T	W	W	T	T	T	T	T	T	T	T	T	T	T	T	T	A	A	T	T	A	A	A	T	A	A	T	A
S03_3674901	G/T	3	3674901	+	NA	NA	NA	NA	NA	NA	G	G	G	T	G	G	T	G	G	T	G	G	K	K	G	G	G	G	G	G	G	G	G	G	G	G	G	T	T	G	G	T	T	T	G	T	T	G	T
S03_3674904	T/A	3	3674904	+	NA	NA	NA	NA	NA	NA	T	T	T	A	T	T	A	T	T	A	T	T	W	W	T	T	T	T	T	T	T	T	T	T	T	T	T	A	A	T	T	A	A	A	T	A	A	T	A
S03_3674922	C/G	3	3674922	+	NA	NA	NA	NA	NA	NA	G	G	G	C	G	C	C	G	G	C	G	G	S	S	G	G	S	G	C	G	G	G	C	G	C	G	G	C	C	G	G	C	C	C	G	C	C	G	C
S03_3816906	T/C	3	3816906	+	NA	NA	NA	NA	NA	NA	C	C	C	T	C	T	T	C	C	T	C	C	Y	T	C	C	Y	C	T	C	C	C	T	C	T	C	C	T	T	C	C	T	T	T	C	T	C	C	T
S03_3816915	T/G	3	3816915	+	NA	NA	NA	NA	NA	NA	G	G	G	T	G	T	T	G	G	T	G	G	K	T	G	G	K	G	T	G	G	G	T	G	T	G	G	T	T	G	G	T	T	T	G	T	G	G	T
S03_3989120	A/G	3	3989120	+	NA	NA	NA	NA	NA	NA	G	G	G	A	G	A	A	G	A	A	G	G	R	A	A	A	R	G	A	A	A	A	A	A	A	G	G	A	A	A	G	A	A	A	A	A	G	G	A
S03_3995543	A/G	3	3995543	+	NA	NA	NA	NA	NA	NA	G	G	G	A	G	A	A	G	G	A	G	G	R	A	G	G	G	G	A	G	G	G	A	G	A	G	G	A	A	G	G	A	A	A	R	A	G	G	A
S03_4170255	A/G	3	4170255	+	NA	NA	NA	NA	NA	NA	G	G	G	A	A	A	A	G	G	G	G	G	R	A	G	G	A	G	A	G	G	G	A	G	A	A	G	A	A	A	G	A	A	A	R	A	G	G	A
S03_4214480	A/G	3	4214480	+	NA	NA	NA	NA	NA	NA	A	A	A	A	A	G	A	A	A	A	A	A	A	A	A	A	R	A	G	A	A	A	G	A	G	A	A	A	A	A	A	A	A	A	A	A	A	A	A
S03_4696770	C/T	3	4696770	+	NA	NA	NA	NA	NA	NA	C	C	C	C	C	T	C	C	C	C	C	C	C	C	C	C	T	C	Y	C	C	C	T	C	T	C	C	C	C	C	C	C	C	C	C	C	C	C	C
S03_4696785	G/A	3	4696785	+	NA	NA	NA	NA	NA	NA	G	G	G	G	G	A	G	G	G	G	G	G	G	G	G	G	A	G	R	G	G	G	A	G	A	G	G	G	G	G	G	G	G	G	G	G	G	G	G
S03_4725397	C/A	3	4725397	+	NA	NA	NA	NA	NA	NA	C	C	C	C	C	A	C	C	C	C	C	C	C	C	C	C	A	C	M	C	C	C	A	C	A	C	C	C	C	C	C	C	C	C	C	C	C	C	C
S03_4731684	G/T	3	4731684	+	NA	NA	NA	NA	NA	NA	G	G	G	G	G	G	G	G	G	G	G	G	G	G	G	G	G	G	G	G	G	G	G	G	G	G	G	G	G	G	G	G	G	G	G	G	G	G	G
S03_4731717	G/A	3	4731717	+	NA	NA	NA	NA	NA	NA	G	G	G	G	G	G	G	G	G	G	G	G	G	G	G	G	G	G	G	G	G	G	G	G	G	G	G	G	G	G	G	G	G	G	G	G	G	G	G
S03_4735516	G/A	3	4735516	+	NA	NA	NA	NA	NA	NA	G	G	G	G	G	G	G	G	G	G	G	G	G	G	G	G	G	G	G	G	G	G	G	G	G	G	G	G	G	G	G	G	G	G	G	G	G	G	G
S03_4787268	G/T	3	4787268	+	NA	NA	NA	NA	NA	NA	G	G	G	G	G	G	G	G	G	G	G	G	G	G	G	G	T	G	G	G	G	G	G	G	T	G	G	G	G	T	G	G	G	G	G	G	G	G	G
S03_4826541	T/C	3	4826541	+	NA	NA	NA	NA	NA	NA	T	T	T	T	C	C	T	T	T	T	T	T	T	T	T	T	C	T	Y	T	T	T	T	T	C	T	T	T	T	C	T	T	T	T	T	T	T	T	T
S03_4826598	C/A	3	4826598	+	NA	NA	NA	NA	NA	NA	C	C	C	C	A	A	C	C	C	C	C	C	C	C	C	C	A	C	M	C	C	C	C	C	A	C	C	C	C	A	C	C	C	C	C	C	C	C	C
S03_4826619	G/T	3	4826619	+	NA	NA	NA	NA	NA	NA	G	G	G	G	T	T	G	G	G	G	G	G	G	G	G	G	T	G	K	G	G	G	G	G	T	G	G	G	G	T	G	G	G	G	G	G	G	G	G
S03_4969760	A/G	3	4969760	+	NA	NA	NA	NA	NA	NA	A	A	A	G	A	A	A	A	A	A	A	A	A	A	A	A	G	A	R	A	A	A	A	A	G	A	A	A	A	G	A	A	A	A	A	A	A	A	A
S03_4969768	G/T	3	4969768	+	NA	NA	NA	NA	NA	NA	G	G	G	T	G	G	G	G	G	G	G	G	G	G	G	G	T	G	K	G	G	G	G	G	T	G	G	G	G	T	G	G	G	G	G	G	G	G	G
S03_5274918	A/G	3	5274918	+	NA	NA	NA	NA	NA	NA	A	A	A	G	A	A	G	G	G	G	G	G	A	R	G	G	G	G	G	A	G	A	A	A	G	A	A	A	A	G	A	A	A	G	R	A	G	G	G
S03_5300941	A/-	3	5300941	+	NA	NA	NA	NA	NA	NA	A	A	A	A	A	A	A	A	A	-	A	A	A	A	A	A	A	A	A	A	A	A	A	A	-	A	A	A	A	-	A	A	A	A	A	A	-	A	A
S03_5301007	A/C	3	5301007	+	NA	NA	NA	NA	NA	NA	A	A	A	A	A	A	A	A	A	M	A	A	A	A	A	A	A	A	A	A	A	A	A	A	C	A	A	A	A	M	A	M	A	A	A	A	C	A	A
S03_5408441	A/G	3	5408441	+	NA	NA	NA	NA	NA	NA	A	A	A	G	A	A	A	A	G	G	G	G	A	R	G	G	G	G	R	A	A	A	A	A	G	A	A	A	A	G	A	A	A	G	R	R	G	G	G
S03_5454146	C/G	3	5454146	+	NA	NA	NA	NA	NA	NA	C	C	C	G	C	C	C	C	G	G	G	G	C	S	G	G	G	G	S	C	C	C	C	C	G	C	C	C	C	G	C	C	C	G	S	C	G	G	G
S03_5461366	C/A	3	5461366	+	NA	NA	NA	NA	NA	NA	C	C	C	C	C	C	C	C	C	C	C	C	C	C	C	C	C	C	C	C	C	C	C	C	C	C	C	C	C	C	C	C	C	C	C	C	C	C	C
S03_5505072	G/C	3	5505072	+	NA	NA	NA	NA	NA	NA	G	G	G	C	G	G	G	G	C	C	C	C	G	G	C	C	C	C	G	G	G	G	G	G	C	G	G	G	G	C	G	G	G	C	S	G	C	C	C
S03_5563958	A/G	3	5563958	+	NA	NA	NA	NA	NA	NA	A	A	A	A	A	A	A	G	A	A	A	A	A	A	A	A	A	A	A	A	G	G	A	A	G	A	A	A	A	G	A	A	A	A	A	A	A	A	A
S03_5575947	C/A	3	5575947	+	NA	NA	NA	NA	NA	NA	C	C	C	A	C	C	C	C	C	A	A	A	C	C	A	A	A	C	C	C	C	C	C	C	A	C	C	C	C	A	C	C	C	A	M	C	A	A	A
S03_5575990	G/A	3	5575990	+	NA	NA	NA	NA	NA	NA	G	G	G	A	G	G	G	G	G	A	A	A	G	G	A	A	A	G	G	G	G	G	G	G	A	G	G	G	G	A	G	G	G	A	R	G	A	A	A
S03_5576005	G/A	3	5576005	+	NA	NA	NA	NA	NA	NA	G	G	G	A	G	G	G	G	G	A	A	A	G	G	A	A	A	G	G	G	G	G	G	G	A	G	G	G	G	A	G	G	G	A	R	G	A	A	A
S03_5590961	A/T	3	5590961	+	NA	NA	NA	NA	NA	NA	T	T	T	A	T	T	T	T	A	A	A	A	T	W	A	A	A	A	W	T	T	T	T	T	A	T	T	T	T	A	T	A	T	A	W	T	A	A	A
S03_5599774	T/C	3	5599774	+	NA	NA	NA	NA	NA	NA	C	T	C	T	C	T	T	T	T	T	T	T	T	T	T	T	T	T	T	T	C	T	T	T	Y	T	T	T	T	T	T	T	T	T	T	C	T	T	T
S03_5741747	C/G	3	5741747	+	NA	NA	NA	NA	NA	NA	C	C	C	G	C	C	C	C	G	G	G	G	G	S	G	G	G	G	S	C	C	C	C	C	G	C	C	C	C	G	C	C	C	G	S	C	G	G	G
S03_5767534	G/C	3	5767534	+	NA	NA	NA	NA	NA	NA	C	G	G	G	G	G	C	G	G	G	G	G	G	G	G	G	G	G	G	C	G	G	C	G	G	G	G	G	G	G	G	G	C	G	G	C	G	G	G
S03_5804107	C/G	3	5804107	+	NA	NA	NA	NA	NA	NA	G	C	G	C	C	G	C	C	C	C	G	C	C	C	G	S	C	C	G	C	S	G	C	C	C	C	G	C	C	C	C	C	C	G	C	C	C	C	G
S03_6071345	T/C	3	6071345	+	NA	NA	NA	NA	NA	NA	T	T	T	C	T	T	T	T	C	C	C	C	C	Y	C	C	C	C	Y	T	T	T	T	T	C	T	T	T	T	C	T	T	T	C	C	T	C	C	C
S03_6075288	T/A	3	6075288	+	NA	NA	NA	NA	NA	NA	T	A	T	A	A	T	T	T	A	A	A	A	A	W	A	A	A	A	W	T	W	T	T	T	A	T	T	T	T	A	T	T	T	A	A	T	A	A	A
S03_6165296	T/C	3	6165296	+	NA	NA	NA	NA	NA	NA	T	T	T	C	T	T	T	C	C	C	C	C	C	Y	C	C	C	C	Y	T	T	T	T	T	C	T	T	T	T	C	T	T	T	C	C	T	C	C	C
S03_6165305	C/-	3	6165305	+	NA	NA	NA	NA	NA	NA	C	C	C	-	C	C	C	-	-	-	-	-	-	-	-	-	-	-	-	C	C	C	C	C	-	C	C	C	C	-	C	C	C	-	-	C	-	-	-
S03_6329868	C/G	3	6329868	+	NA	NA	NA	NA	NA	NA	G	C	G	G	G	C	C	C	G	G	G	G	G	S	G	G	G	G	S	C	C	C	C	C	G	G	C	C	G	G	G	G	C	G	G	C	G	G	G
S03_6540741	A/T	3	6540741	+	NA	NA	NA	NA	NA	NA	A	T	A	A	A	T	T	T	A	A	A	A	A	W	A	A	A	A	W	T	T	T	T	T	A	A	T	T	A	A	A	A	T	A	A	T	A	A	A
S03_6540799	A/G	3	6540799	+	NA	NA	NA	NA	NA	NA	A	G	A	A	A	G	G	G	A	A	A	A	A	R	A	A	A	A	R	G	G	G	G	G	A	A	G	G	A	A	A	A	G	A	A	G	A	A	A
S03_6540801	-/G	3	6540801	+	NA	NA	NA	NA	NA	NA	-	G	-	-	-	G	G	G	-	-	-	-	-	-	-	-	-	-	-	G	G	G	G	G	-	-	G	G	-	-	-	-	G	-	-	G	-	-	-
S03_6540826	T/C	3	6540826	+	NA	NA	NA	NA	NA	NA	T	C	T	T	T	C	C	Y	T	T	T	T	T	Y	T	T	T	T	Y	C	C	C	C	C	T	T	C	C	T	T	T	T	C	T	T	C	T	T	T
S03_6540843	-/C	3	6540843	+	NA	NA	NA	NA	NA	NA	-	C	-	-	-	C	C	C	-	-	-	-	-	-	-	-	-	-	-	C	C	C	C	C	-	-	C	C	-	-	-	-	C	-	-	C	-	-	-
S03_6793463	G/T	3	6793463	+	NA	NA	NA	NA	NA	NA	G	T	G	G	G	T	T	T	G	G	G	G	G	T	G	G	G	G	G	G	T	T	T	T	G	G	T	T	G	G	G	G	T	G	G	T	G	G	G
S03_7160840	C/T	3	7160840	+	NA	NA	NA	NA	NA	NA	T	C	T	T	T	C	C	C	T	C	T	T	T	T	T	T	T	C	C	T	C	C	C	C	T	T	C	T	T	T	T	T	C	T	T	C	T	T	T
S03_7160857	G/A	3	7160857	+	NA	NA	NA	NA	NA	NA	A	G	A	A	A	G	G	G	A	G	A	A	A	A	A	A	A	G	G	A	G	G	G	G	A	A	G	A	A	A	A	A	G	A	A	G	A	A	A
S03_7160917	C/G	3	7160917	+	NA	NA	NA	NA	NA	NA	G	C	G	G	G	C	C	C	G	C	G	G	G	G	G	G	G	C	C	G	C	C	C	C	G	G	C	G	G	G	G	G	C	G	G	C	G	G	G
S03_7164940	G/T	3	7164940	+	NA	NA	NA	NA	NA	NA	T	G	T	T	T	G	G	G	T	T	T	T	T	K	T	T	T	T	T	T	G	G	G	G	G	T	G	T	T	T	T	T	G	T	T	G	T	T	T
S03_7165669	A/-	3	7165669	+	NA	NA	NA	NA	NA	NA	-	A	-	-	-	A	A	A	-	-	-	-	-	-	-	-	-	-	-	-	A	A	A	A	-	-	A	-	-	-	-	-	A	-	-	A	-	-	-
S03_7202450	G/C	3	7202450	+	NA	NA	NA	NA	NA	NA	G	G	G	G	G	G	G	G	G	G	G	G	G	G	G	G	G	G	G	G	G	G	G	G	G	G	G	G	G	G	G	G	G	G	G	G	G	G	G
S03_7404893	G/T	3	7404893	+	NA	NA	NA	NA	NA	NA	G	T	G	G	G	T	T	T	G	G	G	G	G	G	G	G	G	G	G	G	T	T	T	T	T	G	T	G	G	G	G	G	T	G	G	T	G	G	G
S03_7413803	-/A	3	7413803	+	NA	NA	NA	NA	NA	NA	-	A	-	-	-	A	A	A	-	-	-	-	-	-	-	-	-	-	-	-	A	A	A	A	A	-	A	-	-	-	-	-	A	-	-	A	-	-	-
S03_7460677	G/T	3	7460677	+	NA	NA	NA	NA	NA	NA	G	T	G	G	G	T	T	T	G	G	G	G	G	T	G	G	G	G	K	G	T	T	T	G	T	G	T	G	G	G	G	G	T	G	G	K	G	G	G
S03_7460711	G/C	3	7460711	+	NA	NA	NA	NA	NA	NA	G	C	G	G	G	C	C	C	G	G	G	G	G	C	G	G	G	G	S	G	C	C	C	G	C	G	C	G	G	G	G	G	C	G	G	S	G	G	G
S03_7507766	A/G	3	7507766	+	NA	NA	NA	NA	NA	NA	A	G	A	A	A	G	G	G	A	A	A	A	A	R	A	A	A	A	R	A	G	G	G	A	G	A	G	A	A	A	A	A	G	A	A	G	A	A	A
S03_7604257	C/T	3	7604257	+	NA	NA	NA	NA	NA	NA	C	T	C	C	C	T	T	T	C	C	C	C	C	C	C	C	C	C	C	C	T	T	T	C	T	C	T	C	C	C	C	C	T	C	C	T	C	C	C
S03_7620663	A/C	3	7620663	+	NA	NA	NA	NA	NA	NA	A	A	A	A	A	A	A	A	A	A	A	A	A	A	A	A	A	A	A	A	A	A	C	A	A	A	A	A	A	A	A	A	A	A	A	A	A	A	A
S03_7663583	T/C	3	7663583	+	NA	NA	NA	NA	NA	NA	C	T	C	C	T	T	T	T	C	C	C	C	C	Y	C	C	C	C	Y	C	T	T	T	C	T	C	T	C	C	C	C	C	T	C	C	T	C	C	C
S03_7663627	-/G	3	7663627	+	NA	NA	NA	NA	NA	NA	G	-	G	G	-	-	-	-	G	G	G	G	G	-	G	G	G	G	-	G	-	-	-	G	-	G	-	G	G	G	G	G	-	G	G	-	G	G	G
S03_7663673	T/C	3	7663673	+	NA	NA	NA	NA	NA	NA	C	T	C	C	T	T	T	T	C	C	C	C	C	Y	C	C	C	C	Y	C	T	T	T	C	T	C	T	C	C	C	C	C	T	C	C	T	C	C	C
S03_7666884	-/A	3	7666884	+	NA	NA	NA	NA	NA	NA	-	A	-	-	-	A	A	A	-	-	-	-	-	-	-	-	-	-	-	-	-	A	A	-	A	-	A	-	-	-	-	-	A	-	-	A	-	-	-
S03_7666920	G/A	3	7666920	+	NA	NA	NA	NA	NA	NA	G	A	G	G	G	A	A	A	G	G	G	G	G	R	G	G	G	G	G	G	G	A	A	G	A	G	A	G	G	G	G	G	A	G	G	A	G	G	G
S03_7666922	-/A	3	7666922	+	NA	NA	NA	NA	NA	NA	-	A	-	-	-	A	A	A	-	-	-	-	-	-	-	-	-	-	-	-	-	A	A	-	A	-	A	-	-	-	-	-	A	-	-	A	-	-	-
S03_7666936	C/G	3	7666936	+	NA	NA	NA	NA	NA	NA	C	G	C	C	C	G	G	G	C	C	C	C	C	S	C	C	C	C	C	C	C	G	G	C	G	C	G	C	C	C	C	C	G	C	C	G	C	C	C
S03_7667061	A/-	3	7667061	+	NA	NA	NA	NA	NA	NA	A	-	A	A	A	-	-	-	A	A	A	A	A	-	A	A	A	A	-	A	-	-	-	A	-	A	-	A	A	A	A	A	-	A	A	-	A	A	A
S03_7667082	A/G	3	7667082	+	NA	NA	NA	NA	NA	NA	A	G	A	A	A	G	G	G	A	A	A	A	A	R	A	A	A	A	R	A	G	G	G	A	G	A	G	A	A	A	A	A	G	A	A	G	A	A	A
S03_7725075	G/A	3	7725075	+	NA	NA	NA	NA	NA	NA	G	G	G	G	G	G	G	G	G	G	G	G	G	G	G	R	G	G	G	G	G	G	G	G	R	G	R	R	G	G	G	G	R	R	G	G	G	G	G
S03_7725079	C/T	3	7725079	+	NA	NA	NA	NA	NA	NA	C	C	C	C	C	C	C	C	C	C	C	C	C	C	C	Y	C	C	C	C	C	C	C	C	Y	C	Y	Y	C	C	C	C	Y	Y	C	C	C	C	C
S03_7729642	A/T	3	7729642	+	NA	NA	NA	NA	NA	NA	A	T	A	A	A	T	T	T	A	A	A	A	A	T	A	A	A	A	A	A	T	T	T	A	T	A	T	A	A	A	A	A	T	A	A	T	A	A	A
S03_7894304	A/G	3	7894304	+	NA	NA	NA	NA	NA	NA	A	G	A	A	A	A	A	A	A	A	A	A	A	A	A	A	A	A	A	A	A	G	A	A	G	A	A	A	A	A	A	A	A	A	A	G	A	A	A
S03_7930187	T/C	3	7930187	+	NA	NA	NA	NA	NA	NA	T	C	T	T	T	C	C	C	T	C	T	T	T	Y	T	T	T	T	Y	T	T	C	C	T	C	T	C	T	T	T	T	T	C	T	T	C	T	T	T
S03_7935501	C/-	3	7935501	+	NA	NA	NA	NA	NA	NA	C	-	C	C	C	-	-	-	C	-	C	C	C	-	C	C	C	C	-	C	C	-	-	C	-	C	-	C	C	C	C	C	-	C	C	-	C	C	C
S03_7980082	A/G	3	7980082	+	NA	NA	NA	NA	NA	NA	A	G	A	A	A	G	G	G	A	G	A	A	A	R	A	A	A	A	R	A	A	G	G	A	G	A	G	A	A	A	A	A	G	A	A	A	A	A	A
S03_8200869	C/T	3	8200869	+	NA	NA	NA	NA	NA	NA	C	T	C	C	C	T	T	T	C	T	C	C	C	Y	C	C	C	C	C	C	C	C	C	C	C	C	T	C	C	C	C	C	T	C	C	T	C	C	C
S03_8243970	T/-	3	8243970	+	NA	NA	NA	NA	NA	NA	T	-	T	T	T	-	-	T	T	-	T	T	T	T	-	T	T	T	T	T	-	-	-	T	-	T	-	T	T	-	T	T	-	T	T	T	T	T	T
S03_8250637	A/G	3	8250637	+	NA	NA	NA	NA	NA	NA	A	A	A	A	A	A	A	A	A	A	A	A	A	A	A	A	A	A	A	A	A	A	A	A	G	A	A	A	A	A	A	A	A	A	A	A	A	A	A
S03_8377807	G/A	3	8377807	+	NA	NA	NA	NA	NA	NA	G	A	G	G	G	A	A	G	G	A	G	G	G	R	A	G	G	G	R	G	G	A	A	G	G	G	A	G	G	A	G	G	A	G	G	A	G	G	G
S03_8392142	C/G	3	8392142	+	NA	NA	NA	NA	NA	NA	G	C	G	G	C	C	C	C	G	C	G	C	G	C	C	G	G	G	C	G	S	C	C	C	C	C	C	G	G	C	G	G	C	G	G	C	G	G	G
S03_8411401	G/C	3	8411401	+	NA	NA	NA	NA	NA	NA	G	C	G	G	G	C	C	G	G	C	G	G	G	S	C	G	G	G	S	G	C	C	C	G	C	G	C	G	G	C	G	G	C	G	G	C	G	G	G
S03_8411407	C/-	3	8411407	+	NA	NA	NA	NA	NA	NA	C	-	C	C	C	-	-	C	C	-	C	C	C	-	-	C	C	C	-	C	-	-	-	C	-	C	-	C	C	-	C	C	-	C	C	-	C	C	C
S03_8673559	A/G	3	8673559	+	NA	NA	NA	NA	NA	NA	A	G	A	A	A	G	G	A	A	G	A	A	A	A	G	A	A	A	R	A	A	A	G	A	G	A	G	A	A	G	A	A	G	A	A	G	A	A	G
S03_8937882	C/-	3	8937882	+	NA	NA	NA	NA	NA	NA	-	C	C	-	-	C	C	C	-	C	C	-	-	C	C	-	-	-	C	-	C	-	C	-	C	-	C	-	-	C	-	-	C	-	-	C	-	-	C
S03_8937911	A/-	3	8937911	+	NA	NA	NA	NA	NA	NA	-	A	A	-	-	A	A	A	-	A	A	-	-	A	A	-	-	-	A	-	A	-	A	-	A	-	A	-	-	A	-	-	A	-	-	A	-	-	A
S03_8999610	-/A	3	8999610	+	NA	NA	NA	NA	NA	NA	-	A	-	-	-	A	A	-	-	A	-	-	-	-	A	-	-	-	-	-	-	-	A	-	A	-	A	-	-	A	-	-	A	-	-	A	-	-	A
S03_8999645	A/G	3	8999645	+	NA	NA	NA	NA	NA	NA	A	G	A	A	A	G	G	A	A	G	A	A	A	G	G	A	A	A	R	A	R	A	G	A	G	A	G	A	A	G	A	A	G	A	A	G	A	A	G
S03_9087121	C/G	3	9087121	+	NA	NA	NA	NA	NA	NA	G	C	C	C	C	G	G	G	C	C	G	C	C	N	G	C	C	C	G	G	G	G	G	C	C	C	C	C	G	N	G	C	C	G	C	G	C	G	G
S03_9257373	G/T	3	9257373	+	NA	NA	NA	NA	NA	NA	G	T	G	G	G	T	T	G	G	T	G	G	G	T	G	G	G	G	G	G	K	G	G	G	T	G	T	G	G	T	G	G	T	G	G	G	G	G	T
S03_9272338	T/C	3	9272338	+	NA	NA	NA	NA	NA	NA	T	C	T	T	T	C	C	T	T	C	T	T	T	C	T	T	T	T	Y	T	Y	T	C	T	T	T	C	T	T	C	T	T	C	T	T	T	T	T	C
S03_9272347	A/C	3	9272347	+	NA	NA	NA	NA	NA	NA	A	C	A	A	A	C	C	A	A	C	A	A	A	C	A	A	A	A	M	A	M	A	C	A	A	A	C	A	A	C	A	A	C	A	A	A	A	A	C
S03_9490140	C/T	3	9490140	+	NA	NA	NA	NA	NA	NA	C	T	C	C	C	T	T	C	C	T	C	C	C	T	C	C	C	C	C	C	Y	C	T	C	C	C	T	C	C	T	C	C	T	C	C	T	C	Y	T
S03_9490144	G/-	3	9490144	+	NA	NA	NA	NA	NA	NA	G	-	G	G	G	-	-	G	G	-	G	G	G	-	G	G	G	G	G	G	-	G	-	G	G	G	-	G	G	-	G	G	-	G	G	-	G	-	-
S03_9497548	G/T	3	9497548	+	NA	NA	NA	NA	NA	NA	T	G	T	T	T	G	G	G	T	G	T	T	T	G	T	T	T	G	G	T	K	T	G	T	G	T	G	T	T	G	T	G	G	T	T	K	T	K	G
S03_9497549	T/G	3	9497549	+	NA	NA	NA	NA	NA	NA	G	T	G	G	G	T	T	T	G	T	G	G	G	T	G	G	G	T	T	G	K	G	T	G	T	G	T	G	G	T	G	T	T	G	G	T	G	K	T
S03_9658785	C/T	3	9658785	+	NA	NA	NA	NA	NA	NA	C	C	C	C	C	C	C	C	C	C	C	C	C	C	C	C	C	C	C	C	C	C	C	C	C	C	C	C	C	C	C	C	T	C	C	C	C	C	C
S03_9658809	T/C	3	9658809	+	NA	NA	NA	NA	NA	NA	T	T	T	T	T	T	T	T	T	T	T	T	T	T	T	T	T	T	T	T	T	T	T	T	T	T	T	T	T	T	T	T	C	T	T	T	T	T	T
S03_9658813	A/G	3	9658813	+	NA	NA	NA	NA	NA	NA	A	A	A	A	A	A	A	A	A	A	A	A	A	A	A	A	A	A	A	A	A	A	A	A	A	A	A	A	A	A	A	A	G	A	A	A	A	A	A
S03_9658821	A/G	3	9658821	+	NA	NA	NA	NA	NA	NA	A	A	A	A	A	A	A	A	A	A	A	A	A	A	A	A	A	A	A	A	A	A	A	A	A	A	A	A	A	A	A	A	G	A	A	A	A	A	A
S03_9781949	C/G	3	9781949	+	NA	NA	NA	NA	NA	NA	C	G	C	C	C	G	G	C	C	G	C	C	C	G	C	C	C	C	C	C	C	C	G	C	G	C	G	C	C	S	C	C	G	C	C	G	C	G	G
S03_9781956	T/C	3	9781956	+	NA	NA	NA	NA	NA	NA	T	C	T	T	T	C	C	T	T	C	T	T	T	C	T	T	T	T	T	T	T	T	C	T	C	T	C	T	T	Y	T	T	C	T	T	C	T	C	C
S03_9781971	-/G	3	9781971	+	NA	NA	NA	NA	NA	NA	-	G	-	-	-	G	G	-	-	G	-	-	-	G	-	-	-	-	-	-	-	-	G	-	G	-	G	-	-	-	-	-	G	-	-	G	-	G	G
S03_9781989	G/A	3	9781989	+	NA	NA	NA	NA	NA	NA	G	A	G	G	G	A	A	G	G	A	G	G	G	A	G	G	G	G	G	G	G	G	A	G	A	G	A	G	G	R	G	G	A	G	G	A	G	A	A
S03_9782007	C/T	3	9782007	+	NA	NA	NA	NA	NA	NA	C	T	C	C	C	T	T	C	C	T	C	C	C	T	C	C	C	C	C	C	C	C	T	C	T	C	T	C	C	Y	C	C	T	C	C	T	C	T	T
S03_9782016	G/A	3	9782016	+	NA	NA	NA	NA	NA	NA	G	A	G	G	G	A	A	G	G	A	G	G	G	A	G	G	G	G	G	G	G	G	A	G	A	G	A	G	G	R	G	G	A	G	G	A	G	A	A
S03_10093109	T/-	3	10093109	+	NA	NA	NA	NA	NA	NA	T	T	-	T	-	-	T	T	T	T	T	T	-	T	T	T	T	T	T	T	T	T	T	T	T	T	T	-	-	T	-	T	-	T	-	T	T	T	T
S03_10093187	A/G	3	10093187	+	NA	NA	NA	NA	NA	NA	A	A	G	A	G	G	A	A	A	A	A	A	G	A	A	A	A	A	R	A	G	A	R	A	A	A	A	G	G	A	G	A	G	A	G	A	A	A	A
S03_10201009	C/T	3	10201009	+	NA	NA	NA	NA	NA	NA	T	C	T	T	T	C	C	C	T	C	T	T	T	C	T	T	T	T	C	T	T	T	C	T	C	Y	C	T	T	T	T	T	C	T	T	C	T	C	C
S03_10372462	A/-	3	10372462	+	NA	NA	NA	NA	NA	NA	A	A	A	A	A	A	A	-	A	A	A	A	A	A	A	A	A	A	A	A	A	A	A	A	A	A	A	A	A	A	A	A	A	A	A	A	A	A	A
S03_10537748	C/T	3	10537748	+	NA	NA	NA	NA	NA	NA	C	T	C	C	C	T	T	C	C	C	C	C	C	C	C	C	C	C	C	C	C	C	C	C	C	C	C	C	C	C	C	C	T	C	C	C	C	T	C
S03_10569324	T/C	3	10569324	+	NA	NA	NA	NA	NA	NA	T	T	C	C	C	T	T	T	T	T	T	C	T	T	C	C	C	C	T	C	T	C	T	C	T	C	T	T	C	T	C	C	T	C	T	T	C	T	T
S03_10569363	C/T	3	10569363	+	NA	NA	NA	NA	NA	NA	C	C	T	T	T	C	C	C	C	C	C	T	C	C	T	T	T	T	C	T	C	T	C	T	C	T	C	C	T	C	T	T	C	T	T	C	T	C	C
S03_10826400	G/A	3	10826400	+	NA	NA	NA	NA	NA	NA	G	A	G	G	G	A	A	G	G	A	G	G	G	A	G	G	G	G	A	G	G	G	A	G	A	G	A	G	G	G	G	G	A	G	G	A	G	G	A
S03_10963209	G/-	3	10963209	+	NA	NA	NA	NA	NA	NA	G	G	G	G	G	G	-	G	G	-	G	G	G	-	G	G	G	G	G	G	G	G	-	G	-	G	-	G	G	G	G	G	G	G	G	-	G	G	-
S03_11286877	-/T	3	11286877	+	NA	NA	NA	NA	NA	NA	-	T	-	-	-	T	T	-	-	T	-	-	-	T	-	-	-	-	T	-	-	-	T	-	T	-	T	-	-	-	-	-	T	-	-	T	-	T	T
S03_11286906	T/-	3	11286906	+	NA	NA	NA	NA	NA	NA	-	T	-	-	-	T	T	T	-	T	-	-	-	T	-	-	-	-	T	-	-	-	T	-	T	-	T	-	-	-	-	-	T	-	-	T	-	T	T
S03_11598792	A/C	3	11598792	+	NA	NA	NA	NA	NA	NA	A	C	A	A	A	A	C	A	A	C	A	A	A	C	A	A	A	A	C	A	A	A	C	A	C	A	C	A	A	A	A	A	C	A	A	A	A	C	A
S03_11724737	A/G	3	11724737	+	NA	NA	NA	NA	NA	NA	A	A	A	A	A	A	A	A	A	A	G	G	A	A	G	A	A	A	A	A	A	A	A	A	A	A	A	A	A	A	A	A	A	A	A	A	A	A	A
S03_12299570	C/T	3	12299570	+	NA	NA	NA	NA	NA	NA	C	C	C	C	C	C	T	C	C	C	C	C	C	C	C	C	C	C	C	C	C	C	C	C	C	C	C	C	C	C	C	C	T	C	C	T	C	T	C
S03_12315093	C/A	3	12315093	+	NA	NA	NA	NA	NA	NA	C	C	C	C	C	C	C	C	C	A	C	C	C	A	C	C	C	C	C	C	C	C	A	C	A	C	C	C	C	A	C	C	C	C	C	C	C	C	C
S03_12315100	-/C	3	12315100	+	NA	NA	NA	NA	NA	NA	-	-	-	-	-	-	-	-	-	C	-	-	-	C	-	-	-	-	-	-	-	-	C	-	C	-	-	-	-	-	-	-	-	-	-	-	-	-	-
S03_12316289	A/G	3	12316289	+	NA	NA	NA	NA	NA	NA	A	A	A	A	A	A	G	A	A	A	A	A	A	A	A	A	A	A	A	A	A	A	A	A	G	A	G	A	A	A	A	A	G	A	A	A	A	A	A
S03_12536235	T/C	3	12536235	+	NA	NA	NA	NA	NA	NA	T	C	T	T	T	C	C	T	T	C	T	T	T	C	T	T	T	T	C	T	T	T	C	T	C	T	C	T	T	T	T	T	C	T	T	C	T	C	C
S03_12536253	G/C	3	12536253	+	NA	NA	NA	NA	NA	NA	G	C	G	G	G	C	C	G	G	C	G	G	G	C	G	G	G	G	C	G	G	G	C	G	C	G	C	G	G	G	G	G	C	G	G	C	G	C	C
S03_12622138	A/G	3	12622138	+	NA	NA	NA	NA	NA	NA	A	A	A	A	A	A	A	G	A	A	A	A	A	A	A	A	A	A	A	A	A	A	A	A	A	A	A	A	A	A	A	A	A	A	A	A	A	A	A
S03_12703834	T/C	3	12703834	+	NA	NA	NA	NA	NA	NA	T	T	T	T	T	T	T	T	T	C	C	Y	T	T	C	T	T	T	C	T	T	C	T	C	T	T	T	T	T	T	T	T	T	T	T	T	T	T	T
S03_12773498	A/G	3	12773498	+	NA	NA	NA	NA	NA	NA	A	G	A	A	A	G	G	A	A	G	A	A	A	G	A	A	A	A	G	A	A	A	G	A	G	A	G	A	A	A	A	A	G	A	A	G	A	G	G
S03_12773531	T/C	3	12773531	+	NA	NA	NA	NA	NA	NA	T	C	T	T	T	C	C	T	T	C	T	T	T	C	T	T	T	T	C	T	T	T	C	T	C	T	C	T	T	T	T	T	C	T	T	C	T	C	C
S03_12773582	G/T	3	12773582	+	NA	NA	NA	NA	NA	NA	G	T	G	G	G	T	T	G	G	T	G	G	G	T	G	G	G	G	T	G	G	G	T	G	T	G	T	G	G	G	G	G	T	G	G	T	G	T	T
S03_12774983	T/C	3	12774983	+	NA	NA	NA	NA	NA	NA	T	C	T	T	T	C	C	T	T	C	T	T	T	C	T	T	T	T	C	T	T	T	C	T	C	T	T	T	T	T	T	T	C	T	T	C	T	C	C
S03_12774995	C/G	3	12774995	+	NA	NA	NA	NA	NA	NA	C	G	C	C	C	G	G	C	C	G	C	C	C	G	C	C	C	C	G	C	C	C	G	C	G	C	C	C	C	C	C	C	G	C	C	G	C	G	G
S03_12821851	T/C	3	12821851	+	NA	NA	NA	NA	NA	NA	T	C	T	T	T	C	C	T	T	C	T	T	T	C	T	T	T	T	C	T	T	T	C	T	C	T	C	T	T	T	T	T	C	T	T	C	T	C	C
S03_12865744	A/-	3	12865744	+	NA	NA	NA	NA	NA	NA	A	-	A	A	A	-	-	A	A	-	A	A	A	-	A	A	A	A	-	A	A	A	-	A	A	A	-	A	A	A	A	A	-	A	A	-	A	-	-
S03_13098806	C/G	3	13098806	+	NA	NA	NA	NA	NA	NA	C	C	C	C	G	G	G	C	C	G	C	C	C	C	C	C	C	C	G	C	C	C	C	C	C	C	G	C	C	C	C	C	G	C	C	G	C	G	G
S03_13385470	A/T	3	13385470	+	NA	NA	NA	NA	NA	NA	T	A	T	A	A	A	A	A	T	A	T	T	T	A	T	A	T	A	A	T	A	T	A	T	A	T	A	A	T	A	T	T	A	T	T	A	T	A	A
S03_13633036	C/A	3	13633036	+	NA	NA	NA	NA	NA	NA	C	A	C	C	A	A	A	C	C	A	C	C	C	A	C	A	C	C	A	C	C	C	A	C	A	C	A	C	C	C	C	C	A	C	C	A	C	A	A
S03_13653954	A/G	3	13653954	+	NA	NA	NA	NA	NA	NA	A	G	A	A	G	G	G	A	A	G	A	A	A	G	A	G	A	A	G	A	A	A	G	A	G	A	G	A	A	A	A	A	G	A	A	G	A	G	G
S03_13653963	T/C	3	13653963	+	NA	NA	NA	NA	NA	NA	T	T	T	T	T	T	T	C	T	T	T	T	T	T	T	T	T	T	T	T	T	T	T	T	T	T	T	T	T	T	T	T	T	T	T	T	T	T	T
S03_13908307	G/A	3	13908307	+	NA	NA	NA	NA	NA	NA	G	A	G	G	A	A	A	G	G	A	G	G	G	A	G	A	G	G	A	G	G	G	A	G	A	G	A	G	G	G	G	G	G	G	G	A	G	A	A
S03_14062162	G/-	3	14062162	+	NA	NA	NA	NA	NA	NA	G	-	G	G	-	-	-	G	G	G	G	G	G	-	G	-	G	G	-	G	G	G	-	G	-	G	-	G	G	G	G	G	-	G	G	-	G	-	-
S03_14062206	T/-	3	14062206	+	NA	NA	NA	NA	NA	NA	T	-	T	T	-	-	-	T	T	T	T	T	T	-	T	-	T	T	-	T	T	T	-	T	-	T	-	T	T	T	T	T	-	T	T	-	T	-	-
S03_14062230	T/C	3	14062230	+	NA	NA	NA	NA	NA	NA	T	C	T	T	C	C	C	T	T	T	T	T	T	C	T	C	T	T	C	T	T	T	C	T	C	T	C	T	T	T	T	T	C	T	T	C	T	C	C
S03_14062356	A/T	3	14062356	+	NA	NA	NA	NA	NA	NA	A	T	A	A	T	T	T	A	A	T	A	A	A	T	A	T	A	A	A	A	A	A	T	A	T	A	T	A	A	A	A	A	T	A	A	T	A	T	T
S03_14062380	G/A	3	14062380	+	NA	NA	NA	NA	NA	NA	G	A	G	G	A	A	A	G	G	A	G	G	G	A	G	A	G	G	G	G	G	G	A	G	A	G	A	G	G	G	G	G	A	G	G	A	G	A	A
S03_14062392	A/T	3	14062392	+	NA	NA	NA	NA	NA	NA	A	T	A	A	T	T	T	A	A	T	A	A	A	T	A	T	A	A	A	A	A	A	T	A	T	A	T	A	A	A	A	A	T	A	A	T	A	T	T
S03_14062632	-/A	3	14062632	+	NA	NA	NA	NA	NA	NA	-	A	-	-	A	A	A	-	-	A	-	-	-	A	-	A	-	-	A	-	-	-	A	-	A	-	A	-	-	-	-	-	A	-	-	A	-	A	A
S03_14062655	T/G	3	14062655	+	NA	NA	NA	NA	NA	NA	T	G	T	T	G	G	G	T	T	G	T	T	T	G	T	G	T	T	G	T	T	T	G	T	G	T	G	T	T	T	T	T	G	T	T	G	T	G	G
S03_14133184	A/G	3	14133184	+	NA	NA	NA	NA	NA	NA	A	G	A	G	G	G	G	A	A	G	A	A	A	G	A	G	G	A	G	A	G	A	G	A	G	G	G	A	A	G	A	A	G	A	A	G	A	G	G
S03_14133201	G/A	3	14133201	+	NA	NA	NA	NA	NA	NA	G	A	G	G	A	A	A	G	G	A	G	G	G	A	G	A	G	G	A	G	G	G	A	G	A	G	A	G	G	G	G	G	A	G	G	A	G	A	A
S03_14765575	T/C	3	14765575	+	NA	NA	NA	NA	NA	NA	T	C	T	T	C	C	C	T	T	C	T	T	T	C	T	C	T	T	C	T	T	T	C	T	C	T	C	T	T	T	T	T	C	T	T	C	T	C	C
S03_14932680	G/A	3	14932680	+	NA	NA	NA	NA	NA	NA	G	A	G	G	A	A	A	G	G	A	G	G	G	A	G	A	G	G	A	G	G	G	A	G	A	G	A	G	G	G	G	G	A	G	G	A	G	A	A
S03_14932713	C/A	3	14932713	+	NA	NA	NA	NA	NA	NA	C	A	C	C	A	A	A	C	C	A	C	C	C	A	C	A	C	C	A	C	C	C	A	C	A	C	A	C	C	C	C	C	A	C	C	A	C	A	A
S03_14933616	G/T	3	14933616	+	NA	NA	NA	NA	NA	NA	G	T	G	G	T	G	T	G	G	T	G	G	G	T	G	T	G	G	T	G	G	G	T	G	T	G	T	G	G	G	G	G	T	G	G	T	G	T	T
S03_14933627	G/A	3	14933627	+	NA	NA	NA	NA	NA	NA	G	A	G	G	A	G	A	G	G	A	G	G	G	A	G	A	G	G	A	G	G	G	A	G	A	G	A	G	G	G	G	G	A	G	G	A	G	A	A
S03_14933637	T/C	3	14933637	+	NA	NA	NA	NA	NA	NA	T	T	T	T	T	T	C	T	T	C	T	T	T	C	T	T	T	T	T	T	T	T	C	T	C	T	C	T	T	T	T	T	T	T	T	C	T	T	C
S03_15004727	-/A	3	15004727	+	NA	NA	NA	NA	NA	NA	-	-	-	-	-	-	-	-	-	-	-	-	-	-	-	-	-	-	-	-	-	-	-	-	-	-	-	-	-	-	-	-	-	-	-	-	-	-	-
S03_15161525	T/-	3	15161525	+	NA	NA	NA	NA	NA	NA	T	-	T	T	-	-	-	T	T	-	T	T	T	-	T	-	T	T	-	T	T	T	-	T	-	T	-	T	T	T	T	T	-	T	T	-	T	-	-
S03_15162465	G/C	3	15162465	+	NA	NA	NA	NA	NA	NA	G	C	G	G	C	C	C	G	G	C	G	G	G	C	G	C	G	G	C	G	G	G	C	G	C	G	C	G	G	G	G	G	C	G	G	C	G	C	C
S03_15162471	-/G	3	15162471	+	NA	NA	NA	NA	NA	NA	-	G	-	-	G	G	G	-	-	G	-	-	-	G	-	G	-	-	G	-	-	-	G	-	G	-	G	-	-	-	-	-	G	-	-	G	-	G	G
S03_15187170	C/T	3	15187170	+	NA	NA	NA	NA	NA	NA	T	C	T	T	C	C	C	C	T	C	T	T	T	C	T	C	T	T	C	T	T	T	C	T	C	T	C	T	T	T	T	T	C	T	T	C	T	C	C
S03_15209236	T/A	3	15209236	+	NA	NA	NA	NA	NA	NA	T	A	T	A	A	A	T	T	T	A	T	T	T	T	T	A	T	T	A	T	T	T	A	T	T	T	T	T	T	T	T	T	A	T	T	A	T	A	T
S03_15237669	T/G	3	15237669	+	NA	NA	NA	NA	NA	NA	T	T	K	T	T	T	T	T	T	T	T	T	T	T	T	T	T	K	T	T	T	K	T	T	T	T	T	T	T	T	T	T	T	T	T	T	T	T	T
S03_15377419	T/C	3	15377419	+	NA	NA	NA	NA	NA	NA	T	T	C	C	T	C	C	T	Y	C	T	T	C	T	T	T	T	T	T	T	T	T	T	T	C	C	T	T	T	T	T	T	T	Y	T	T	T	T	T
S03_15377430	C/T	3	15377430	+	NA	NA	NA	NA	NA	NA	C	C	T	T	C	T	T	C	Y	T	C	C	T	C	C	C	C	C	C	C	C	C	C	C	T	T	C	C	C	C	C	C	C	Y	C	C	C	C	C
S03_15423390	G/A	3	15423390	+	NA	NA	NA	NA	NA	NA	A	G	G	G	G	G	G	G	A	G	G	G	G	G	G	G	G	A	G	G	G	G	G	A	G	G	G	A	G	G	A	G	G	G	A	G	A	G	G
S03_15443877	C/T	3	15443877	+	NA	NA	NA	NA	NA	NA	C	C	C	C	C	C	C	C	C	C	C	C	C	C	C	C	C	C	C	C	C	C	C	C	C	C	C	C	C	C	C	C	C	C	C	C	C	C	C
S03_15443896	G/A	3	15443896	+	NA	NA	NA	NA	NA	NA	G	G	G	G	G	G	G	G	G	G	G	G	G	G	G	G	G	G	G	G	G	G	G	G	G	G	G	G	G	G	G	G	G	G	G	G	G	G	G
S03_15443968	G/T	3	15443968	+	NA	NA	NA	NA	NA	NA	G	G	G	G	G	G	G	G	G	G	G	G	G	G	G	G	G	G	G	G	G	G	G	G	G	G	G	G	G	G	G	G	G	G	G	G	G	G	G
S03_15883680	G/A	3	15883680	+	NA	NA	NA	NA	NA	NA	A	G	A	G	G	G	G	G	A	G	R	A	A	G	A	G	A	A	G	A	G	G	G	A	G	A	G	A	A	G	A	A	G	A	A	G	A	G	G
S03_16731712	C/-	3	16731712	+	NA	NA	NA	NA	NA	NA	C	-	C	C	-	-	-	C	C	-	C	C	C	-	C	-	C	C	-	C	C	-	-	C	-	C	-	C	C	C	C	C	-	C	C	-	C	-	-
S03_16731714	-/T	3	16731714	+	NA	NA	NA	NA	NA	NA	-	T	-	-	T	T	T	-	-	T	-	-	-	T	-	T	-	-	T	-	-	T	T	-	T	-	T	-	-	-	-	-	T	-	-	T	-	T	T
S03_16731728	G/C	3	16731728	+	NA	NA	NA	NA	NA	NA	G	C	G	G	C	C	C	G	G	C	G	G	G	C	G	C	G	G	C	G	G	C	C	G	C	G	C	G	G	G	G	G	C	G	G	C	G	C	C
S03_16811671	T/C	3	16811671	+	NA	NA	NA	NA	NA	NA	T	T	T	T	T	T	T	T	T	T	T	T	T	C	T	T	T	T	C	T	T	C	C	T	T	T	T	T	T	T	T	T	T	T	T	T	T	T	C
S03_16811721	C/T	3	16811721	+	NA	NA	NA	NA	NA	NA	C	C	C	C	C	C	C	C	C	C	C	C	C	T	C	C	C	C	C	C	C	T	T	C	C	C	C	C	C	C	C	C	C	C	C	C	C	C	T
S03_17755649	T/G	3	17755649	+	NA	NA	NA	NA	NA	NA	T	G	T	T	T	G	G	T	T	T	T	T	T	G	T	G	T	T	G	T	T	G	G	T	G	T	G	T	T	T	T	T	G	T	T	T	T	T	T
S03_18264619	T/C	3	18264619	+	NA	NA	NA	NA	NA	NA	T	T	T	T	T	T	T	T	T	T	T	T	T	T	T	T	T	T	T	T	T	T	T	T	T	T	T	T	T	T	T	T	T	T	T	T	T	T	T
S03_18407025	C/T	3	18407025	+	NA	NA	NA	NA	NA	NA	C	T	C	C	C	T	T	C	C	T	C	C	C	C	C	T	C	C	C	C	C	C	T	C	C	C	T	C	C	C	C	C	T	C	C	C	C	C	C
S03_18407068	T/-	3	18407068	+	NA	NA	NA	NA	NA	NA	T	-	T	T	T	-	-	T	T	-	T	T	T	T	T	-	T	T	T	T	T	T	-	T	T	T	T	T	T	T	T	T	-	T	T	T	T	T	T
S03_18407083	A/T	3	18407083	+	NA	NA	NA	NA	NA	NA	A	T	A	A	A	T	T	A	A	T	A	A	A	A	A	T	A	A	A	A	A	A	T	A	A	A	A	A	A	A	A	A	T	A	A	A	A	A	A
S03_18407097	C/T	3	18407097	+	NA	NA	NA	NA	NA	NA	C	T	C	C	C	T	T	C	C	T	C	C	C	C	C	T	C	C	C	C	C	C	T	C	C	C	C	C	C	C	C	C	T	C	C	C	C	C	C
S03_18407098	C/T	3	18407098	+	NA	NA	NA	NA	NA	NA	C	T	C	C	C	T	T	C	C	T	C	C	C	C	C	T	C	C	C	C	C	C	T	C	C	C	C	C	C	C	C	C	T	C	C	C	C	C	C
S03_18407495	A/T	3	18407495	+	NA	NA	NA	NA	NA	NA	A	A	A	A	A	A	A	A	A	A	A	A	A	A	A	T	A	A	T	A	A	T	T	A	T	A	T	A	A	A	A	A	A	A	A	T	A	T	A
S03_18561345	T/C	3	18561345	+	NA	NA	NA	NA	NA	NA	T	C	T	T	C	C	Y	T	T	C	T	T	T	C	T	C	T	T	C	T	T	C	C	T	Y	T	C	T	T	T	T	T	C	T	T	C	T	C	C
S03_18752895	T/C	3	18752895	+	NA	NA	NA	NA	NA	NA	T	C	Y	T	T	T	C	T	T	T	T	T	T	T	T	T	T	T	T	T	T	T	C	C	C	T	C	Y	T	T	T	T	C	T	T	T	C	T	T
S03_19935844	G/C	3	19935844	+	NA	NA	NA	NA	NA	NA	G	C	G	G	C	C	C	G	G	C	G	G	G	C	G	C	G	G	C	G	G	C	C	G	C	G	C	G	G	G	G	G	C	G	G	C	G	C	C
S03_19935849	A/-	3	19935849	+	NA	NA	NA	NA	NA	NA	A	-	A	A	-	-	-	A	A	-	A	A	A	-	A	-	A	A	-	A	A	-	-	A	-	A	-	A	A	A	A	A	-	A	A	-	A	-	-
S03_19935862	C/T	3	19935862	+	NA	NA	NA	NA	NA	NA	C	T	C	C	T	T	T	C	C	T	C	C	C	T	C	T	C	C	T	C	C	T	T	C	T	C	T	C	C	C	C	C	T	C	C	T	C	T	T
S03_20061484	C/T	3	20061484	+	NA	NA	NA	NA	NA	NA	C	T	C	C	T	T	T	C	C	T	C	C	C	T	C	C	C	C	T	C	C	T	C	C	T	C	T	C	C	C	C	C	C	C	C	T	C	T	T
S03_23324994	C/T	3	23324994	+	NA	NA	NA	NA	NA	NA	C	C	T	C	C	C	C	C	C	C	C	C	C	C	C	C	C	T	C	C	C	C	C	C	C	C	C	C	C	C	C	T	C	C	C	C	C	C	C
S03_23539168	C/T	3	23539168	+	NA	NA	NA	NA	NA	NA	C	T	C	C	C	T	C	C	C	C	C	C	C	C	C	C	C	C	C	C	C	C	C	C	C	C	C	C	C	C	C	C	C	C	C	C	C	C	T
S03_23939881	T/C	3	23939881	+	NA	NA	NA	NA	NA	NA	T	T	T	Y	T	T	T	T	T	T	T	T	T	T	T	T	T	T	T	T	T	T	T	T	T	T	T	T	T	Y	T	T	T	T	T	T	T	T	T
S03_23939909	A/G	3	23939909	+	NA	NA	NA	NA	NA	NA	A	A	A	R	A	A	A	A	A	A	A	A	A	A	A	A	A	A	A	A	A	A	A	A	A	A	A	A	A	R	A	A	A	A	A	A	A	A	A
S03_23939953	C/T	3	23939953	+	NA	NA	NA	NA	NA	NA	C	C	C	Y	C	C	C	C	C	C	C	C	C	C	C	C	C	C	C	C	C	C	C	C	C	C	C	C	C	Y	C	C	C	C	C	C	C	C	C
S03_23939954	A/G	3	23939954	+	NA	NA	NA	NA	NA	NA	A	A	A	R	A	A	A	A	A	A	A	A	A	A	A	A	A	A	A	A	A	A	A	A	A	A	A	A	A	R	A	A	A	A	A	A	A	A	A
S03_25800515	T/C	3	25800515	+	NA	NA	NA	NA	NA	NA	T	Y	T	T	C	Y	Y	T	T	Y	T	T	T	Y	T	Y	T	T	Y	T	T	Y	Y	T	Y	T	Y	T	T	T	T	T	Y	T	T	Y	T	Y	Y
S03_26853522	C/A	3	26853522	+	NA	NA	NA	NA	NA	NA	C	A	C	C	A	A	A	C	C	A	C	C	C	A	C	A	C	C	A	C	C	A	A	C	A	C	A	C	C	C	C	C	A	C	C	A	C	A	A
S03_26853525	T/G	3	26853525	+	NA	NA	NA	NA	NA	NA	T	G	T	T	G	G	G	T	T	G	T	T	T	G	T	G	T	T	G	T	T	G	G	T	G	T	G	T	T	T	T	T	G	T	T	G	T	G	G
S03_26853532	G/T	3	26853532	+	NA	NA	NA	NA	NA	NA	G	T	G	G	T	T	T	G	G	T	G	G	G	T	G	T	G	G	T	G	G	T	T	G	T	G	T	G	G	G	G	G	T	G	G	T	G	T	T
S03_26856315	C/T	3	26856315	+	NA	NA	NA	NA	NA	NA	C	C	C	C	C	C	T	C	C	T	C	C	C	C	C	T	C	C	C	C	C	C	C	C	C	C	T	C	C	C	C	C	C	C	C	C	C	C	T
S03_27320128	-/T	3	27320128	+	NA	NA	NA	NA	NA	NA	T	-	T	-	-	-	-	-	T	-	T	T	-	-	T	-	-	T	-	-	T	-	-	T	-	T	-	T	T	-	T	T	-	-	T	-	T	-	-
S03_27735714	G/A	3	27735714	+	NA	NA	NA	NA	NA	NA	G	G	G	G	G	G	G	G	G	G	G	A	G	G	G	G	G	G	G	G	G	R	G	G	G	G	G	G	G	G	G	G	A	G	G	R	G	G	G
S03_27735721	C/T	3	27735721	+	NA	NA	NA	NA	NA	NA	C	C	C	C	C	C	C	C	C	C	C	T	C	C	C	C	C	C	C	C	C	Y	C	C	C	C	C	C	C	C	C	C	T	C	C	Y	C	C	C
S03_27897795	A/C	3	27897795	+	NA	NA	NA	NA	NA	NA	A	C	A	A	C	C	C	A	A	C	A	A	A	C	A	C	A	A	C	A	A	C	C	A	C	A	C	A	A	A	A	A	C	A	A	C	A	C	C
S03_28263066	G/A	3	28263066	+	NA	NA	NA	NA	NA	NA	G	A	G	G	A	A	A	G	G	A	G	G	G	A	G	A	G	G	A	G	G	A	A	G	A	G	A	G	G	G	G	G	A	G	G	A	G	A	A
S03_28855914	T/G	3	28855914	+	NA	NA	NA	NA	NA	NA	T	T	T	T	T	T	T	T	T	T	T	T	T	T	T	T	T	T	T	T	T	T	T	T	T	T	T	T	T	T	T	T	T	T	T	T	T	T	T
S03_30320365	G/A	3	30320365	+	NA	NA	NA	NA	NA	NA	G	A	G	G	G	G	G	G	G	A	G	G	G	A	G	G	G	G	A	G	G	A	G	G	G	G	G	G	G	G	G	G	A	G	G	A	G	A	A
S03_30529778	C/-	3	30529778	+	NA	NA	NA	NA	NA	NA	-	C	-	C	C	C	C	C	-	C	-	-	-	C	-	C	-	-	C	-	-	C	C	-	C	-	C	-	-	C	-	-	C	-	-	C	-	C	C
S03_30606386	C/A	3	30606386	+	NA	NA	NA	NA	NA	NA	C	A	C	C	A	A	A	C	C	A	C	C	C	A	C	A	C	C	A	C	C	A	A	C	A	C	A	C	C	C	C	C	A	C	C	A	C	A	A
S03_30606410	T/A	3	30606410	+	NA	NA	NA	NA	NA	NA	A	T	A	T	T	T	T	T	A	T	A	A	A	T	A	T	A	A	T	A	A	T	T	A	T	A	T	A	A	T	A	A	T	A	A	T	A	T	T
S03_32307064	C/A	3	32307064	+	NA	NA	NA	NA	NA	NA	C	A	C	C	A	A	A	C	C	A	C	C	C	A	C	A	C	C	A	C	C	A	A	C	A	C	A	C	C	C	C	C	A	C	C	A	C	A	A
S03_32757016	T/A	3	32757016	+	NA	NA	NA	NA	NA	NA	A	T	A	T	T	T	T	T	A	T	A	T	A	T	A	T	A	A	T	A	A	T	T	A	T	A	T	A	A	T	A	A	T	A	T	T	A	T	T
S03_38101797	C/T	3	38101797	+	NA	NA	NA	NA	NA	NA	C	C	C	C	C	T	C	C	C	T	C	C	C	C	C	T	C	C	C	C	C	C	T	C	T	C	C	C	C	C	C	C	C	C	C	C	C	C	C
S03_40178248	C/T	3	40178248	+	NA	NA	NA	NA	NA	NA	C	T	C	C	T	T	C	C	C	C	C	C	C	T	C	T	C	C	T	C	C	T	T	C	C	C	T	C	C	C	C	C	T	C	C	T	C	T	T
S03_40178287	T/G	3	40178287	+	NA	NA	NA	NA	NA	NA	T	G	T	T	G	G	T	T	T	T	T	T	T	G	T	G	T	T	G	T	T	G	G	T	T	T	G	T	T	T	T	T	G	T	T	T	T	G	G
S03_41417248	A/C	3	41417248	+	NA	NA	NA	NA	NA	NA	C	A	C	A	A	A	A	A	C	A	C	C	C	A	C	A	C	C	A	C	C	A	A	C	A	C	A	C	C	A	C	C	A	C	C	A	C	A	A
S03_41462321	A/G	3	41462321	+	NA	NA	NA	NA	NA	NA	A	A	A	A	G	A	A	A	A	A	A	A	A	G	R	G	A	G	R	A	R	R	A	A	A	G	A	A	A	A	A	A	A	G	A	A	A	A	A
S03_41462325	C/T	3	41462325	+	NA	NA	NA	NA	NA	NA	C	C	C	C	T	C	C	C	C	C	C	C	C	T	Y	T	C	T	Y	C	Y	Y	C	C	C	T	C	C	C	C	C	C	C	T	C	C	C	C	C
S03_41758472	T/G	3	41758472	+	NA	NA	NA	NA	NA	NA	G	T	G	T	T	T	T	T	G	T	G	G	G	T	G	T	G	G	T	G	G	T	T	G	T	G	T	G	G	T	G	G	T	G	G	T	G	T	T
S03_41763829	C/T	3	41763829	+	NA	NA	NA	NA	NA	NA	T	C	T	C	C	C	C	C	T	C	C	C	T	C	T	C	T	T	C	T	T	C	C	T	C	T	C	T	T	C	C	T	C	T	T	C	T	C	C
S03_42086254	A/G	3	42086254	+	NA	NA	NA	NA	NA	NA	A	A	A	A	G	A	G	A	A	G	A	A	A	G	A	A	A	A	A	A	A	G	A	A	A	A	G	A	A	A	A	A	G	A	A	G	A	G	G
S03_43750506	C/-	3	43750506	+	NA	NA	NA	NA	NA	NA	C	-	C	C	-	-	-	C	C	-	C	C	C	-	C	-	C	C	-	C	C	-	-	C	-	C	-	C	C	C	C	C	-	C	C	-	C	-	-
S03_45197366	C/T	3	45197366	+	NA	NA	NA	NA	NA	NA	C	C	C	C	C	T	C	C	C	C	C	C	C	C	C	C	C	C	C	C	C	C	T	C	T	C	T	C	C	C	C	C	C	C	C	T	C	C	C
S03_45636086	C/T	3	45636086	+	NA	NA	NA	NA	NA	NA	C	C	C	C	T	T	T	C	C	T	C	C	C	T	C	T	C	C	T	C	C	T	T	C	T	C	T	C	C	C	C	C	T	C	C	T	C	T	T
S03_45801579	C/T	3	45801579	+	NA	NA	NA	NA	NA	NA	C	C	C	C	C	C	C	C	C	C	C	C	C	C	C	C	C	C	C	C	C	C	C	C	C	C	C	C	C	C	C	C	C	C	C	C	C	C	C
S03_45890749	G/A	3	45890749	+	NA	NA	NA	NA	NA	NA	G	A	G	G	A	A	A	G	G	A	G	G	G	A	G	A	G	G	A	G	G	A	A	G	A	G	A	G	G	G	G	G	A	G	G	A	G	A	A
S03_47448023	C/A	3	47448023	+	NA	NA	NA	NA	NA	NA	A	M	M	M	A	M	A	C	M	M	M	A	M	M	M	M	M	M	M	M	M	M	M	M	M	A	M	A	M	M	A	A	A	M	A	M	M	A	M
S03_47448029	C/T	3	47448029	+	NA	NA	NA	NA	NA	NA	C	Y	Y	Y	C	Y	C	Y	Y	Y	Y	C	Y	Y	Y	Y	Y	Y	Y	Y	Y	Y	Y	Y	Y	C	Y	C	Y	Y	C	C	C	Y	C	Y	Y	C	Y
S03_47448061	T/C	3	47448061	+	NA	NA	NA	NA	NA	NA	T	Y	Y	Y	T	Y	T	Y	Y	Y	Y	T	Y	Y	Y	Y	Y	Y	Y	Y	Y	Y	Y	Y	Y	T	Y	T	Y	Y	T	T	T	Y	T	Y	Y	T	Y
S03_47448066	G/A	3	47448066	+	NA	NA	NA	NA	NA	NA	G	R	R	R	G	R	G	R	R	R	R	G	R	R	R	R	R	R	R	R	R	R	R	R	R	G	R	G	R	R	G	G	G	R	G	R	R	G	R
S03_48015176	G/A	3	48015176	+	NA	NA	NA	NA	NA	NA	G	A	G	G	G	G	G	G	G	G	G	G	G	G	G	A	G	G	G	G	G	G	G	G	A	G	G	G	G	G	G	G	G	G	G	A	G	A	G
S03_48015190	A/G	3	48015190	+	NA	NA	NA	NA	NA	NA	A	G	A	A	A	A	A	A	A	A	A	A	A	A	A	G	A	A	A	A	A	A	A	A	G	A	A	A	A	A	A	A	A	A	A	G	A	G	A
S03_48015207	C/T	3	48015207	+	NA	NA	NA	NA	NA	NA	C	C	C	C	C	C	T	C	C	C	C	C	C	C	C	C	C	C	C	C	C	T	T	C	C	C	C	C	C	C	C	C	C	C	C	C	C	C	C
S03_48015262	T/C	3	48015262	+	NA	NA	NA	NA	NA	NA	T	C	T	T	T	T	T	T	T	T	T	T	T	T	T	C	T	T	T	T	T	T	T	T	C	T	T	T	T	T	T	T	T	T	T	C	T	C	T
S03_48015270	C/T	3	48015270	+	NA	NA	NA	NA	NA	NA	C	T	C	C	C	C	C	C	C	C	C	C	C	C	C	T	C	C	C	C	C	C	C	C	T	C	C	C	C	C	C	C	C	C	C	T	C	T	C
S03_48028392	-/A	3	48028392	+	NA	NA	NA	NA	NA	NA	-	-	A	-	-	-	-	-	A	-	-	-	-	-	-	-	-	A	-	-	-	-	-	-	-	-	-	A	-	-	-	-	-	-	-	-	-	-	-
S03_48913791	A/G	3	48913791	+	NA	NA	NA	NA	NA	NA	A	G	A	A	A	G	G	A	A	G	A	A	A	G	A	G	A	A	A	A	A	G	G	A	G	A	G	A	A	A	A	A	A	A	A	G	A	G	G
S03_48916306	T/C	3	48916306	+	NA	NA	NA	NA	NA	NA	T	C	T	T	C	C	C	T	T	C	T	T	T	C	T	C	T	T	C	T	T	C	C	T	C	T	C	T	T	T	T	T	C	T	T	C	T	C	C
S03_50528214	C/A	3	50528214	+	NA	NA	NA	NA	NA	NA	C	C	C	C	C	C	C	C	C	A	C	C	C	C	C	C	C	C	C	C	C	C	C	C	C	C	C	C	C	C	C	C	A	C	C	A	C	C	C
S03_50578487	G/A	3	50578487	+	NA	NA	NA	NA	NA	NA	G	G	G	G	A	G	G	G	G	G	G	G	G	G	G	A	G	G	G	G	G	G	G	G	A	G	A	G	G	G	G	G	G	G	G	G	G	G	G
S03_50666881	A/G	3	50666881	+	NA	NA	NA	NA	NA	NA	A	A	A	A	G	A	G	A	A	A	A	A	A	A	A	G	A	A	A	A	A	G	A	A	G	A	A	A	A	A	A	A	G	A	A	G	A	G	A
S03_50666910	G/T	3	50666910	+	NA	NA	NA	NA	NA	NA	G	G	G	G	T	T	T	G	G	G	G	G	G	G	G	T	G	G	G	G	G	G	G	G	T	G	G	G	G	G	G	G	T	G	G	T	G	T	G
S03_50666919	C/T	3	50666919	+	NA	NA	NA	NA	NA	NA	C	C	C	C	T	T	T	C	C	C	C	C	C	C	C	T	C	C	C	C	C	C	C	C	T	C	C	C	C	C	C	C	T	C	C	T	C	T	C
S03_50666958	-/T	3	50666958	+	NA	NA	NA	NA	NA	NA	-	-	-	-	-	-	T	-	-	-	-	-	-	-	-	T	-	-	-	-	-	-	-	-	T	-	-	-	-	-	-	-	T	-	-	-	-	T	-
S03_50680536	C/-	3	50680536	+	NA	NA	NA	NA	NA	NA	C	-	C	C	-	-	-	C	C	-	C	C	C	-	C	-	C	C	-	C	C	-	-	C	-	C	-	C	C	C	C	C	-	C	C	-	C	-	-
S03_51098072	A/G	3	51098072	+	NA	NA	NA	NA	NA	NA	A	G	A	A	G	G	G	A	A	G	A	A	A	G	A	G	A	A	G	A	A	G	G	A	G	A	G	A	A	A	A	A	G	A	A	G	A	G	G
S03_51246921	C/T	3	51246921	+	NA	NA	NA	NA	NA	NA	C	C	C	C	C	T	C	C	C	C	C	C	C	C	C	C	T	T	T	T	T	T	C	C	C	C	C	C	C	Y	C	C	C	C	C	C	C	C	C
S03_51247469	A/C	3	51247469	+	NA	NA	NA	NA	NA	NA	A	A	A	A	A	A	C	A	C	A	C	A	A	A	A	A	A	A	A	A	A	A	A	A	A	A	A	A	C	A	A	C	A	A	A	A	C	A	A
S03_51323628	C/A	3	51323628	+	NA	NA	NA	NA	NA	NA	C	A	C	C	A	A	A	C	C	C	C	C	C	A	C	A	C	C	A	C	C	C	A	C	A	C	A	C	C	C	C	C	A	C	C	A	C	A	A
S03_51328104	T/-	3	51328104	+	NA	NA	NA	NA	NA	NA	T	-	T	T	-	-	-	T	T	T	T	T	T	-	T	T	T	T	T	T	T	-	T	T	T	T	T	T	T	T	T	T	T	T	T	-	T	-	-
S03_51328130	T/-	3	51328130	+	NA	NA	NA	NA	NA	NA	T	-	T	T	-	-	-	T	T	T	T	T	T	-	T	T	T	T	T	T	T	-	T	T	T	T	T	T	T	T	T	T	T	T	-	-	T	-	-
S03_51328155	C/A	3	51328155	+	NA	NA	NA	NA	NA	NA	C	A	C	C	A	A	A	C	C	C	C	C	C	A	C	C	C	C	C	C	C	A	C	C	C	C	C	C	C	C	C	C	C	C	C	A	C	A	A
S03_51856550	A/G	3	51856550	+	NA	NA	NA	NA	NA	NA	A	A	A	A	A	A	A	A	A	A	A	A	A	A	A	A	A	A	A	A	A	A	A	A	A	A	A	A	A	A	A	A	A	A	A	A	A	A	A
S03_51975614	T/C	3	51975614	+	NA	NA	NA	NA	NA	NA	T	T	T	T	T	T	T	T	T	T	T	T	T	T	T	T	T	T	T	T	T	T	C	T	T	T	T	T	T	T	T	T	T	T	T	T	T	T	C
S03_52136292	G/A	3	52136292	+	NA	NA	NA	NA	NA	NA	G	A	G	G	G	A	A	G	G	G	G	G	G	G	G	G	G	G	G	G	A	A	A	G	A	G	G	G	G	G	G	G	G	G	G	A	G	G	A
S03_52179083	-/A	3	52179083	+	NA	NA	NA	NA	NA	NA	A	-	A	A	-	-	-	-	A	-	A	A	A	-	A	-	A	A	-	A	-	-	-	A	-	A	-	A	A	A	A	A	-	A	A	-	A	A	-
S03_52179112	C/T	3	52179112	+	NA	NA	NA	NA	NA	NA	T	C	T	T	C	C	C	C	T	C	T	T	T	C	T	C	T	T	C	T	C	C	C	T	C	T	C	T	T	T	T	T	C	T	T	C	T	T	C
S03_52179152	C/-	3	52179152	+	NA	NA	NA	NA	NA	NA	-	C	-	-	C	C	C	C	-	C	-	-	-	C	-	C	-	-	C	-	C	C	C	-	C	-	C	-	-	-	-	-	C	-	-	C	-	-	C
S03_53026977	C/T	3	53026977	+	NA	NA	NA	NA	NA	NA	T	C	T	C	C	C	C	T	T	C	T	T	T	C	T	C	T	T	C	T	C	C	C	T	C	T	C	T	T	C	T	T	C	T	T	C	T	T	C
S03_53028894	A/C	3	53028894	+	NA	NA	NA	NA	NA	NA	A	A	C	A	A	A	A	A	C	A	A	A	A	C	C	A	A	A	A	A	A	C	A	A	A	A	A	A	A	A	C	A	A	A	A	A	A	A	A
S03_53028897	C/G	3	53028897	+	NA	NA	NA	NA	NA	NA	C	C	G	C	C	C	C	C	G	C	C	C	C	G	G	C	C	C	C	C	C	G	C	C	C	C	C	C	C	C	G	C	C	C	C	C	C	C	C
S03_53197792	G/C	3	53197792	+	NA	NA	NA	NA	NA	NA	C	G	C	G	G	G	G	G	C	G	C	C	C	G	C	G	C	C	G	C	G	G	G	C	G	S	G	C	C	G	C	C	G	C	C	G	C	C	G
S03_53212471	-/C	3	53212471	+	NA	NA	NA	NA	NA	NA	C	-	-	-	-	-	-	-	-	-	-	-	C	-	-	-	-	-	-	-	-	-	-	-	-	C	-	-	-	-	-	-	-	-	-	-	-	-	-
S03_53228682	G/T	3	53228682	+	NA	NA	NA	NA	NA	NA	T	G	T	G	G	G	G	G	T	G	T	T	T	G	T	G	T	T	G	T	G	G	G	T	G	T	G	T	T	G	T	T	G	T	T	G	T	T	G
S03_53231647	A/T	3	53231647	+	NA	NA	NA	NA	NA	NA	A	T	A	A	T	T	T	A	A	T	A	A	A	T	A	T	A	A	T	A	T	T	T	A	T	A	T	A	A	A	A	A	T	A	A	T	A	A	T
S03_53402587	A/G	3	53402587	+	NA	NA	NA	NA	NA	NA	A	G	A	A	G	G	G	A	A	G	A	A	A	G	A	G	A	A	G	A	G	G	G	A	A	A	G	A	A	A	A	A	G	A	A	G	A	A	G
S03_53403980	T/C	3	53403980	+	NA	NA	NA	NA	NA	NA	T	C	T	T	C	C	C	T	T	C	T	T	T	C	T	C	T	T	C	T	C	C	C	T	T	T	C	T	T	T	T	T	C	T	T	C	T	T	C
S03_53548138	A/G	3	53548138	+	NA	NA	NA	NA	NA	NA	A	R	A	A	G	G	G	A	A	G	A	A	A	G	A	G	A	A	G	A	G	G	G	A	G	A	G	A	A	A	A	A	G	A	A	G	A	A	G
S03_53567710	G/T	3	53567710	+	NA	NA	NA	NA	NA	NA	G	T	G	G	G	T	T	G	G	T	G	G	G	T	G	T	G	G	T	G	T	T	T	G	T	G	G	G	G	G	G	G	T	G	G	T	G	G	T
S03_53585528	C/G	3	53585528	+	NA	NA	NA	NA	NA	NA	G	C	G	C	C	C	C	C	G	C	G	G	G	C	G	C	G	G	C	G	C	C	C	G	C	G	C	G	G	C	G	G	C	G	G	C	G	G	C
S03_53585548	G/T	3	53585548	+	NA	NA	NA	NA	NA	NA	T	G	T	G	G	G	G	G	T	G	T	T	T	G	T	G	T	T	G	T	G	G	G	T	G	T	G	T	T	G	T	T	G	T	T	G	T	T	G
S03_53634938	G/A	3	53634938	+	NA	NA	NA	NA	NA	NA	G	A	G	G	A	A	A	G	G	A	G	G	G	A	G	A	G	G	A	G	A	A	A	G	A	G	A	G	G	G	G	G	A	G	G	A	G	G	A
S03_54182407	A/T	3	54182407	+	NA	NA	NA	NA	NA	NA	T	A	T	T	A	A	A	A	T	A	T	T	T	A	T	A	T	T	A	T	A	A	A	T	T	T	A	T	T	T	T	T	A	T	T	A	T	T	A
S03_54182408	C/A	3	54182408	+	NA	NA	NA	NA	NA	NA	A	C	A	A	C	C	C	C	A	C	A	A	A	C	A	C	A	A	C	A	C	C	C	A	A	A	C	A	A	A	A	A	C	A	A	C	A	A	C
S03_54426522	C/T	3	54426522	+	NA	NA	NA	NA	NA	NA	T	C	T	C	C	C	C	C	T	C	C	T	C	C	T	C	T	T	C	T	C	C	C	T	C	Y	C	T	T	C	T	C	C	C	Y	C	T	T	C
S03_54743852	T/-	3	54743852	+	NA	NA	NA	NA	NA	NA	T	T	T	T	-	-	-	T	T	-	T	T	T	-	-	-	T	T	-	T	-	-	-	T	T	T	-	T	T	T	T	T	-	T	T	-	T	T	-
S03_54743894	C/A	3	54743894	+	NA	NA	NA	NA	NA	NA	C	A	C	C	A	A	A	C	C	A	C	C	C	A	M	A	C	C	A	C	A	A	A	C	C	C	A	C	C	C	C	C	A	C	C	A	C	C	A
S03_55194733	C/T	3	55194733	+	NA	NA	NA	NA	NA	NA	C	T	C	C	T	T	T	C	C	C	C	C	C	C	Y	T	C	C	C	C	T	T	C	C	C	C	C	C	C	C	C	C	T	C	C	T	C	C	T
S03_55194806	G/C	3	55194806	+	NA	NA	NA	NA	NA	NA	G	C	G	G	C	C	C	G	G	G	G	G	G	G	S	C	G	G	G	G	C	C	C	G	G	G	C	G	G	G	G	G	C	G	G	C	G	G	C
S03_55194811	G/A	3	55194811	+	NA	NA	NA	NA	NA	NA	G	A	G	G	A	A	A	G	G	G	G	G	G	G	R	A	G	G	G	G	A	A	A	G	G	G	A	G	G	G	G	G	A	G	G	A	G	G	A
S03_55299490	G/A	3	55299490	+	NA	NA	NA	NA	NA	NA	G	A	G	A	A	A	A	G	G	G	G	G	G	A	R	A	G	G	A	G	G	A	A	G	G	G	A	G	G	G	G	G	A	G	G	A	G	G	A
S03_55299494	C/T	3	55299494	+	NA	NA	NA	NA	NA	NA	C	T	C	T	T	T	T	C	C	C	C	C	C	T	Y	T	C	C	T	C	C	T	T	C	C	C	T	C	C	C	C	C	T	C	C	T	C	C	T
S03_55425257	T/C	3	55425257	+	NA	NA	NA	NA	NA	NA	T	T	T	C	T	T	T	T	T	T	T	T	T	C	Y	T	T	T	T	T	T	T	T	T	T	T	T	T	T	T	T	T	T	T	T	T	T	T	T
S03_55425292	C/A	3	55425292	+	NA	NA	NA	NA	NA	NA	C	C	C	C	C	C	C	C	C	C	C	C	C	A	C	C	C	C	C	C	C	C	C	C	C	C	C	C	C	C	C	C	C	C	C	C	C	C	C
S03_55488893	G/T	3	55488893	+	NA	NA	NA	NA	NA	NA	T	G	T	T	G	G	G	G	T	G	T	T	T	G	K	G	T	T	G	T	G	G	G	T	T	T	G	T	T	T	T	T	G	T	T	G	T	T	G
S03_55488913	A/C	3	55488913	+	NA	NA	NA	NA	NA	NA	A	C	A	A	C	C	C	A	A	C	A	A	A	C	M	C	A	A	C	A	C	C	C	A	A	A	C	A	A	A	A	A	C	A	A	C	A	A	C
S03_55555056	C/T	3	55555056	+	NA	NA	NA	NA	NA	NA	C	C	C	C	C	T	C	C	C	C	C	C	C	C	C	C	T	T	C	C	C	C	T	C	T	C	C	C	C	C	C	T	T	C	C	C	C	T	C
S03_55682231	G/C	3	55682231	+	NA	NA	NA	NA	NA	NA	C	G	C	G	G	G	G	G	C	G	C	C	C	G	S	G	C	C	G	C	G	G	G	C	C	C	G	C	C	G	C	C	G	C	C	G	C	C	G
S03_55747884	A/G	3	55747884	+	NA	NA	NA	NA	NA	NA	A	A	A	A	A	A	A	G	A	A	A	A	A	A	A	A	A	A	A	A	A	A	A	A	A	A	A	A	A	A	A	A	A	A	A	A	A	A	A
S03_55747885	T/C	3	55747885	+	NA	NA	NA	NA	NA	NA	T	T	T	T	T	T	T	C	T	T	T	T	T	T	T	T	T	T	T	T	T	T	T	T	T	T	T	T	T	T	T	T	T	T	T	T	T	T	T
S03_56079575	A/T	3	56079575	+	NA	NA	NA	NA	NA	NA	T	A	T	T	A	A	A	A	T	A	T	T	T	A	W	A	T	T	T	T	T	T	T	T	T	A	A	T	T	T	T	T	A	T	T	A	T	T	A
S03_56129740	C/G	3	56129740	+	NA	NA	NA	NA	NA	NA	C	G	C	C	G	G	G	C	C	G	C	C	C	G	S	G	C	C	C	C	C	C	C	C	C	C	G	C	C	C	C	C	G	C	C	G	C	C	C
S03_56279746	-/A	3	56279746	+	NA	NA	NA	NA	NA	NA	-	-	-	-	-	-	-	-	-	-	-	-	-	-	-	-	-	-	-	-	-	-	-	-	-	-	-	-	-	-	-	-	-	-	-	-	-	-	-
S03_56289377	G/C	3	56289377	+	NA	NA	NA	NA	NA	NA	G	C	G	G	C	C	C	G	G	C	G	G	G	C	S	C	G	G	G	G	G	G	G	G	G	G	C	G	G	G	G	G	C	G	G	C	G	G	G
S03_56292956	-/T	3	56292956	+	NA	NA	NA	NA	NA	NA	T	-	T	-	-	-	-	-	T	-	T	T	T	-	-	-	T	T	-	T	-	-	-	T	T	T	-	T	T	-	T	T	-	T	T	-	T	T	-
S03_56292965	G/T	3	56292965	+	NA	NA	NA	NA	NA	NA	T	G	T	G	G	G	G	G	T	G	T	T	T	G	K	G	T	T	G	T	G	G	G	T	T	T	G	T	T	G	T	T	G	T	T	G	T	T	G
S03_56559331	A/G	3	56559331	+	NA	NA	NA	NA	NA	NA	A	G	A	G	G	G	G	A	A	G	A	A	A	G	G	G	G	A	G	A	G	G	G	G	G	G	G	G	A	G	A	G	G	A	A	G	A	G	A
S03_56559362	C/G	3	56559362	+	NA	NA	NA	NA	NA	NA	C	G	C	G	G	G	G	C	C	G	C	C	C	G	G	G	G	C	G	C	G	G	G	G	G	G	G	G	C	G	C	G	G	C	C	G	C	G	C
S03_56559374	T/C	3	56559374	+	NA	NA	NA	NA	NA	NA	T	C	T	C	C	C	C	T	T	C	T	T	T	C	C	C	C	T	C	T	C	C	C	C	C	C	C	C	T	C	T	C	C	T	T	C	T	C	T
S03_56559403	T/-	3	56559403	+	NA	NA	NA	NA	NA	NA	T	-	-	-	-	-	-	-	T	-	T	T	T	-	-	-	-	T	-	T	-	-	-	-	-	-	-	-	T	-	T	-	-	T	T	-	T	-	T
S03_56681967	T/C	3	56681967	+	NA	NA	NA	NA	NA	NA	C	T	C	T	T	T	T	T	C	T	T	C	C	T	Y	T	C	T	T	C	T	T	T	T	C	T	T	C	C	T	C	C	T	C	T	T	T	C	T
S03_56681997	C/G	3	56681997	+	NA	NA	NA	NA	NA	NA	G	C	C	C	C	C	C	C	G	C	C	G	G	C	S	C	G	C	C	G	C	C	C	C	G	C	C	G	C	C	G	G	C	G	C	C	C	G	C
S03_56756008	C/T	3	56756008	+	NA	NA	NA	NA	NA	NA	C	T	C	C	T	T	T	C	C	T	C	C	C	T	Y	T	C	C	T	C	C	T	T	C	C	C	T	C	C	C	C	C	T	C	C	T	C	C	C
S03_56987965	C/-	3	56987965	+	NA	NA	NA	NA	NA	NA	C	-	C	-	-	-	-	C	C	-	C	C	C	-	-	-	C	C	-	C	-	-	-	C	C	C	-	C	C	C	C	C	-	C	C	-	C	C	C
S03_57197827	-/C	3	57197827	+	NA	NA	NA	NA	NA	NA	-	C	-	-	-	C	C	-	-	-	-	-	-	C	-	-	-	-	C	-	-	-	C	-	-	-	C	-	-	-	-	-	C	-	-	C	-	-	-
S03_57209098	A/C	3	57209098	+	NA	NA	NA	NA	NA	NA	A	A	A	A	A	A	A	A	A	A	A	A	A	A	A	A	A	A	A	A	A	A	A	A	A	A	A	A	A	A	A	A	A	A	A	A	A	A	A
S03_57244898	C/T	3	57244898	+	NA	NA	NA	NA	NA	NA	T	C	T	C	C	C	C	C	T	C	T	T	T	C	Y	C	T	T	C	T	C	C	C	T	T	T	C	T	T	C	T	T	C	T	T	C	T	T	T
S03_57267747	G/C	3	57267747	+	NA	NA	NA	NA	NA	NA	C	G	C	G	G	G	G	G	C	G	C	G	G	G	G	G	C	G	G	C	G	G	G	C	C	G	G	C	G	G	C	G	G	G	C	G	C	C	C
S03_57267780	G/A	3	57267780	+	NA	NA	NA	NA	NA	NA	A	G	A	G	G	G	G	G	A	G	A	G	G	G	G	G	A	G	G	A	G	G	G	A	A	G	G	A	G	G	A	G	G	G	A	G	A	A	A
S03_57360666	A/G	3	57360666	+	NA	NA	NA	NA	NA	NA	G	A	G	A	A	A	A	A	G	A	G	G	G	A	R	A	R	G	A	G	A	A	A	G	G	G	A	G	G	G	G	G	A	G	G	A	G	G	G
S03_57360673	A/G	3	57360673	+	NA	NA	NA	NA	NA	NA	G	A	G	A	A	A	A	A	G	A	G	G	G	A	R	A	R	G	A	G	A	A	A	G	G	G	A	G	G	G	G	G	A	G	G	A	G	G	G
S03_57360730	A/C	3	57360730	+	NA	NA	NA	NA	NA	NA	C	A	C	A	A	A	A	A	C	A	C	C	C	A	M	A	M	C	A	C	A	A	A	C	C	C	A	C	C	C	C	C	A	C	C	A	C	C	C
S03_57383409	G/A	3	57383409	+	NA	NA	NA	NA	NA	NA	G	A	G	A	A	A	A	A	G	G	G	G	G	A	A	A	R	G	A	G	A	A	A	G	G	G	A	G	G	A	G	G	A	G	G	G	G	G	G
S03_57383414	C/A	3	57383414	+	NA	NA	NA	NA	NA	NA	C	A	C	A	A	A	A	A	C	C	C	C	C	A	A	A	M	C	A	C	A	A	A	C	C	C	A	C	C	A	C	C	A	C	C	C	C	C	C
S03_57383420	C/-	3	57383420	+	NA	NA	NA	NA	NA	NA	C	-	C	-	-	-	-	-	C	C	C	C	C	-	-	-	-	C	-	C	-	-	-	C	C	C	-	C	C	-	C	C	-	C	C	C	C	C	C
S03_57496732	G/T	3	57496732	+	NA	NA	NA	NA	NA	NA	G	T	G	T	T	T	T	T	G	G	G	G	G	T	K	T	K	G	T	G	T	T	T	G	G	G	T	G	G	T	G	G	T	T	G	G	G	G	G
S03_57704025	T/C	3	57704025	+	NA	NA	NA	NA	NA	NA	T	T	T	T	C	C	T	T	T	T	T	T	T	T	Y	T	T	T	T	T	T	T	C	T	T	T	T	T	T	T	T	T	T	C	T	T	T	T	T
S03_57710840	C/T	3	57710840	+	NA	NA	NA	NA	NA	NA	C	T	C	T	T	T	T	T	C	C	C	C	C	T	Y	T	Y	C	T	C	T	T	T	C	C	C	T	C	C	T	C	C	T	T	C	C	C	C	C
S03_57876610	C/G	3	57876610	+	NA	NA	NA	NA	NA	NA	C	G	C	G	G	G	C	G	C	C	C	C	C	C	S	G	C	C	C	C	G	C	C	C	C	C	C	C	C	G	C	C	G	G	C	C	C	C	C
S03_58238995	T/A	3	58238995	+	NA	NA	NA	NA	NA	NA	T	T	T	T	T	T	A	T	T	T	T	T	T	T	T	T	W	T	A	T	A	T	T	T	T	T	A	T	T	A	T	T	T	A	T	T	T	T	T
S03_58269528	C/G	3	58269528	+	NA	NA	NA	NA	NA	NA	C	C	C	G	C	G	G	G	C	C	C	C	C	G	S	G	S	C	G	C	G	G	C	C	C	C	G	C	C	G	C	C	G	G	C	C	C	C	C
S03_58306144	A/C	3	58306144	+	NA	NA	NA	NA	NA	NA	A	M	A	C	A	C	C	C	A	A	A	A	A	C	M	C	M	A	C	A	C	C	A	A	A	A	C	A	A	C	A	A	C	C	A	A	A	A	A
S03_58306170	T/C	3	58306170	+	NA	NA	NA	NA	NA	NA	T	Y	T	C	T	C	C	C	T	T	T	T	T	C	Y	C	Y	T	C	T	C	C	T	T	T	T	C	T	T	C	T	T	C	C	T	T	T	T	T
S03_58309165	A/G	3	58309165	+	NA	NA	NA	NA	NA	NA	A	A	A	G	A	G	G	G	A	A	A	A	A	G	A	A	G	A	A	A	A	A	A	A	A	A	A	A	A	A	A	A	A	G	A	A	A	A	A
S03_58309223	A/-	3	58309223	+	NA	NA	NA	NA	NA	NA	A	A	A	-	A	-	-	-	A	A	A	A	A	-	A	A	-	A	A	A	A	A	A	A	A	A	-	A	A	-	A	A	A	-	A	A	A	A	A
S03_58479260	C/T	3	58479260	+	NA	NA	NA	NA	NA	NA	C	Y	C	T	C	C	C	T	C	C	C	T	C	T	C	T	T	C	T	C	C	T	C	C	C	C	T	C	C	C	C	C	C	C	C	C	C	C	C
S03_58491375	T/A	3	58491375	+	NA	NA	NA	NA	NA	NA	T	T	T	A	T	A	T	T	T	T	T	A	T	A	T	T	W	T	T	T	T	A	T	T	T	T	A	T	T	T	T	T	T	A	T	T	T	T	T
S03_58511601	C/T	3	58511601	+	NA	NA	NA	NA	NA	NA	C	C	C	T	C	T	T	T	C	C	C	T	C	T	C	T	C	C	C	C	T	T	C	C	C	C	T	C	C	T	C	C	C	C	C	C	C	C	C
S03_58511612	G/C	3	58511612	+	NA	NA	NA	NA	NA	NA	G	G	G	C	G	C	C	C	G	G	G	C	G	C	G	C	G	G	G	G	C	C	G	G	G	G	C	G	G	C	G	G	G	G	G	G	G	G	G
S03_58511642	A/-	3	58511642	+	NA	NA	NA	NA	NA	NA	A	A	A	-	A	-	-	-	A	A	A	-	A	-	A	-	A	A	A	A	A	-	A	A	A	A	A	A	A	-	A	A	A	A	A	A	A	A	A
S03_58515118	C/T	3	58515118	+	NA	NA	NA	NA	NA	NA	T	Y	T	C	T	C	Y	C	T	T	T	C	T	C	Y	C	Y	T	C	T	C	C	T	T	T	T	C	T	T	C	T	T	T	C	T	T	T	T	T
S03_58580174	A/C	3	58580174	+	NA	NA	NA	NA	NA	NA	A	M	A	C	A	C	M	C	A	A	A	C	A	C	A	C	A	A	C	A	C	C	A	A	A	A	C	A	A	C	A	A	A	C	A	A	A	A	A
S03_58580190	G/T	3	58580190	+	NA	NA	NA	NA	NA	NA	G	K	G	T	G	T	K	T	G	G	G	T	G	T	G	T	G	G	T	G	T	T	G	G	G	G	T	G	G	T	G	G	G	T	G	G	G	G	G
S03_58580207	G/A	3	58580207	+	NA	NA	NA	NA	NA	NA	G	R	G	A	G	A	R	A	G	G	G	A	G	A	G	A	G	G	A	G	A	A	G	G	G	G	A	G	G	A	G	G	G	A	G	G	G	G	G
S03_58592803	A/T	3	58592803	+	NA	NA	NA	NA	NA	NA	A	A	A	A	A	A	A	A	A	A	A	A	A	A	A	A	A	A	A	A	A	A	A	A	A	A	A	A	A	A	A	A	A	A	A	A	A	A	A
S03_58592816	G/A	3	58592816	+	NA	NA	NA	NA	NA	NA	G	G	G	G	G	G	G	G	G	G	G	G	G	G	G	G	G	G	G	G	G	G	G	G	G	G	G	G	G	G	G	G	G	G	G	G	G	G	G
S03_58719550	T/C	3	58719550	+	NA	NA	NA	NA	NA	NA	T	Y	T	C	T	C	Y	C	T	T	T	C	T	C	T	C	Y	T	C	T	C	C	T	T	T	T	C	T	T	C	T	T	T	C	T	T	T	T	T
S03_58878048	A/G	3	58878048	+	NA	NA	NA	NA	NA	NA	A	R	A	G	A	G	R	G	A	A	A	G	A	G	R	G	R	A	G	A	G	G	A	A	R	A	G	A	A	G	A	A	A	G	A	A	A	A	G
S03_58974877	G/A	3	58974877	+	NA	NA	NA	NA	NA	NA	G	R	G	G	G	A	G	R	G	G	G	G	G	G	G	A	G	G	A	G	A	G	G	G	G	G	A	G	G	G	G	G	G	A	G	G	G	G	G
S03_58975198	C/T	3	58975198	+	NA	NA	NA	NA	NA	NA	C	Y	C	T	C	T	Y	T	C	C	C	T	C	T	Y	T	Y	C	T	C	T	T	C	C	Y	C	T	C	C	T	C	C	C	T	C	C	C	C	T
S03_59045563	A/C	3	59045563	+	NA	NA	NA	NA	NA	NA	A	M	A	C	A	C	M	C	A	A	A	C	A	C	M	A	M	A	C	A	C	A	M	A	M	A	C	A	A	C	A	A	A	C	A	A	A	A	C
S03_59185347	G/C	3	59185347	+	NA	NA	NA	NA	NA	NA	G	S	G	C	G	C	S	C	G	G	G	C	G	C	S	C	S	G	C	G	C	C	C	G	S	G	C	G	G	C	G	G	G	C	G	G	G	G	C
S03_59315836	C/A	3	59315836	+	NA	NA	NA	NA	NA	NA	C	M	C	A	C	A	C	A	C	C	C	C	C	A	C	C	C	C	A	C	A	A	M	C	A	C	A	C	M	A	C	C	C	A	C	C	C	C	C
S03_59315849	-/T	3	59315849	+	NA	NA	NA	NA	NA	NA	-	-	-	T	-	T	-	T	-	-	-	-	-	T	-	-	-	-	T	-	T	T	-	-	T	-	T	-	-	T	-	-	-	T	-	-	-	-	-
S03_59325526	G/A	3	59325526	+	NA	NA	NA	NA	NA	NA	G	G	G	G	G	G	G	G	G	G	G	G	G	A	G	G	G	G	G	G	G	G	G	G	G	G	G	G	G	G	G	G	A	G	G	G	G	G	G
S03_59346352	A/G	3	59346352	+	NA	NA	NA	NA	NA	NA	A	R	A	G	A	G	R	G	A	A	A	A	A	G	R	A	R	A	G	A	G	G	R	A	R	A	G	A	R	G	A	A	G	G	A	A	A	A	G
S03_59603688	G/-	3	59603688	+	NA	NA	NA	NA	NA	NA	G	-	G	-	G	-	G	-	G	G	G	G	G	-	-	G	-	G	-	-	-	-	-	G	-	G	-	G	-	-	G	-	-	-	G	G	G	G	-
S03_59603702	G/A	3	59603702	+	NA	NA	NA	NA	NA	NA	G	R	G	A	G	A	G	A	G	G	G	G	G	A	R	G	R	G	A	A	A	A	R	G	R	G	A	G	R	A	G	R	A	A	G	G	G	G	A
S03_59603783	G/A	3	59603783	+	NA	NA	NA	NA	NA	NA	G	R	G	A	G	A	G	A	G	G	G	G	G	A	R	G	R	G	A	A	A	A	R	G	R	G	A	G	R	A	G	R	A	A	G	G	G	G	A
S03_59603998	-/C	3	59603998	+	NA	NA	NA	NA	NA	NA	-	-	-	C	-	-	-	C	-	-	-	-	-	-	C	-	-	-	-	-	-	-	-	-	-	-	C	-	-	C	-	-	C	C	-	-	-	-	C
S03_59604000	G/C	3	59604000	+	NA	NA	NA	NA	NA	NA	G	G	G	G	G	G	G	G	G	G	G	G	G	G	G	G	G	G	G	G	G	G	G	G	G	G	G	G	G	G	G	G	G	G	G	G	G	G	G
S03_59604055	A/G	3	59604055	+	NA	NA	NA	NA	NA	NA	A	A	A	G	A	A	A	G	A	A	A	A	A	G	G	A	R	A	A	A	A	A	A	A	A	A	G	A	R	G	A	A	G	G	A	A	A	A	G
S03_59746747	-/T	3	59746747	+	NA	NA	NA	NA	NA	NA	T	-	-	-	-	-	-	-	-	T	-	-	T	-	-	-	-	-	-	-	-	-	-	-	-	T	-	T	-	-	-	-	-	-	-	-	T	-	-
S03_59747622	T/C	3	59747622	+	NA	NA	NA	NA	NA	NA	T	T	T	C	T	T	T	C	T	T	T	T	T	T	C	T	Y	T	C	C	C	C	Y	T	T	T	T	T	T	C	T	Y	C	C	T	T	T	T	C
S03_59747629	A/G	3	59747629	+	NA	NA	NA	NA	NA	NA	A	A	A	G	A	A	A	G	A	A	A	A	A	A	G	A	R	A	G	G	G	G	R	A	A	A	A	A	A	G	A	R	G	G	A	A	A	A	G
S03_59747648	-/G	3	59747648	+	NA	NA	NA	NA	NA	NA	-	-	-	G	-	-	-	G	-	-	-	-	-	-	G	-	-	-	G	G	G	G	-	-	-	-	-	-	-	G	-	-	G	G	-	-	-	-	G
S03_59797116	G/C	3	59797116	+	NA	NA	NA	NA	NA	NA	G	S	G	C	G	C	G	C	G	G	G	G	G	C	C	G	S	G	C	C	C	C	S	G	S	G	C	G	S	C	G	S	C	C	G	G	G	G	C
S03_59990061	C/A	3	59990061	+	NA	NA	NA	NA	NA	NA	C	A	C	A	C	A	C	A	C	C	C	C	C	A	A	C	C	C	A	C	A	C	C	C	C	C	A	C	C	A	C	M	A	C	C	C	C	C	A
S03_60176415	G/T	3	60176415	+	NA	NA	NA	NA	NA	NA	G	G	G	G	G	G	G	G	G	G	G	G	G	G	G	G	G	G	G	G	G	G	G	G	G	G	G	G	G	G	G	G	G	G	G	G	G	G	G
S03_60263099	C/T	3	60263099	+	NA	NA	NA	NA	NA	NA	T	Y	T	C	T	C	T	C	T	T	T	T	T	C	C	T	Y	T	C	T	C	T	C	T	C	T	C	T	Y	C	T	Y	C	C	T	T	T	T	C
S03_60812079	G/A	3	60812079	+	NA	NA	NA	NA	NA	NA	G	G	G	G	G	G	G	G	G	G	G	G	G	G	G	G	G	G	G	G	G	G	G	G	G	G	G	G	G	G	G	G	G	G	G	G	G	G	G
S03_60823139	T/C	3	60823139	+	NA	NA	NA	NA	NA	NA	C	Y	T	T	C	T	C	T	C	C	C	C	C	C	C	C	T	C	T	C	T	C	T	C	Y	C	T	C	Y	T	C	Y	C	C	C	C	C	C	C
S03_60823183	T/G	3	60823183	+	NA	NA	NA	NA	NA	NA	G	K	T	T	G	T	G	T	G	G	G	G	G	G	G	G	T	G	T	G	T	G	T	G	K	G	T	G	K	T	G	K	G	G	G	G	G	G	G
S03_60826012	G/A	3	60826012	+	NA	NA	NA	NA	NA	NA	A	R	G	G	A	G	A	G	A	A	A	A	A	A	A	A	G	A	G	A	G	A	G	A	R	A	G	A	R	G	A	R	A	A	A	A	A	A	A
S03_60826017	T/A	3	60826017	+	NA	NA	NA	NA	NA	NA	A	W	T	T	A	T	A	T	A	A	A	A	A	A	A	A	T	A	T	A	T	A	T	A	W	A	T	A	W	T	A	W	A	A	A	A	A	A	A
S03_60883137	G/T	3	60883137	+	NA	NA	NA	NA	NA	NA	T	K	G	G	T	G	T	G	T	T	T	T	T	T	T	T	G	G	G	T	G	T	G	T	K	T	G	T	K	G	T	K	T	T	T	T	T	T	T
S03_61153881	C/G	3	61153881	+	NA	NA	NA	NA	NA	NA	C	C	C	C	C	C	C	C	C	C	C	C	C	C	C	C	C	C	C	C	C	C	C	C	C	C	C	C	C	C	C	C	C	C	C	C	C	C	C
S03_61153896	C/A	3	61153896	+	NA	NA	NA	NA	NA	NA	C	C	C	C	C	C	C	C	C	C	C	C	C	C	C	C	C	C	C	C	C	C	C	C	C	C	C	C	C	C	C	C	C	C	C	C	C	C	C
S03_61153907	G/A	3	61153907	+	NA	NA	NA	NA	NA	NA	A	G	G	G	G	G	G	G	G	G	G	G	G	G	G	G	G	G	G	G	G	G	G	G	G	G	G	G	G	G	G	G	G	G	G	G	G	G	G
S03_61405565	A/C	3	61405565	+	NA	NA	NA	NA	NA	NA	A	A	C	C	A	C	A	C	A	A	A	A	A	A	A	A	C	C	C	A	C	A	C	A	M	A	C	A	M	C	A	M	A	A	A	A	A	A	A
S03_61553474	T/A	3	61553474	+	NA	NA	NA	NA	NA	NA	T	T	A	A	T	A	T	W	T	T	T	T	T	T	T	T	A	A	A	T	A	T	A	T	W	T	A	T	W	A	T	W	T	T	T	T	T	T	T
S03_61553477	T/C	3	61553477	+	NA	NA	NA	NA	NA	NA	T	T	C	C	T	C	T	Y	T	T	T	T	T	T	T	T	C	C	C	T	C	T	C	T	Y	T	C	T	Y	C	T	Y	T	T	T	T	T	T	T
S03_61553507	C/T	3	61553507	+	NA	NA	NA	NA	NA	NA	C	C	T	T	C	T	C	T	C	C	C	C	C	C	C	C	T	T	T	C	T	C	T	C	Y	C	T	C	Y	T	C	Y	C	C	C	C	C	C	C
S03_61705465	C/A	3	61705465	+	NA	NA	NA	NA	NA	NA	M	C	A	M	A	M	C	C	C	C	C	C	C	C	C	M	C	M	C	M	C	C	C	M	C	C	C	C	C	C	M	M	C	C	A	M	C	C	C
S03_61973745	G/T	3	61973745	+	NA	NA	NA	NA	NA	NA	G	G	T	T	G	T	G	T	G	G	G	G	G	G	G	G	T	T	T	G	T	G	T	G	K	G	T	G	K	T	G	G	G	G	G	G	G	G	G
S03_62123176	C/A	3	62123176	+	NA	NA	NA	NA	NA	NA	C	C	C	C	C	C	C	C	C	C	C	C	C	C	C	C	C	C	C	C	M	C	A	C	C	C	C	C	C	C	C	C	C	C	C	A	C	C	C
S03_62435586	C/T	3	62435586	+	NA	NA	NA	NA	NA	NA	C	T	T	T	C	T	C	C	C	C	C	C	C	C	C	C	T	T	C	C	T	C	C	C	C	C	T	C	Y	C	C	C	C	C	C	C	C	C	C
S03_62435697	A/G	3	62435697	+	NA	NA	NA	NA	NA	NA	A	G	G	G	A	G	A	A	A	A	A	A	A	A	A	A	G	G	A	A	G	A	G	A	A	A	G	A	R	A	A	A	A	A	A	A	A	A	A
S03_62497384	G/A	3	62497384	+	NA	NA	NA	NA	NA	NA	G	G	A	A	G	G	G	G	G	G	G	G	G	G	G	G	G	G	G	G	A	G	A	G	G	G	A	G	R	G	G	G	G	G	G	G	G	G	G
S03_62782663	-/A	3	62782663	+	NA	NA	NA	NA	NA	NA	-	-	-	A	-	A	-	-	-	-	-	-	-	-	-	-	A	A	-	-	A	-	-	-	-	-	A	-	-	-	-	-	-	-	-	-	-	-	-
S03_62782669	T/G	3	62782669	+	NA	NA	NA	NA	NA	NA	T	T	T	G	T	G	T	T	T	T	T	T	T	T	T	T	G	G	T	T	G	T	T	T	T	T	G	T	T	T	T	T	T	T	T	T	T	T	T
S03_62820537	A/G	3	62820537	+	NA	NA	NA	NA	NA	NA	A	A	A	A	A	G	A	A	A	A	A	A	A	A	A	A	A	A	A	A	A	A	A	A	A	A	A	A	A	R	A	A	A	A	A	A	A	A	A
S03_62820575	T/C	3	62820575	+	NA	NA	NA	NA	NA	NA	T	T	T	T	T	C	T	T	T	T	T	T	T	T	T	T	T	T	T	T	T	T	T	T	T	T	T	T	T	Y	T	T	T	T	T	T	T	T	T
S03_62831536	-/T	3	62831536	+	NA	NA	NA	NA	NA	NA	-	-	T	T	-	T	-	-	-	-	-	-	-	-	-	-	T	-	T	-	T	-	T	-	-	-	T	-	-	T	-	-	-	-	-	-	-	-	-
S03_62837103	T/-	3	62837103	+	NA	NA	NA	NA	NA	NA	T	-	-	-	T	-	T	T	T	T	T	T	T	T	T	T	T	-	-	T	T	T	-	T	T	T	-	T	T	-	T	T	T	T	T	T	T	T	T
S03_62915681	G/-	3	62915681	+	NA	NA	NA	NA	NA	NA	G	G	-	G	G	G	G	-	G	G	G	G	G	G	G	G	G	G	G	G	G	G	G	G	G	G	G	G	G	G	G	G	G	G	G	G	G	G	G
S03_62925334	T/A	3	62925334	+	NA	NA	NA	NA	NA	NA	T	W	A	A	T	A	T	A	T	T	T	T	T	T	T	T	A	A	A	T	A	T	A	T	T	T	A	T	W	A	T	T	T	T	T	T	T	T	T
S03_63182849	G/T	3	63182849	+	NA	NA	NA	NA	NA	NA	G	K	G	T	G	T	G	T	G	G	G	G	G	G	G	G	T	T	G	G	T	G	G	G	G	G	T	G	G	T	G	G	G	G	G	G	G	G	G
S03_63297417	-/T	3	63297417	+	NA	NA	NA	NA	NA	NA	-	-	T	T	-	T	-	T	-	-	-	-	-	-	-	-	T	T	T	-	T	-	T	-	-	-	T	-	-	T	-	-	-	-	-	-	-	-	-
S03_63574724	T/C	3	63574724	+	NA	NA	NA	NA	NA	NA	C	Y	T	T	C	T	C	T	C	T	C	T	T	C	C	C	T	T	T	C	T	C	T	C	T	C	T	C	Y	T	C	T	C	T	C	C	C	C	T
S03_63608696	G/A	3	63608696	+	NA	NA	NA	NA	NA	NA	G	G	G	G	G	G	G	G	G	G	G	G	G	G	G	G	G	G	G	G	G	G	G	G	G	G	A	G	G	G	G	G	G	G	G	G	G	G	G
S03_63679991	-/A	3	63679991	+	NA	NA	NA	NA	NA	NA	-	-	-	-	-	-	-	-	-	-	A	-	-	-	-	-	-	-	-	-	-	A	-	-	-	-	-	-	-	-	-	-	-	-	-	-	-	-	-
S03_63702406	A/-	3	63702406	+	NA	NA	NA	NA	NA	NA	A	A	-	-	A	-	A	A	A	A	A	A	A	A	A	A	-	A	-	A	A	A	-	A	A	A	-	A	A	-	A	A	A	A	A	A	A	A	A
S03_63972320	A/T	3	63972320	+	NA	NA	NA	NA	NA	NA	A	T	T	T	A	T	A	T	A	A	A	A	A	A	A	A	T	T	T	A	T	A	T	A	A	A	T	A	W	T	A	A	A	A	A	A	A	A	A
S03_64131395	C/T	3	64131395	+	NA	NA	NA	NA	NA	NA	C	T	T	T	C	T	C	T	C	C	C	C	C	C	C	C	T	T	T	C	T	C	T	C	C	C	T	C	Y	T	C	C	C	C	C	C	C	C	C
S03_64154216	A/T	3	64154216	+	NA	NA	NA	NA	NA	NA	A	T	T	T	A	T	A	T	A	A	A	A	A	A	A	A	T	T	T	A	T	A	T	A	A	A	T	A	W	A	A	A	A	A	A	A	A	A	A
S03_64246193	T/C	3	64246193	+	NA	NA	NA	NA	NA	NA	T	T	T	T	T	T	T	T	T	T	T	T	T	T	T	T	T	T	T	T	T	T	T	T	T	T	T	T	T	T	T	T	T	T	T	T	T	T	T
S03_64329887	C/A	3	64329887	+	NA	NA	NA	NA	NA	NA	C	C	C	C	C	C	C	C	C	C	C	C	C	C	C	C	C	C	C	C	C	C	C	C	C	C	C	C	C	C	C	C	C	C	C	C	C	C	C
S03_65211758	G/A	3	65211758	+	NA	NA	NA	NA	NA	NA	G	A	A	A	G	A	G	A	G	G	G	G	G	G	G	G	A	G	A	A	A	A	A	A	A	G	A	G	A	A	G	G	G	G	G	G	G	G	G
S03_65351425	A/G	3	65351425	+	NA	NA	NA	NA	NA	NA	A	R	A	A	A	A	A	A	A	A	A	A	A	A	A	A	A	A	A	A	G	G	A	R	A	A	A	A	A	R	A	A	A	A	A	A	A	A	A
S03_65902323	C/T	3	65902323	+	NA	NA	NA	NA	NA	NA	C	C	C	C	C	T	C	C	C	C	C	C	C	C	C	C	C	C	Y	C	C	C	C	C	T	C	T	C	C	C	C	C	C	C	C	C	C	T	C
S03_66002103	C/T	3	66002103	+	NA	NA	NA	NA	NA	NA	C	C	C	C	C	C	C	C	C	C	C	C	C	C	C	C	C	C	C	C	C	C	C	C	C	C	C	C	C	C	C	C	C	C	C	C	C	C	C
S03_66083542	C/T	3	66083542	+	NA	NA	NA	NA	NA	NA	C	C	C	T	C	T	C	C	C	C	C	C	C	C	C	C	T	C	C	C	C	T	C	C	C	C	C	C	T	T	C	C	C	C	C	C	C	C	C
S03_66826251	C/T	3	66826251	+	NA	NA	NA	NA	NA	NA	C	C	C	C	C	C	C	C	C	C	C	C	C	C	C	C	C	C	C	C	C	C	C	C	C	C	C	C	C	C	C	C	C	C	C	C	C	C	C
S03_67187508	T/C	3	67187508	+	NA	NA	NA	NA	NA	NA	T	T	T	T	T	T	T	T	T	T	T	T	T	T	T	T	T	T	C	C	C	T	T	T	T	T	T	T	C	C	T	T	T	T	T	T	T	T	T
S03_67651142	A/C	3	67651142	+	NA	NA	NA	NA	NA	NA	C	C	C	A	A	C	A	C	A	A	A	A	A	A	A	A	C	A	A	A	C	A	A	C	A	C	A	A	A	C	C	A	A	A	A	A	A	A	A
S03_67651213	G/T	3	67651213	+	NA	NA	NA	NA	NA	NA	G	G	G	G	G	G	K	G	G	G	G	G	G	G	G	G	G	G	G	G	G	G	G	G	G	G	G	G	G	G	K	G	G	G	G	K	G	G	G
S03_67659575	G/T	3	67659575	+	NA	NA	NA	NA	NA	NA	G	G	G	G	G	G	G	G	G	G	G	G	G	G	G	G	G	G	G	G	G	G	G	G	G	G	G	G	G	G	G	G	G	G	G	G	G	G	G
S03_67659588	C/A	3	67659588	+	NA	NA	NA	NA	NA	NA	C	C	C	C	C	C	C	C	C	C	C	C	C	C	C	C	C	C	C	C	C	C	C	C	C	C	C	C	C	C	C	C	C	C	C	C	C	C	C
S03_67717699	C/A	3	67717699	+	NA	NA	NA	NA	NA	NA	C	C	C	C	C	C	C	C	C	C	C	C	C	C	C	C	C	C	C	C	C	C	C	C	C	C	C	C	C	C	C	C	C	C	C	C	C	C	C
S03_68047802	T/-	3	68047802	+	NA	NA	NA	NA	NA	NA	T	T	T	T	T	T	T	T	T	T	T	T	T	T	T	T	T	T	T	T	T	T	T	T	T	T	T	T	T	T	T	T	T	T	T	T	T	T	T
S03_68184682	C/T	3	68184682	+	NA	NA	NA	NA	NA	NA	C	C	C	C	C	C	C	C	C	C	C	C	C	C	C	C	C	C	C	C	C	C	C	C	C	C	C	C	C	C	C	C	C	C	C	C	C	C	C
S03_68600961	T/A	3	68600961	+	NA	NA	NA	NA	NA	NA	T	T	T	W	T	W	T	T	T	T	T	T	T	W	T	W	T	T	T	T	T	T	W	T	T	T	T	T	T	W	T	T	T	T	T	W	W	T	T
S03_68600962	G/T	3	68600962	+	NA	NA	NA	NA	NA	NA	G	G	G	K	G	G	K	K	G	G	G	G	G	G	G	G	G	G	G	G	G	G	K	K	K	G	G	G	G	K	G	G	K	G	G	K	K	G	G
S03_68873996	T/C	3	68873996	+	NA	NA	NA	NA	NA	NA	C	C	T	C	C	C	T	C	T	T	T	T	T	T	T	T	C	C	C	C	T	C	C	C	C	C	C	C	C	C	Y	C	T	T	T	T	T	T	T
S03_69032511	G/A	3	69032511	+	NA	NA	NA	NA	NA	NA	G	A	G	G	G	G	A	G	A	A	A	A	A	A	A	A	G	G	G	G	G	G	G	G	G	G	G	G	G	G	G	G	A	A	A	A	A	A	A
S03_69085939	A/G	3	69085939	+	NA	NA	NA	NA	NA	NA	A	A	A	A	A	A	A	A	G	A	A	A	A	A	A	A	A	A	A	A	A	A	A	A	A	A	A	A	A	A	A	A	A	A	A	G	A	A	A
S03_69469714	-/G	3	69469714	+	NA	NA	NA	NA	NA	NA	-	-	-	-	-	-	G	-	G	-	-	-	-	-	-	-	-	-	-	-	-	-	-	-	-	-	-	-	-	-	-	-	-	G	G	G	-	-	-
S03_69552658	C/T	3	69552658	+	NA	NA	NA	NA	NA	NA	C	C	C	C	C	C	T	C	T	C	C	C	C	C	C	C	C	C	C	C	C	C	C	C	C	C	C	C	C	C	C	C	C	T	T	T	T	C	C
S03_69569742	G/A	3	69569742	+	NA	NA	NA	NA	NA	NA	G	G	G	G	G	G	G	G	G	G	G	G	G	G	G	G	G	G	G	G	G	G	G	G	G	G	G	G	G	G	G	G	G	G	G	A	G	G	G
S03_69731520	G/C	3	69731520	+	NA	NA	NA	NA	NA	NA	G	G	G	G	G	G	G	G	G	G	G	G	G	G	G	G	G	G	G	G	G	G	G	G	G	G	G	G	G	G	G	G	G	G	G	G	G	G	G
S03_69749004	C/T	3	69749004	+	NA	NA	NA	NA	NA	NA	C	C	C	C	C	C	C	C	C	C	C	C	C	C	C	C	C	C	C	C	C	C	C	C	C	C	C	C	C	C	C	C	C	C	C	C	C	C	C
S03_69789557	T/C	3	69789557	+	NA	NA	NA	NA	NA	NA	T	T	T	T	T	T	T	T	T	T	T	T	T	T	T	T	T	T	T	T	T	T	T	T	T	T	T	T	T	T	T	T	T	T	T	T	T	T	T
S03_69970278	C/G	3	69970278	+	NA	NA	NA	NA	NA	NA	C	C	C	C	C	C	C	C	C	C	C	C	C	C	C	C	C	C	C	C	C	C	C	C	C	C	C	C	C	C	C	C	C	C	C	C	C	C	C
S03_69970288	G/A	3	69970288	+	NA	NA	NA	NA	NA	NA	G	G	G	G	G	G	G	G	G	G	G	G	G	G	G	G	G	G	G	G	G	G	G	G	G	G	G	G	G	G	G	G	G	G	G	G	G	G	G
S03_69970335	G/C	3	69970335	+	NA	NA	NA	NA	NA	NA	G	G	G	G	G	G	G	G	G	G	G	G	G	G	G	G	G	G	G	G	G	G	G	G	G	G	G	G	G	G	G	G	G	G	G	G	G	G	G
S03_69970337	A/C	3	69970337	+	NA	NA	NA	NA	NA	NA	A	A	A	A	A	A	A	A	A	A	A	A	A	A	A	A	A	A	A	A	A	A	A	A	A	A	A	A	A	A	A	A	A	A	A	A	A	A	A
S03_70015681	T/C	3	70015681	+	NA	NA	NA	NA	NA	NA	T	T	T	T	T	T	T	T	T	T	T	T	T	T	T	T	T	T	T	T	T	T	T	T	T	T	T	T	T	T	T	T	T	T	T	T	T	T	T
S03_70044830	A/G	3	70044830	+	NA	NA	NA	NA	NA	NA	A	A	A	A	A	A	A	A	A	A	A	A	A	A	A	A	A	A	A	A	A	A	A	A	A	A	A	A	A	A	A	A	A	A	A	A	A	A	A
S03_70079354	T/G	3	70079354	+	NA	NA	NA	NA	NA	NA	T	T	T	T	T	G	T	T	T	T	T	T	T	T	T	G	T	T	T	T	T	T	T	T	T	T	T	T	T	T	T	T	T	T	T	T	T	T	T
S03_70079355	A/C	3	70079355	+	NA	NA	NA	NA	NA	NA	A	A	A	A	A	C	A	A	A	A	A	A	A	A	A	C	A	A	A	A	A	A	A	A	A	A	A	A	A	A	A	A	A	A	A	A	A	A	A
S03_70085273	A/T	3	70085273	+	NA	NA	NA	NA	NA	NA	A	A	A	A	A	A	A	A	A	A	A	A	A	A	A	A	A	A	A	A	A	A	A	A	A	A	A	A	A	A	A	A	A	A	A	A	A	A	A
S03_70367581	T/C	3	70367581	+	NA	NA	NA	NA	NA	NA	T	T	T	T	T	T	T	T	T	T	T	T	T	T	T	T	T	T	T	T	T	T	T	T	T	T	T	T	T	T	T	T	T	T	T	T	T	T	T
S03_70461474	A/C	3	70461474	+	NA	NA	NA	NA	NA	NA	A	A	A	A	A	A	A	A	A	A	A	A	A	A	A	A	A	A	A	A	A	A	A	A	A	A	A	A	A	A	A	A	A	A	A	A	A	A	A
S03_70461482	A/T	3	70461482	+	NA	NA	NA	NA	NA	NA	A	A	A	A	A	A	A	A	A	A	A	A	A	A	A	A	A	A	A	A	A	A	A	A	A	A	A	A	A	A	A	A	A	A	A	A	A	A	A
S03_70468087	C/G	3	70468087	+	NA	NA	NA	NA	NA	NA	C	C	C	C	C	C	C	C	C	C	C	C	C	C	C	C	C	C	C	C	C	C	C	C	C	C	C	C	C	C	C	C	C	C	C	C	C	C	C
S03_70468107	T/C	3	70468107	+	NA	NA	NA	NA	NA	NA	T	T	T	T	T	T	T	T	T	T	T	T	T	T	T	T	T	T	T	T	T	T	T	T	T	T	T	T	T	T	T	T	T	T	T	T	T	T	T
S03_70468160	A/G	3	70468160	+	NA	NA	NA	NA	NA	NA	A	A	A	A	A	A	A	A	A	A	A	A	A	A	A	A	A	A	A	A	A	A	A	A	A	A	A	A	A	A	A	A	A	A	A	A	A	A	A
S03_70468180	G/C	3	70468180	+	NA	NA	NA	NA	NA	NA	G	G	G	G	G	G	G	G	G	G	G	G	G	G	G	G	G	G	G	G	G	G	G	G	G	G	G	G	G	G	G	G	G	G	G	G	G	G	G
S03_70501341	A/-	3	70501341	+	NA	NA	NA	NA	NA	NA	A	A	A	A	A	A	A	A	A	A	A	A	A	A	A	A	A	A	A	A	A	A	A	A	A	A	A	A	A	A	A	A	A	A	A	A	A	A	A
S03_70709124	A/T	3	70709124	+	NA	NA	NA	NA	NA	NA	A	W	T	T	A	T	A	A	A	T	W	T	T	T	T	A	T	A	A	T	A	T	A	A	A	T	T	A	T	T	A	A	T	A	A	A	A	T	A
S03_70709134	T/C	3	70709134	+	NA	NA	NA	NA	NA	NA	T	Y	C	C	T	C	T	T	T	C	Y	C	C	C	C	T	C	T	T	C	T	C	T	T	T	C	C	T	C	C	T	T	C	T	T	T	T	C	T
S03_70709136	T/A	3	70709136	+	NA	NA	NA	NA	NA	NA	T	A	A	A	T	A	T	T	T	A	W	A	A	A	A	T	A	T	T	A	T	A	T	T	T	A	A	T	A	A	T	T	A	T	T	T	T	A	T
S03_70744969	C/T	3	70744969	+	NA	NA	NA	NA	NA	NA	C	C	C	C	C	C	C	C	C	C	C	C	C	C	C	C	C	C	C	C	C	C	C	C	C	C	C	C	C	C	C	C	C	C	C	C	C	C	C
S03_70818340	T/C	3	70818340	+	NA	NA	NA	NA	NA	NA	T	T	T	T	T	T	T	T	T	T	T	T	T	T	T	T	T	T	T	T	T	T	T	T	T	T	T	T	T	T	T	T	T	T	T	T	T	T	T
S03_70852765	G/C	3	70852765	+	NA	NA	NA	NA	NA	NA	G	G	G	G	G	G	G	G	G	G	G	G	G	G	G	G	G	G	G	G	G	G	G	G	G	G	G	G	G	G	G	G	G	G	G	G	G	G	G
S03_70931230	T/C	3	70931230	+	NA	NA	NA	NA	NA	NA	T	T	T	T	T	T	T	T	T	T	T	T	T	T	T	T	T	T	T	T	T	T	T	T	T	T	T	T	T	T	T	T	T	T	T	T	T	T	T
S03_70988194	C/T	3	70988194	+	NA	NA	NA	NA	NA	NA	T	T	C	C	T	C	T	T	T	C	Y	C	C	C	C	T	C	T	C	C	T	C	T	T	T	C	C	T	C	C	T	T	C	T	T	T	Y	C	T
S03_71208059	T/-	3	71208059	+	NA	NA	NA	NA	NA	NA	T	T	T	T	T	T	T	T	T	T	T	T	T	T	T	T	T	T	T	T	T	T	T	T	T	T	T	T	T	T	T	T	T	T	T	T	T	T	T
S03_71208072	C/T	3	71208072	+	NA	NA	NA	NA	NA	NA	C	C	C	C	C	C	C	C	C	C	C	C	C	C	C	C	C	C	C	C	C	C	C	C	C	C	C	C	C	C	C	C	C	C	C	C	C	C	C
S03_71273197	T/A	3	71273197	+	NA	NA	NA	NA	NA	NA	T	T	T	T	T	T	T	T	T	T	T	T	T	T	T	T	T	T	T	T	T	T	T	T	T	T	T	T	T	T	T	T	T	T	T	T	T	T	T
S03_71273272	G/A	3	71273272	+	NA	NA	NA	NA	NA	NA	G	G	G	G	G	G	G	G	G	G	G	G	G	G	G	G	G	G	G	G	G	G	G	G	G	G	G	G	G	G	G	G	G	G	G	G	G	G	G
S03_71273274	A/C	3	71273274	+	NA	NA	NA	NA	NA	NA	A	A	A	A	A	A	A	A	A	A	A	A	A	A	A	A	A	A	A	A	A	A	A	A	A	A	A	A	A	A	A	A	A	A	A	A	A	A	A
S03_71273297	A/G	3	71273297	+	NA	NA	NA	NA	NA	NA	A	A	A	A	A	A	A	A	A	A	A	A	A	A	A	A	A	A	A	A	A	A	A	A	A	A	A	A	A	A	A	A	A	A	A	A	A	A	A
S03_71469862	-/T	3	71469862	+	NA	NA	NA	NA	NA	NA	-	T	-	-	-	-	-	-	-	-	-	-	-	-	-	-	-	-	-	-	-	-	T	-	-	-	-	-	-	-	T	-	-	T	T	T	-	-	T
S03_71469868	-/G	3	71469868	+	NA	NA	NA	NA	NA	NA	-	G	-	-	-	-	-	-	-	-	-	-	-	-	-	-	-	-	-	-	-	-	G	-	-	-	-	-	-	-	G	-	-	G	G	G	-	-	G
S03_71534839	A/G	3	71534839	+	NA	NA	NA	NA	NA	NA	A	A	A	A	A	A	A	A	A	A	A	A	A	A	A	A	A	A	A	A	A	A	A	A	A	A	A	A	A	A	A	A	A	A	A	A	A	A	A
S03_71534857	A/G	3	71534857	+	NA	NA	NA	NA	NA	NA	A	A	A	A	A	A	A	A	A	A	A	A	A	A	A	A	A	A	A	A	A	A	A	A	A	A	A	A	A	A	A	A	A	A	A	A	A	A	A
S03_71684573	C/T	3	71684573	+	NA	NA	NA	NA	NA	NA	C	C	C	C	C	C	C	C	C	C	C	C	C	C	C	C	C	C	C	C	C	C	C	C	C	C	C	C	C	C	C	C	C	C	C	C	C	C	C
S03_71787283	C/-	3	71787283	+	NA	NA	NA	NA	NA	NA	C	C	C	C	C	C	C	C	-	C	C	C	C	C	C	C	C	C	C	C	C	C	C	C	C	C	C	-	C	C	C	C	C	C	-	C	C	C	C
S03_72224507	C/T	3	72224507	+	NA	NA	NA	NA	NA	NA	C	C	C	C	C	C	C	C	C	C	C	C	C	C	C	C	C	C	C	C	C	C	C	C	C	C	C	C	C	C	C	C	C	C	C	C	C	C	C
S03_72224538	T/-	3	72224538	+	NA	NA	NA	NA	NA	NA	T	T	T	T	T	T	T	T	T	T	T	T	T	T	T	T	T	T	T	T	T	T	T	T	T	T	T	T	T	T	T	T	T	T	T	T	T	T	T
S03_72224562	G/C	3	72224562	+	NA	NA	NA	NA	NA	NA	G	G	G	G	G	G	G	G	G	G	G	G	G	G	G	G	G	G	G	G	G	G	G	G	G	G	G	G	G	G	G	G	G	G	G	G	G	G	G
S03_72225738	C/T	3	72225738	+	NA	NA	NA	NA	NA	NA	C	C	C	C	C	C	C	C	C	C	C	C	C	C	C	C	C	C	C	C	C	C	C	C	C	C	C	C	C	C	C	C	C	C	C	C	C	C	C
S03_72284339	A/G	3	72284339	+	NA	NA	NA	NA	NA	NA	A	A	A	A	A	A	A	A	A	A	A	A	A	A	A	A	A	A	A	A	A	A	A	A	A	A	A	A	A	A	A	A	A	A	A	A	A	A	A
S03_72322424	C/A	3	72322424	+	NA	NA	NA	NA	NA	NA	C	C	C	C	C	C	C	C	C	C	C	C	C	C	C	C	C	C	C	C	C	C	C	C	C	C	C	C	C	C	C	C	C	C	C	C	C	C	C
S03_72322426	T/C	3	72322426	+	NA	NA	NA	NA	NA	NA	T	T	T	T	T	T	T	T	T	T	T	T	T	T	T	T	T	T	T	T	T	T	T	T	T	T	T	T	T	T	T	T	T	T	T	T	T	T	T
S03_72322479	A/C	3	72322479	+	NA	NA	NA	NA	NA	NA	A	A	A	A	A	A	A	A	A	A	A	A	A	A	A	A	A	A	A	A	A	A	A	A	A	A	A	A	A	A	A	A	A	A	A	A	A	A	A
S03_72322499	T/C	3	72322499	+	NA	NA	NA	NA	NA	NA	T	T	T	T	T	T	T	T	T	T	T	T	T	T	T	T	T	T	T	T	T	T	T	T	T	T	T	T	T	T	T	T	T	T	T	T	T	T	T
S03_72322500	A/T	3	72322500	+	NA	NA	NA	NA	NA	NA	A	A	A	A	A	A	A	A	A	A	A	A	A	A	A	A	A	A	A	A	A	A	A	A	A	A	A	A	A	A	A	A	A	A	A	A	A	A	A
S03_72366697	G/-	3	72366697	+	NA	NA	NA	NA	NA	NA	G	G	G	G	G	G	G	G	G	G	G	G	G	G	G	G	G	G	G	G	G	G	G	G	G	G	G	-	G	G	G	G	G	G	G	G	G	G	G
S03_72451857	C/A	3	72451857	+	NA	NA	NA	NA	NA	NA	C	C	C	C	C	C	C	C	C	C	C	C	C	C	C	C	C	C	C	C	C	C	C	C	C	C	C	C	C	C	C	C	C	C	C	C	C	C	C
S03_72527780	C/A	3	72527780	+	NA	NA	NA	NA	NA	NA	C	C	C	C	C	C	C	C	C	C	C	C	C	C	C	C	C	C	C	C	C	C	C	C	C	C	C	C	C	C	C	C	C	C	C	C	C	C	C
S03_72527820	C/A	3	72527820	+	NA	NA	NA	NA	NA	NA	C	C	C	C	C	C	C	C	C	C	C	C	C	C	C	C	C	C	C	C	C	C	C	C	C	C	C	C	C	C	C	C	C	C	C	C	C	C	C
S03_72527856	A/G	3	72527856	+	NA	NA	NA	NA	NA	NA	A	A	A	A	A	A	A	A	A	A	A	A	A	A	A	A	A	A	A	A	A	A	A	A	A	A	A	A	A	A	A	A	A	A	A	A	A	A	A
S03_72578424	G/A	3	72578424	+	NA	NA	NA	NA	NA	NA	G	G	G	G	G	G	G	G	G	G	G	G	G	G	G	G	G	G	G	G	G	G	G	G	G	G	G	G	G	G	G	G	G	G	G	G	G	G	G
S03_73124710	T/C	3	73124710	+	NA	NA	NA	NA	NA	NA	T	T	T	T	T	T	T	T	T	T	T	T	T	T	T	T	T	T	T	T	T	T	T	T	T	T	T	T	T	T	T	T	T	T	T	T	T	T	T
S03_73124713	A/G	3	73124713	+	NA	NA	NA	NA	NA	NA	A	A	A	A	A	A	A	A	A	A	A	A	A	A	A	A	A	A	A	A	A	A	A	A	A	A	A	A	A	A	A	A	A	A	A	A	A	A	A
S03_73454780	G/C	3	73454780	+	NA	NA	NA	NA	NA	NA	G	G	G	G	G	G	G	G	G	G	G	G	G	G	G	G	G	G	G	G	G	G	G	G	G	G	G	G	G	G	G	G	G	G	G	G	G	G	G
S03_73630650	G/A	3	73630650	+	NA	NA	NA	NA	NA	NA	G	G	G	G	G	R	G	G	G	G	G	G	G	G	G	G	G	G	G	G	G	G	G	G	G	G	G	G	G	G	G	G	G	G	G	G	G	G	G
S03_73789674	T/-	3	73789674	+	NA	NA	NA	NA	NA	NA	-	T	T	-	T	-	-	T	T	-	-	-	-	-	-	T	-	T	T	-	T	-	T	T	-	-	T	T	T	-	T	T	-	T	T	-	-	-	-
S03_74009054	C/T	3	74009054	+	NA	NA	NA	NA	NA	NA	C	C	C	C	C	Y	C	C	C	C	C	C	C	C	C	C	C	C	C	C	C	C	C	C	C	C	C	C	C	C	C	C	C	C	C	C	C	C	C
S03_74036532	-/T	3	74036532	+	NA	NA	NA	NA	NA	NA	-	-	-	-	-	-	-	-	-	-	-	-	-	-	-	-	-	-	-	-	-	-	-	-	-	-	-	-	-	-	-	-	-	-	-	-	-	-	-
S04_278879	C/T	4	278879	+	NA	NA	NA	NA	NA	NA	C	C	C	C	C	C	C	C	C	C	C	C	C	C	C	C	C	C	C	C	C	C	C	C	C	C	C	C	C	C	C	C	C	C	C	C	C	C	C
S04_278905	C/T	4	278905	+	NA	NA	NA	NA	NA	NA	C	C	C	C	C	C	C	C	C	C	C	C	C	C	C	C	C	C	C	C	C	C	C	C	C	C	C	C	C	C	C	C	C	C	C	C	C	C	C
S04_278906	T/C	4	278906	+	NA	NA	NA	NA	NA	NA	T	T	T	T	T	T	T	T	T	T	T	T	T	T	T	T	T	T	T	T	T	T	T	T	T	T	T	T	T	T	T	T	T	T	T	T	T	T	T
S04_278915	-/T	4	278915	+	NA	NA	NA	NA	NA	NA	-	-	-	-	-	-	-	-	-	-	-	-	-	-	-	-	-	-	-	-	-	-	-	-	-	-	-	-	-	-	-	-	-	-	-	-	-	-	-
S04_278928	T/C	4	278928	+	NA	NA	NA	NA	NA	NA	T	T	T	T	T	T	T	T	T	T	T	T	T	T	T	T	T	T	T	T	T	T	T	T	T	T	T	T	T	T	T	T	T	T	T	T	T	T	T
S04_278954	C/T	4	278954	+	NA	NA	NA	NA	NA	NA	C	C	C	C	C	C	C	C	C	C	C	C	C	C	C	C	C	C	C	C	C	C	C	C	C	C	C	C	C	C	C	C	C	C	C	C	C	C	C
S04_421236	A/-	4	421236	+	NA	NA	NA	NA	NA	NA	A	A	A	A	A	A	A	A	A	A	A	A	A	A	A	A	A	A	A	A	A	A	A	A	A	A	A	A	A	A	A	A	A	A	A	A	A	A	A
S04_911579	T/A	4	911579	+	NA	NA	NA	NA	NA	NA	T	T	T	T	T	T	T	T	W	T	W	T	T	A	W	T	T	T	T	T	T	T	T	T	T	T	T	T	T	T	T	W	W	A	A	A	T	T	T
S04_911719	G/A	4	911719	+	NA	NA	NA	NA	NA	NA	R	G	G	R	G	R	R	G	R	R	R	R	G	R	R	R	G	G	G	G	G	G	G	G	R	G	G	R	R	G	G	R	R	G	R	R	R	R	R
S04_1195534	C/T	4	1195534	+	NA	NA	NA	NA	NA	NA	C	C	C	C	C	C	Y	C	C	C	C	C	C	C	C	C	T	T	T	C	C	C	C	C	C	C	C	T	C	C	C	C	C	C	T	C	C	C	C
S04_1374330	-/T	4	1374330	+	NA	NA	NA	NA	NA	NA	-	-	-	-	-	-	-	-	-	-	-	-	-	-	-	-	-	-	-	-	-	-	-	-	-	-	-	-	-	-	-	-	-	-	-	-	-	-	-
S04_1479785	C/T	4	1479785	+	NA	NA	NA	NA	NA	NA	C	C	C	C	C	C	C	C	C	C	C	C	C	C	C	C	C	T	C	C	T	C	T	T	C	C	C	C	C	C	C	C	C	C	C	C	C	C	C
S04_1479809	T/C	4	1479809	+	NA	NA	NA	NA	NA	NA	T	T	T	C	T	T	T	C	T	T	T	T	T	T	T	T	T	C	T	T	C	T	C	C	T	T	T	T	T	C	T	T	T	T	T	T	T	T	T
S04_1479842	T/C	4	1479842	+	NA	NA	NA	NA	NA	NA	T	T	T	T	T	T	T	T	T	T	T	T	T	T	T	T	T	C	T	T	C	T	C	C	T	T	T	T	T	T	T	T	T	T	T	T	T	T	T
S04_1687103	A/G	4	1687103	+	NA	NA	NA	NA	NA	NA	A	A	A	A	A	A	A	A	A	A	A	A	A	A	A	A	A	G	A	A	G	A	G	G	A	A	A	A	A	A	A	A	A	A	A	A	A	A	A
S04_1883366	G/A	4	1883366	+	NA	NA	NA	NA	NA	NA	G	G	G	G	G	G	G	G	G	G	G	G	G	G	G	G	G	A	G	G	A	G	A	A	G	G	G	G	G	G	G	G	G	G	G	G	G	G	G
S04_1962474	A/G	4	1962474	+	NA	NA	NA	NA	NA	NA	A	A	A	A	A	A	A	A	A	A	A	A	A	A	A	A	A	A	A	A	A	A	A	G	A	A	A	A	A	A	A	A	A	A	A	A	A	A	A
S04_1962507	T/C	4	1962507	+	NA	NA	NA	NA	NA	NA	T	T	T	T	T	T	T	T	T	T	T	T	T	T	T	T	T	T	T	T	T	T	T	C	T	T	T	T	T	T	T	T	T	T	T	T	T	T	T
S04_1972768	A/G	4	1972768	+	NA	NA	NA	NA	NA	NA	A	A	A	A	A	A	A	A	A	A	A	A	A	A	A	A	A	A	A	A	G	A	G	G	A	A	A	A	A	A	A	A	A	A	A	A	A	A	A
S04_1972816	C/T	4	1972816	+	NA	NA	NA	NA	NA	NA	C	C	C	C	C	C	C	C	C	C	C	C	C	C	C	C	C	C	C	C	T	C	T	T	C	C	C	C	C	C	C	C	C	C	C	C	C	C	C
S04_2019312	-/A	4	2019312	+	NA	NA	NA	NA	NA	NA	-	-	-	-	-	-	-	-	-	-	-	-	-	-	-	-	-	-	-	-	A	-	-	A	-	-	-	-	-	-	-	-	-	-	-	-	-	-	-
S04_2019314	-/G	4	2019314	+	NA	NA	NA	NA	NA	NA	-	-	-	-	-	-	-	-	-	-	-	-	-	-	-	-	-	-	-	-	G	-	-	G	-	-	-	-	-	-	-	-	-	-	-	-	-	-	-
S04_2210178	C/T	4	2210178	+	NA	NA	NA	NA	NA	NA	Y	C	C	T	C	C	C	T	C	C	C	C	C	C	C	C	C	T	C	C	T	C	T	C	C	C	C	C	C	T	C	C	C	C	C	C	C	C	C
S04_3688876	T/C	4	3688876	+	NA	NA	NA	NA	NA	NA	T	C	T	T	T	T	T	T	T	T	T	T	T	C	T	T	T	T	T	T	T	T	T	T	T	T	T	T	T	T	C	T	T	T	T	T	T	T	T
S04_3907267	G/A	4	3907267	+	NA	NA	NA	NA	NA	NA	G	G	G	G	G	G	A	G	G	G	G	G	G	G	G	G	G	G	G	G	G	G	A	G	A	G	G	A	G	R	G	G	G	G	G	A	G	G	G
S04_3916545	G/C	4	3916545	+	NA	NA	NA	NA	NA	NA	G	G	C	G	G	G	C	G	G	S	G	G	G	G	G	G	G	G	G	G	G	G	G	G	G	G	G	G	G	G	G	G	G	G	G	G	C	G	G
S04_4838888	A/T	4	4838888	+	NA	NA	NA	NA	NA	NA	A	A	A	A	A	A	A	A	A	A	A	A	A	A	A	A	A	T	A	A	A	A	A	W	T	A	A	A	A	A	A	A	A	A	A	A	A	A	A
S04_4838892	G/-	4	4838892	+	NA	NA	NA	NA	NA	NA	G	G	G	G	G	G	G	G	G	G	G	G	G	G	G	G	G	-	G	G	G	G	G	-	-	G	G	G	G	G	G	G	G	G	G	G	G	G	G
S04_4838911	T/C	4	4838911	+	NA	NA	NA	NA	NA	NA	T	T	T	T	T	Y	T	T	T	T	T	T	T	T	T	T	T	C	C	T	T	C	C	Y	C	T	T	T	T	T	T	T	T	T	T	T	T	T	T
S04_4838944	G/A	4	4838944	+	NA	NA	NA	NA	NA	NA	G	G	G	G	G	R	G	G	G	G	G	G	G	G	G	G	G	A	A	G	G	A	A	R	A	G	G	G	G	G	G	G	G	G	G	G	G	G	G
S04_4868944	C/T	4	4868944	+	NA	NA	NA	NA	NA	NA	C	C	C	C	C	Y	C	C	C	C	C	C	C	C	C	C	C	C	T	C	C	T	T	T	T	C	C	C	C	C	C	C	C	C	C	C	C	C	C
S04_5845862	-/A	4	5845862	+	NA	NA	NA	NA	NA	NA	-	-	-	-	-	-	-	-	-	-	-	-	-	-	-	-	-	-	-	-	-	-	-	-	-	-	-	A	A	-	-	-	-	-	-	-	-	-	-
S04_5972573	C/A	4	5972573	+	NA	NA	NA	NA	NA	NA	C	C	C	C	C	M	C	C	C	C	C	C	C	C	C	C	C	C	A	C	C	A	A	A	A	C	C	C	C	C	C	C	C	C	C	C	C	C	C
S04_5973240	A/T	4	5973240	+	NA	NA	NA	NA	NA	NA	A	A	A	A	A	A	A	A	A	A	A	A	A	A	A	A	A	A	A	A	A	A	A	A	A	A	A	A	A	A	A	A	A	A	A	A	A	A	A
S04_6009644	G/A	4	6009644	+	NA	NA	NA	NA	NA	NA	G	G	G	G	G	R	G	G	G	G	G	G	G	G	G	G	G	G	A	G	G	A	A	A	A	G	G	G	G	G	G	G	G	G	G	G	G	G	G
S04_6082746	C/T	4	6082746	+	NA	NA	NA	NA	NA	NA	T	T	T	C	C	Y	T	T	C	T	T	T	C	T	T	T	C	T	C	T	T	C	C	C	C	C	T	T	T	C	T	T	C	C	T	T	T	T	T
S04_6474433	T/G	4	6474433	+	NA	NA	NA	NA	NA	NA	T	T	T	T	T	K	T	T	T	T	T	T	T	T	T	T	T	T	T	T	T	G	G	G	G	T	T	T	T	T	T	T	T	T	T	T	T	T	T
S04_6504813	G/A	4	6504813	+	NA	NA	NA	NA	NA	NA	G	G	G	G	G	R	G	G	G	G	G	G	G	G	G	G	G	G	G	G	G	A	A	A	A	G	G	G	G	G	G	G	G	G	G	G	G	G	G
S04_6504873	G/A	4	6504873	+	NA	NA	NA	NA	NA	NA	G	G	G	G	G	R	G	G	G	G	G	G	G	G	G	G	G	G	G	G	G	A	A	A	A	G	G	G	G	G	G	G	G	G	G	G	G	G	G
S04_7191980	T/G	4	7191980	+	NA	NA	NA	NA	NA	NA	T	T	T	T	T	K	T	T	T	T	T	T	T	T	T	T	T	T	T	T	T	T	T	T	T	T	T	T	T	T	T	T	T	T	T	T	T	T	T
S04_7313752	T/-	4	7313752	+	NA	NA	NA	NA	NA	NA	-	-	T	T	T	T	-	-	T	T	T	T	T	-	-	T	T	T	T	T	T	T	T	-	T	T	-	T	T	T	T	T	-	T	T	T	T	T	T
S04_8114996	A/C	4	8114996	+	NA	NA	NA	NA	NA	NA	A	A	A	A	A	M	A	A	A	A	A	A	A	A	A	A	A	A	A	A	A	A	A	A	A	A	A	A	A	A	A	A	A	A	A	A	A	A	A
S04_8141660	T/C	4	8141660	+	NA	NA	NA	NA	NA	NA	T	T	T	C	T	Y	T	T	T	T	T	T	T	T	T	T	T	T	T	T	T	T	T	T	T	T	T	T	T	T	T	T	T	T	T	T	T	T	T
S04_8141682	G/A	4	8141682	+	NA	NA	NA	NA	NA	NA	G	G	G	G	G	R	G	G	G	G	G	G	G	G	G	G	G	G	G	G	G	G	G	G	G	G	G	G	G	G	G	G	G	G	G	G	G	G	G
S04_8225043	T/G	4	8225043	+	NA	NA	NA	NA	NA	NA	T	T	T	T	T	K	T	T	T	T	T	T	T	T	T	T	T	T	T	T	T	T	T	T	T	T	T	T	T	T	T	T	T	T	T	T	T	T	T
S04_8672064	G/A	4	8672064	+	NA	NA	NA	NA	NA	NA	G	G	G	G	G	R	A	G	A	A	G	A	G	G	G	G	G	G	G	G	G	G	G	G	G	G	G	G	G	G	G	G	R	G	A	A	R	A	A
S04_8793866	-/A	4	8793866	+	NA	NA	NA	NA	NA	NA	-	-	-	-	-	-	-	-	-	-	-	-	-	-	-	-	-	-	-	-	-	-	-	-	-	-	-	-	-	-	-	-	-	-	-	-	-	-	-
S04_8959406	G/T	4	8959406	+	NA	NA	NA	NA	NA	NA	G	G	G	T	G	G	G	G	G	G	G	G	G	G	G	G	G	G	G	G	G	G	G	G	G	G	G	G	G	K	G	G	G	G	G	G	G	G	G
S04_8959409	G/C	4	8959409	+	NA	NA	NA	NA	NA	NA	G	G	G	C	G	G	G	G	G	G	G	G	G	G	G	G	G	G	G	G	G	G	G	G	G	G	G	G	G	S	G	G	G	G	G	G	G	G	G
S04_8959423	A/G	4	8959423	+	NA	NA	NA	NA	NA	NA	A	A	A	G	A	A	A	A	A	A	A	A	A	A	A	A	A	A	A	A	A	A	A	A	A	A	A	A	A	R	A	A	A	A	A	A	A	A	A
S04_8959445	G/C	4	8959445	+	NA	NA	NA	NA	NA	NA	G	G	G	C	G	G	G	G	G	G	G	G	G	G	G	G	G	G	G	G	G	G	G	G	G	G	G	G	G	S	G	G	G	G	G	G	G	G	G
S04_8973925	T/C	4	8973925	+	NA	NA	NA	NA	NA	NA	T	T	T	T	T	T	T	T	T	T	T	T	T	T	T	T	T	T	T	T	T	T	T	T	T	T	T	T	T	T	T	T	T	T	T	T	T	T	T
S04_8979964	T/C	4	8979964	+	NA	NA	NA	NA	NA	NA	T	T	T	T	T	T	T	T	T	T	T	T	T	T	T	T	T	T	T	T	T	T	T	T	C	T	T	C	T	T	T	T	T	T	T	T	T	T	T
S04_9027107	C/A	4	9027107	+	NA	NA	NA	NA	NA	NA	M	M	M	M	C	C	M	C	C	M	C	M	M	M	M	M	M	M	C	M	C	C	M	M	M	M	C	M	C	M	C	M	M	C	M	M	C	C	M
S04_9027207	C/A	4	9027207	+	NA	NA	NA	NA	NA	NA	C	C	C	C	C	C	A	C	A	A	C	A	C	C	C	C	C	C	C	C	C	C	C	C	C	C	C	C	C	C	C	C	A	C	A	A	C	A	A
S04_9421379	C/A	4	9421379	+	NA	NA	NA	NA	NA	NA	C	C	C	C	C	C	C	C	C	C	C	C	C	C	C	C	C	C	C	C	C	C	C	C	C	C	C	C	C	C	C	C	C	C	C	A	C	C	C
S04_9641394	G/A	4	9641394	+	NA	NA	NA	NA	NA	NA	G	G	G	A	G	G	G	R	G	A	G	G	G	G	G	G	G	G	A	G	G	G	A	G	A	G	G	A	G	G	A	R	G	A	G	G	G	G	G
S04_9807486	-/T	4	9807486	+	NA	NA	NA	NA	NA	NA	-	-	-	-	-	-	-	-	-	-	-	-	-	-	-	-	-	-	-	-	-	-	-	-	-	-	-	-	-	-	-	-	-	-	-	-	-	-	-
S04_9870195	C/T	4	9870195	+	NA	NA	NA	NA	NA	NA	C	C	C	C	T	T	T	C	C	C	C	C	C	C	C	C	C	C	C	C	C	C	C	C	C	C	C	C	C	C	C	T	C	C	C	C	C	C	C
S04_10121885	-/A	4	10121885	+	NA	NA	NA	NA	NA	NA	-	-	-	-	-	-	-	-	-	A	-	-	-	-	-	-	-	-	-	-	-	-	-	-	-	-	-	-	-	-	-	-	-	-	-	-	-	A	A
S04_10123928	T/A	4	10123928	+	NA	NA	NA	NA	NA	NA	T	T	T	A	T	T	A	T	A	A	T	A	T	T	T	T	T	T	T	T	T	T	T	T	T	T	T	T	T	T	T	T	W	W	A	A	W	A	A
S04_10123974	-/C	4	10123974	+	NA	NA	NA	NA	NA	NA	-	-	-	C	-	-	C	-	C	C	-	C	-	-	-	-	-	-	-	-	-	-	-	-	-	-	-	-	-	-	-	-	-	-	C	C	-	C	C
S04_10395336	C/G	4	10395336	+	NA	NA	NA	NA	NA	NA	C	C	C	G	C	C	G	C	G	C	C	G	C	C	C	C	C	C	C	C	C	C	C	C	C	C	C	C	C	S	C	C	G	C	G	C	S	G	G
S04_10395375	G/C	4	10395375	+	NA	NA	NA	NA	NA	NA	G	G	G	C	G	G	C	G	C	G	G	C	G	G	G	G	G	G	G	G	G	G	G	G	G	G	G	G	G	S	G	G	C	G	C	G	S	C	C
S04_10402140	G/C	4	10402140	+	NA	NA	NA	NA	NA	NA	G	G	G	C	G	G	C	G	C	G	G	C	G	G	G	G	G	G	G	G	G	G	G	G	G	G	G	G	G	S	G	G	C	S	C	G	S	C	C
S04_10429378	C/T	4	10429378	+	NA	NA	NA	NA	NA	NA	C	C	C	T	C	C	T	C	T	C	C	T	C	C	C	C	C	C	C	C	C	C	C	C	C	C	C	C	C	T	C	C	C	T	T	C	Y	T	C
S04_10429439	G/A	4	10429439	+	NA	NA	NA	NA	NA	NA	G	G	G	A	G	G	A	G	A	G	G	A	G	G	G	G	G	G	G	G	G	G	G	G	G	G	G	G	G	G	G	G	G	A	A	G	R	A	G
S04_10706838	C/T	4	10706838	+	NA	NA	NA	NA	NA	NA	C	C	C	T	C	C	T	C	T	C	C	T	C	C	C	C	C	C	C	C	C	C	C	C	C	C	C	C	C	Y	C	C	T	Y	T	C	C	T	T
S04_10706896	T/C	4	10706896	+	NA	NA	NA	NA	NA	NA	T	T	T	C	T	T	C	T	C	T	T	C	T	T	T	T	T	T	T	T	T	T	T	T	T	T	T	T	T	Y	T	T	C	Y	C	T	T	C	C
S04_10706897	A/G	4	10706897	+	NA	NA	NA	NA	NA	NA	A	A	A	G	A	A	G	A	G	A	A	G	A	A	A	A	A	A	A	A	A	A	A	A	A	A	A	A	A	R	A	A	G	R	G	A	A	G	G
S04_10706899	G/A	4	10706899	+	NA	NA	NA	NA	NA	NA	G	G	G	A	G	G	A	G	A	G	G	A	G	G	G	G	G	G	G	G	G	G	G	G	G	G	G	G	G	R	G	G	A	R	A	G	G	A	A
S04_10706910	A/-	4	10706910	+	NA	NA	NA	NA	NA	NA	A	A	A	-	A	A	-	A	-	A	A	-	A	A	A	A	A	A	A	A	A	A	A	A	A	A	A	A	A	-	A	A	-	-	-	A	A	-	-
S04_10901149	G/T	4	10901149	+	NA	NA	NA	NA	NA	NA	G	G	G	T	G	G	T	G	T	G	G	G	G	G	G	G	G	G	G	G	G	G	G	G	G	G	G	G	G	K	G	G	G	K	T	G	G	T	T
S04_10904654	T/G	4	10904654	+	NA	NA	NA	NA	NA	NA	G	K	K	T	G	K	T	K	T	K	K	T	K	K	K	K	K	K	K	K	K	K	K	K	K	K	G	K	G	K	K	G	T	K	T	K	K	T	T
S04_11188591	-/A	4	11188591	+	NA	NA	NA	NA	NA	NA	-	-	-	A	-	-	-	-	A	-	-	A	-	-	-	-	-	-	-	-	-	-	-	-	-	-	-	-	-	-	-	-	A	-	A	-	-	A	A
S04_11188681	G/A	4	11188681	+	NA	NA	NA	NA	NA	NA	G	G	G	G	G	G	G	G	G	G	G	G	G	G	G	G	G	G	G	G	G	G	G	G	G	G	G	G	G	G	G	G	G	G	G	G	G	G	G
S04_11407721	T/C	4	11407721	+	NA	NA	NA	NA	NA	NA	T	T	T	T	T	T	T	T	T	T	T	T	T	T	T	T	T	T	T	T	T	T	T	T	T	T	T	T	T	T	T	T	T	T	T	T	T	T	T
S04_11587450	A/C	4	11587450	+	NA	NA	NA	NA	NA	NA	A	A	A	C	A	A	M	A	C	A	M	C	A	A	A	A	A	A	A	A	A	A	A	A	A	A	A	A	A	M	A	A	C	M	C	A	M	C	C
S04_11783610	C/T	4	11783610	+	NA	NA	NA	NA	NA	NA	C	C	C	T	C	C	Y	C	T	C	Y	T	C	C	C	C	C	C	C	C	C	C	C	C	C	C	C	C	C	Y	C	C	T	Y	T	C	Y	T	T
S04_12246534	-/A	4	12246534	+	NA	NA	NA	NA	NA	NA	-	-	-	-	-	-	-	-	-	-	-	-	-	-	-	-	-	-	-	-	-	-	-	-	-	-	-	-	-	-	-	-	-	-	-	-	-	-	-
S04_12246545	A/T	4	12246545	+	NA	NA	NA	NA	NA	NA	A	A	A	A	A	A	A	A	A	A	A	A	A	A	A	A	A	A	A	A	A	A	A	A	A	A	A	A	A	A	A	A	A	A	A	A	A	A	A
S04_12465679	G/A	4	12465679	+	NA	NA	NA	NA	NA	NA	G	G	G	A	G	G	R	G	A	G	R	A	G	A	G	G	G	G	G	G	G	G	G	G	G	G	G	G	G	R	G	G	A	R	A	G	R	A	A
S04_12690087	G/A	4	12690087	+	NA	NA	NA	NA	NA	NA	G	G	G	G	G	G	G	G	G	G	G	G	G	G	G	G	G	G	G	G	G	G	G	G	G	G	G	G	G	G	G	G	G	G	G	G	G	G	G
S04_12690123	C/G	4	12690123	+	NA	NA	NA	NA	NA	NA	C	C	C	C	C	C	C	C	C	C	C	C	C	C	C	C	C	C	C	C	C	C	C	C	C	C	C	C	C	C	C	C	C	C	C	C	C	C	C
S04_12713017	A/G	4	12713017	+	NA	NA	NA	NA	NA	NA	A	A	A	G	A	A	R	A	G	A	G	G	A	G	A	A	A	A	A	A	A	A	A	A	A	A	A	A	A	R	A	A	G	A	G	A	R	G	G
S04_13656348	G/C	4	13656348	+	NA	NA	NA	NA	NA	NA	G	C	G	G	G	G	C	G	G	G	C	C	C	G	G	G	C	C	G	G	G	C	C	G	C	G	G	G	C	G	G	G	G	G	S	G	G	G	G
S04_13656353	G/A	4	13656353	+	NA	NA	NA	NA	NA	NA	G	G	G	G	G	G	G	G	G	G	G	G	G	G	G	G	G	G	G	G	G	G	G	G	G	G	G	G	G	G	A	G	G	G	R	G	G	G	G
S04_13656369	G/A	4	13656369	+	NA	NA	NA	NA	NA	NA	G	G	G	G	G	G	G	G	G	G	G	G	G	G	G	G	G	G	G	G	G	G	G	G	G	G	G	G	G	G	A	G	G	G	R	G	G	G	G
S04_13656381	G/A	4	13656381	+	NA	NA	NA	NA	NA	NA	G	A	G	G	G	G	A	G	G	G	A	A	A	G	G	G	A	A	G	G	G	A	A	G	A	G	G	G	A	G	G	G	G	G	R	G	G	G	G
S04_13656392	C/T	4	13656392	+	NA	NA	NA	NA	NA	NA	C	T	C	C	C	C	T	C	C	C	T	T	T	C	C	C	T	T	C	C	C	T	T	C	T	C	C	C	T	C	C	C	C	C	Y	C	C	C	C
S04_13656395	C/T	4	13656395	+	NA	NA	NA	NA	NA	NA	C	C	C	C	C	C	C	C	C	C	C	C	C	C	C	C	C	C	C	C	C	C	C	C	C	C	C	C	C	C	T	C	C	C	Y	C	C	C	C
S04_13656415	T/C	4	13656415	+	NA	NA	NA	NA	NA	NA	T	T	T	T	T	T	T	T	T	T	T	T	T	T	T	T	T	T	T	T	T	T	T	T	T	T	T	T	T	T	C	T	T	T	Y	T	T	T	T
S04_13656424	C/T	4	13656424	+	NA	NA	NA	NA	NA	NA	C	T	C	C	C	C	C	C	C	C	Y	C	T	C	C	C	T	T	C	C	C	T	T	C	T	C	C	C	T	C	C	C	C	C	C	C	C	C	C
S04_13987269	T/G	4	13987269	+	NA	NA	NA	NA	NA	NA	T	T	T	T	T	T	K	T	T	T	G	G	T	T	T	T	T	T	T	T	T	T	T	T	T	T	T	T	T	T	T	T	T	T	T	T	T	T	T
S04_14700997	C/T	4	14700997	+	NA	NA	NA	NA	NA	NA	C	C	C	C	C	C	C	C	C	C	C	C	C	C	C	C	C	C	C	C	C	C	C	C	C	C	C	C	C	C	C	C	C	C	C	C	C	C	C
S04_14925072	T/G	4	14925072	+	NA	NA	NA	NA	NA	NA	T	T	T	T	T	T	T	T	T	T	T	T	T	T	T	T	T	T	T	T	T	T	T	T	T	T	T	T	T	T	T	T	T	T	T	T	T	T	T
S04_15080441	C/-	4	15080441	+	NA	NA	NA	NA	NA	NA	C	C	C	C	C	C	C	C	C	C	C	C	C	C	C	C	C	C	C	C	C	C	C	C	C	C	C	C	C	C	C	C	C	C	C	C	C	C	C
S04_15080449	C/-	4	15080449	+	NA	NA	NA	NA	NA	NA	C	C	C	-	C	C	-	C	-	C	-	-	C	-	C	C	C	C	C	C	C	C	C	C	C	C	C	C	C	-	-	C	-	-	-	C	-	-	-
S04_15080462	C/-	4	15080462	+	NA	NA	NA	NA	NA	NA	C	C	C	-	C	C	-	C	-	C	-	-	C	-	C	C	C	C	C	C	C	C	C	C	C	C	C	C	C	-	C	C	-	-	-	C	-	-	-
S04_15708304	A/G	4	15708304	+	NA	NA	NA	NA	NA	NA	A	A	A	A	A	A	G	A	A	G	A	A	A	A	A	A	A	A	A	A	A	A	A	A	A	G	A	G	A	A	A	A	G	A	A	A	A	A	A
S04_16050848	G/C	4	16050848	+	NA	NA	NA	NA	NA	NA	G	G	G	G	G	G	G	G	G	G	G	G	G	G	G	G	G	G	G	G	G	G	G	G	G	G	G	G	G	G	G	G	G	G	G	G	G	G	G
S04_16509849	G/A	4	16509849	+	NA	NA	NA	NA	NA	NA	G	G	G	G	G	G	G	G	G	G	G	G	G	G	G	G	G	G	G	G	G	G	G	G	G	G	G	G	G	G	G	G	G	G	G	G	G	G	G
S04_16577613	G/A	4	16577613	+	NA	NA	NA	NA	NA	NA	G	G	G	A	G	G	G	G	A	G	R	A	G	A	G	G	G	G	G	G	G	G	G	G	G	G	G	G	G	R	G	G	A	R	A	G	R	A	A
S04_16746978	T/C	4	16746978	+	NA	NA	NA	NA	NA	NA	T	T	T	T	T	T	T	T	T	T	T	T	T	T	T	T	T	T	T	T	T	T	T	T	T	T	C	T	T	T	T	T	T	C	T	T	T	T	T
S04_16792091	G/A	4	16792091	+	NA	NA	NA	NA	NA	NA	G	G	G	G	G	G	G	G	G	G	G	G	G	G	G	G	G	G	G	G	G	G	G	G	G	G	G	G	G	G	G	G	G	G	G	G	G	G	G
S04_17429662	G/A	4	17429662	+	NA	NA	NA	NA	NA	NA	G	G	G	G	G	G	G	G	G	G	G	G	G	G	G	G	G	G	G	G	G	G	G	G	G	G	G	G	G	G	G	G	G	G	G	G	G	G	G
S04_17957326	T/A	4	17957326	+	NA	NA	NA	NA	NA	NA	T	T	T	A	T	T	W	T	A	T	W	A	T	A	T	T	T	T	T	T	T	T	T	T	T	T	T	T	T	W	T	T	A	W	A	T	W	A	A
S04_17957328	G/T	4	17957328	+	NA	NA	NA	NA	NA	NA	G	G	G	T	G	G	K	G	T	G	K	T	G	T	G	G	G	G	G	G	G	G	G	G	G	G	G	G	G	K	G	G	T	K	T	G	K	T	T
S04_19733394	C/A	4	19733394	+	NA	NA	NA	NA	NA	NA	C	C	A	C	C	C	C	C	C	A	C	C	C	C	C	C	C	C	C	C	C	C	C	C	C	C	C	C	C	C	C	C	C	C	C	C	C	C	C
S04_19733425	A/-	4	19733425	+	NA	NA	NA	NA	NA	NA	A	A	A	A	A	A	A	A	A	A	A	A	A	A	A	A	A	A	A	A	A	A	A	A	A	A	A	A	A	A	A	A	A	A	A	A	A	A	A
S04_19797193	G/T	4	19797193	+	NA	NA	NA	NA	NA	NA	G	G	G	T	G	G	K	G	T	G	K	T	G	T	G	G	G	G	G	G	G	G	G	G	G	G	G	G	G	K	G	G	T	K	T	G	T	T	T
S04_19797195	A/T	4	19797195	+	NA	NA	NA	NA	NA	NA	A	A	A	T	A	A	W	A	T	A	W	T	A	T	A	A	A	A	A	A	A	A	A	A	A	A	A	A	A	W	A	A	T	W	T	A	T	T	T
S04_20259244	G/A	4	20259244	+	NA	NA	NA	NA	NA	NA	G	G	G	G	G	G	G	G	G	G	G	G	G	G	G	G	G	G	G	G	G	G	G	G	G	G	G	G	G	G	G	G	G	G	G	G	G	G	G
S04_21026434	T/G	4	21026434	+	NA	NA	NA	NA	NA	NA	T	T	T	G	T	T	K	T	G	T	K	G	T	G	T	T	T	T	T	T	T	T	T	T	T	T	T	T	T	K	T	T	G	T	G	T	K	G	G
S04_21665949	A/G	4	21665949	+	NA	NA	NA	NA	NA	NA	A	A	A	A	A	A	A	A	A	A	A	A	A	A	A	A	A	A	A	A	A	A	A	A	A	A	A	A	A	A	A	A	A	A	A	A	A	A	A
S04_21665952	T/C	4	21665952	+	NA	NA	NA	NA	NA	NA	T	T	T	T	T	T	T	T	T	T	T	T	T	T	T	T	T	T	T	T	T	T	T	T	T	T	T	T	T	T	T	T	T	T	T	T	T	T	T
S04_21846269	T/C	4	21846269	+	NA	NA	NA	NA	NA	NA	T	T	T	T	T	T	T	T	Y	T	T	T	T	C	T	T	T	T	T	T	T	T	T	T	T	T	T	T	T	C	T	T	Y	T	T	T	T	T	T
S04_21923519	A/T	4	21923519	+	NA	NA	NA	NA	NA	NA	A	A	A	A	A	A	W	A	T	A	A	T	A	A	A	A	A	A	A	A	A	A	A	A	A	A	A	A	A	W	A	A	T	T	T	A	W	T	A
S04_21923598	G/A	4	21923598	+	NA	NA	NA	NA	NA	NA	G	G	G	G	G	G	R	G	A	G	G	A	G	G	G	G	G	G	G	G	G	G	G	G	G	G	G	G	G	R	G	G	A	A	A	G	R	A	G
S04_25584062	T/C	4	25584062	+	NA	NA	NA	NA	NA	NA	T	T	T	T	T	T	T	T	T	T	Y	T	T	Y	T	T	T	T	T	T	T	T	T	T	T	T	T	T	C	T	T	T	Y	T	T	T	T	T	T
S04_25584065	C/T	4	25584065	+	NA	NA	NA	NA	NA	NA	C	T	T	C	C	C	C	C	C	T	C	C	C	C	C	C	T	C	C	C	T	T	C	T	T	C	T	T	C	C	C	T	C	C	C	T	C	C	C
S04_25584084	G/T	4	25584084	+	NA	NA	NA	NA	NA	NA	G	G	G	G	G	G	G	G	G	G	G	G	G	G	G	G	G	G	G	G	G	G	G	G	G	G	G	G	G	G	G	G	G	G	G	G	G	G	G
S04_25584086	C/T	4	25584086	+	NA	NA	NA	NA	NA	NA	C	T	T	C	C	C	C	C	C	T	C	C	C	C	C	C	T	C	T	C	T	T	C	T	T	C	T	T	C	C	C	T	C	C	C	T	C	C	C
S04_25584087	G/A	4	25584087	+	NA	NA	NA	NA	NA	NA	G	G	G	G	G	G	G	G	G	G	R	G	G	R	G	G	G	G	G	G	G	G	G	G	G	G	G	G	A	G	G	G	R	G	G	G	G	G	G
S04_25584093	G/C	4	25584093	+	NA	NA	NA	NA	NA	NA	G	G	G	G	G	G	G	G	G	G	S	G	G	S	G	G	G	G	G	G	G	G	G	G	G	G	G	G	C	G	G	G	S	G	G	G	G	G	G
S04_25584096	C/T	4	25584096	+	NA	NA	NA	NA	NA	NA	C	C	C	C	C	C	C	C	C	C	Y	C	C	Y	C	C	C	C	C	C	C	C	C	C	C	C	C	C	T	C	C	C	Y	C	C	C	C	C	C
S04_25584123	C/T	4	25584123	+	NA	NA	NA	NA	NA	NA	C	C	C	C	C	C	C	C	C	C	C	C	C	Y	C	C	C	C	C	C	C	C	C	C	C	C	C	C	C	Y	C	C	Y	C	C	C	C	C	C
S04_26429943	C/G	4	26429943	+	NA	NA	NA	NA	NA	NA	S	S	S	S	S	S	S	S	S	S	S	S	S	S	S	S	S	S	S	G	S	S	S	S	S	S	S	S	S	S	S	S	S	S	S	S	S	S	S
S04_26429965	A/T	4	26429965	+	NA	NA	NA	NA	NA	NA	A	A	A	W	A	A	W	A	W	A	W	W	A	W	A	A	A	A	A	A	A	A	A	A	A	A	A	A	A	A	A	A	W	W	W	A	W	W	W
S04_26429988	C/G	4	26429988	+	NA	NA	NA	NA	NA	NA	S	S	S	S	C	S	S	S	S	S	S	S	S	S	S	S	S	S	S	C	S	S	S	S	S	S	S	S	S	S	S	S	S	S	S	S	S	S	S
S04_26429994	C/T	4	26429994	+	NA	NA	NA	NA	NA	NA	C	C	C	C	C	C	C	C	C	C	C	C	C	C	C	C	C	C	C	C	C	C	C	C	C	C	C	C	C	C	C	C	C	C	C	C	C	C	C
S04_26986925	C/G	4	26986925	+	NA	NA	NA	NA	NA	NA	C	C	C	G	C	C	S	C	G	C	S	G	C	G	C	C	C	C	C	C	C	C	C	C	C	C	C	C	C	C	C	C	G	S	G	C	S	G	G
S04_27317426	-/A	4	27317426	+	NA	NA	NA	NA	NA	NA	-	-	-	A	-	-	A	-	-	-	-	A	-	A	-	-	-	-	-	-	-	-	-	-	-	-	-	-	-	-	-	-	-	-	-	-	-	-	A
S04_27682805	C/T	4	27682805	+	NA	NA	NA	NA	NA	NA	C	C	C	C	Y	C	C	C	C	C	C	C	T	Y	C	T	Y	Y	C	C	C	C	T	Y	Y	C	Y	C	Y	Y	T	T	C	C	C	Y	C	C	Y
S04_33383874	A/G	4	33383874	+	NA	NA	NA	NA	NA	NA	A	A	A	A	A	A	A	A	A	A	A	A	A	A	A	A	A	A	A	A	A	A	A	A	A	A	A	A	A	A	A	A	A	A	A	A	A	A	A
S04_33383910	C/A	4	33383910	+	NA	NA	NA	NA	NA	NA	C	C	C	C	C	C	C	C	C	C	C	C	C	C	C	C	C	C	C	C	C	C	C	C	C	C	C	C	C	C	C	C	C	C	C	C	C	C	C
S04_34697013	G/A	4	34697013	+	NA	NA	NA	NA	NA	NA	G	G	G	G	G	G	G	G	G	G	G	G	G	G	G	G	G	G	G	G	G	G	G	G	G	G	G	G	G	G	G	G	G	G	G	G	G	G	G
S04_34704267	G/A	4	34704267	+	NA	NA	NA	NA	NA	NA	G	G	G	G	G	A	G	A	A	G	G	G	G	G	G	R	G	A	G	G	A	A	G	G	G	G	G	G	G	G	G	G	A	R	G	G	G	G	G
S04_35912561	T/A	4	35912561	+	NA	NA	NA	NA	NA	NA	T	T	T	T	T	T	T	T	T	T	T	T	T	T	T	T	T	T	T	T	T	T	T	T	T	T	T	T	T	T	T	T	T	T	T	T	T	T	T
S04_35912660	G/T	4	35912660	+	NA	NA	NA	NA	NA	NA	G	G	G	T	G	G	K	G	T	G	K	T	G	T	G	G	G	G	G	G	G	G	G	G	G	G	G	G	G	K	G	G	T	K	T	G	T	T	T
S04_35912663	C/A	4	35912663	+	NA	NA	NA	NA	NA	NA	C	C	C	A	C	C	M	C	A	C	M	A	C	A	C	C	C	C	C	C	C	C	C	C	C	C	C	C	C	M	C	C	A	M	A	C	A	A	A
S04_35976170	G/A	4	35976170	+	NA	NA	NA	NA	NA	NA	G	G	G	G	G	G	G	G	G	G	G	G	G	G	G	G	G	G	G	G	G	G	G	G	G	G	G	G	G	G	G	G	G	G	G	G	G	G	G
S04_35976236	T/G	4	35976236	+	NA	NA	NA	NA	NA	NA	T	T	T	G	T	T	K	T	G	T	K	G	T	G	T	T	T	T	T	T	T	T	T	T	T	T	T	T	T	K	T	T	G	K	G	T	K	G	G
S04_35976322	C/T	4	35976322	+	NA	NA	NA	NA	NA	NA	C	C	C	T	C	C	C	C	T	C	C	C	C	T	C	C	C	C	C	C	C	C	C	C	C	C	C	C	C	T	C	C	T	C	T	C	C	C	T
S04_36139350	T/C	4	36139350	+	NA	NA	NA	NA	NA	NA	T	T	T	T	T	T	T	T	T	T	T	T	T	T	T	T	T	T	T	T	T	T	T	T	T	T	T	T	T	T	T	T	T	T	T	T	T	T	T
S04_38177574	T/-	4	38177574	+	NA	NA	NA	NA	NA	NA	T	T	-	T	T	T	T	T	T	T	T	T	T	T	T	-	T	T	T	T	T	T	T	T	T	T	T	T	T	T	T	T	T	T	T	T	T	T	T
S04_38192341	C/G	4	38192341	+	NA	NA	NA	NA	NA	NA	C	C	C	G	C	C	S	C	G	C	S	G	C	G	C	C	C	C	C	C	C	C	C	C	C	C	C	C	C	S	C	C	G	G	G	C	G	G	G
S04_38498157	C/A	4	38498157	+	NA	NA	NA	NA	NA	NA	C	C	C	C	C	C	C	C	C	C	C	C	C	C	C	C	C	C	C	C	C	C	C	C	C	C	C	C	C	C	C	C	C	C	C	C	C	C	C
S04_39018329	G/T	4	39018329	+	NA	NA	NA	NA	NA	NA	G	G	G	T	G	G	T	G	T	G	K	T	G	T	G	G	G	G	G	G	G	G	G	G	G	K	G	G	G	K	G	G	T	K	T	G	K	T	T
S04_39029679	T/A	4	39029679	+	NA	NA	NA	NA	NA	NA	T	T	T	A	T	T	W	T	A	T	T	T	T	T	T	T	T	T	T	T	T	T	T	T	T	T	T	T	T	W	T	T	T	T	A	T	W	T	T
S04_39068687	C/T	4	39068687	+	NA	NA	NA	NA	NA	NA	C	C	C	T	C	C	Y	C	T	C	Y	T	C	T	C	C	C	C	C	C	C	C	C	C	C	C	C	C	C	Y	C	C	T	Y	T	C	Y	T	T
S04_40054080	C/T	4	40054080	+	NA	NA	NA	NA	NA	NA	Y	Y	C	C	C	Y	Y	C	Y	C	Y	Y	Y	Y	Y	C	C	C	Y	Y	C	Y	C	C	C	Y	C	Y	C	C	C	C	C	C	C	C	Y	C	Y
S04_40675257	-/A	4	40675257	+	NA	NA	NA	NA	NA	NA	-	-	-	A	-	-	-	-	A	-	-	A	-	-	-	-	-	-	-	-	-	-	-	-	-	-	-	-	-	-	-	-	A	-	A	-	-	A	A
S04_42242241	C/T	4	42242241	+	NA	NA	NA	NA	NA	NA	C	C	C	C	C	C	C	C	C	C	C	C	C	C	C	C	C	C	C	C	C	C	C	C	C	C	C	C	C	C	C	C	C	C	C	C	C	C	C
S04_42490073	T/C	4	42490073	+	NA	NA	NA	NA	NA	NA	T	T	T	T	T	T	T	T	T	T	T	T	T	T	T	T	T	T	T	T	T	T	T	T	T	T	T	T	T	T	T	T	T	T	T	T	T	T	T
S04_43061809	T/A	4	43061809	+	NA	NA	NA	NA	NA	NA	T	T	T	T	T	T	T	T	T	T	T	T	T	T	T	T	T	T	T	T	T	T	T	T	T	T	T	T	T	T	T	T	T	T	T	T	T	T	T
S04_43103778	A/G	4	43103778	+	NA	NA	NA	NA	NA	NA	A	A	A	A	A	A	A	A	A	A	A	A	A	A	A	A	A	A	A	A	A	A	A	A	A	A	A	A	A	A	A	A	A	A	A	A	A	A	A
S04_43332850	C/G	4	43332850	+	NA	NA	NA	NA	NA	NA	C	C	C	C	C	C	C	C	C	C	C	C	C	C	C	C	C	C	C	C	C	C	C	C	C	C	C	C	C	C	C	C	C	C	C	C	C	C	C
S04_43695786	A/C	4	43695786	+	NA	NA	NA	NA	NA	NA	A	A	A	A	A	A	A	A	A	A	A	A	A	A	A	A	A	A	A	A	A	A	A	A	A	A	A	A	A	A	A	A	A	A	A	A	C	C	A
S04_43695937	C/T	4	43695937	+	NA	NA	NA	NA	NA	NA	C	C	C	C	C	C	Y	C	T	C	C	T	C	T	C	C	C	C	C	C	C	C	C	C	C	C	C	C	C	T	C	C	T	T	T	C	C	T	T
S04_43702270	C/T	4	43702270	+	NA	NA	NA	NA	NA	NA	Y	Y	C	Y	C	C	C	C	C	Y	C	C	Y	C	C	Y	C	C	C	Y	Y	Y	Y	C	Y	C	Y	C	C	Y	C	C	Y	C	C	Y	C	Y	C
S04_44349987	T/C	4	44349987	+	NA	NA	NA	NA	NA	NA	T	T	T	C	T	T	Y	T	C	T	T	C	T	C	T	T	T	T	T	T	T	T	T	T	T	T	T	T	T	Y	T	T	C	C	C	T	C	C	C
S04_45320389	C/T	4	45320389	+	NA	NA	NA	NA	NA	NA	C	C	C	T	C	C	Y	C	T	C	Y	T	C	T	C	C	C	C	C	C	C	C	C	C	C	C	C	C	C	Y	C	C	T	Y	T	C	Y	T	T
S04_45320430	T/C	4	45320430	+	NA	NA	NA	NA	NA	NA	T	T	T	C	T	T	Y	T	C	T	Y	C	T	C	T	T	T	T	T	T	T	T	T	T	T	T	T	T	T	Y	T	T	C	Y	C	T	Y	C	C
S04_45399394	G/A	4	45399394	+	NA	NA	NA	NA	NA	NA	G	G	G	A	G	G	A	G	A	G	R	A	G	A	G	G	G	G	G	G	G	G	G	G	G	G	G	G	G	R	G	G	A	R	A	G	R	A	A
S04_46970966	C/T	4	46970966	+	NA	NA	NA	NA	NA	NA	C	C	C	C	C	C	T	C	C	C	C	C	C	C	C	C	T	C	C	C	C	T	C	C	C	C	C	C	C	C	T	C	C	C	C	C	C	C	C
S04_48382075	C/T	4	48382075	+	NA	NA	NA	NA	NA	NA	C	C	C	T	C	C	Y	C	T	C	Y	T	C	T	C	C	C	C	C	C	C	C	C	C	C	C	C	C	C	Y	C	C	T	Y	T	C	Y	T	T
S04_48382090	G/A	4	48382090	+	NA	NA	NA	NA	NA	NA	G	G	G	G	G	G	G	G	G	G	G	G	G	G	G	G	G	G	G	G	G	G	G	G	G	G	G	G	G	G	G	G	G	G	G	G	G	G	G
S04_48391408	G/A	4	48391408	+	NA	NA	NA	NA	NA	NA	G	G	G	G	G	G	R	G	A	G	R	A	G	A	G	G	G	G	G	G	G	G	G	G	G	G	G	G	G	G	G	G	A	R	A	G	A	A	G
S04_48437671	T/C	4	48437671	+	NA	NA	NA	NA	NA	NA	T	T	T	C	T	T	T	T	T	T	T	T	T	C	T	T	T	T	T	T	T	T	T	T	T	T	T	T	T	T	T	T	T	T	T	T	Y	T	C
S04_48599855	G/A	4	48599855	+	NA	NA	NA	NA	NA	NA	G	G	G	A	G	G	R	G	A	G	R	A	G	A	G	G	G	G	G	G	G	G	G	G	G	G	G	G	G	R	G	G	A	R	A	G	R	A	A
S04_49441483	-/T	4	49441483	+	NA	NA	NA	NA	NA	NA	-	-	-	T	-	-	-	-	T	-	-	T	-	T	-	-	-	-	-	-	-	-	-	-	-	-	-	-	-	-	-	-	T	-	T	-	-	T	T
S04_50118395	G/T	4	50118395	+	NA	NA	NA	NA	NA	NA	G	G	G	T	G	G	K	G	T	G	G	T	G	T	G	G	G	G	G	G	G	G	G	G	G	G	G	G	G	K	G	G	T	K	T	G	K	T	T
S04_50118432	T/A	4	50118432	+	NA	NA	NA	NA	NA	NA	T	T	T	A	T	T	W	T	A	T	T	A	T	A	T	T	T	T	T	T	T	T	T	T	T	T	T	T	T	W	T	T	A	W	A	T	W	A	A
S04_50526192	C/T	4	50526192	+	NA	NA	NA	NA	NA	NA	C	C	C	T	C	C	C	C	C	C	C	C	C	C	C	C	C	C	C	C	C	C	C	C	C	C	C	C	C	C	C	C	C	C	C	C	C	C	C
S04_51236142	-/G	4	51236142	+	NA	NA	NA	NA	NA	NA	-	-	-	G	-	-	-	-	G	-	G	G	-	G	-	-	-	-	-	-	-	-	-	-	-	-	-	-	-	-	-	-	G	-	G	-	-	-	G
S04_51517067	-/T	4	51517067	+	NA	NA	NA	NA	NA	NA	-	-	-	-	-	-	-	-	T	-	-	-	-	T	-	-	-	-	-	-	-	-	-	-	-	-	-	-	-	-	-	-	T	-	T	-	-	-	T
S04_51517079	-/T	4	51517079	+	NA	NA	NA	NA	NA	NA	-	-	-	T	-	-	-	-	-	-	-	-	-	-	-	-	-	-	-	-	-	-	-	-	-	-	-	-	-	-	-	-	-	-	-	-	-	-	-
S04_51517103	-/A	4	51517103	+	NA	NA	NA	NA	NA	NA	-	-	-	A	-	-	-	-	-	-	-	-	-	-	-	-	-	-	-	-	-	-	-	-	-	-	-	-	-	-	-	-	-	-	-	-	-	-	-
S04_51531731	-/C	4	51531731	+	NA	NA	NA	NA	NA	NA	-	-	-	C	-	-	-	-	-	-	-	-	-	-	-	-	-	-	-	-	-	-	-	-	-	-	-	-	-	-	-	-	-	-	-	-	-	-	-
S04_51531747	G/T	4	51531747	+	NA	NA	NA	NA	NA	NA	G	G	G	G	G	G	K	G	T	G	K	K	G	T	G	G	G	G	G	G	G	G	G	G	G	G	G	G	G	G	G	G	T	K	T	G	T	T	T
S04_51739417	G/A	4	51739417	+	NA	NA	NA	NA	NA	NA	G	G	G	G	G	G	R	G	A	G	G	R	G	A	G	G	G	G	G	G	G	G	G	G	G	G	G	G	G	G	G	G	A	R	A	G	R	G	A
S04_51739488	C/G	4	51739488	+	NA	NA	NA	NA	NA	NA	C	C	C	G	C	C	C	C	C	C	C	C	C	C	C	C	C	C	C	C	C	C	C	C	C	C	C	C	C	S	C	C	C	C	C	C	C	C	C
S04_51739511	C/A	4	51739511	+	NA	NA	NA	NA	NA	NA	C	C	C	A	C	C	C	C	C	C	C	C	C	C	C	C	C	C	C	C	C	C	C	C	C	C	C	C	C	M	C	C	C	C	C	C	C	C	C
S04_51743232	A/G	4	51743232	+	NA	NA	NA	NA	NA	NA	A	A	A	G	A	A	R	A	G	A	A	R	A	G	A	A	A	A	A	A	A	A	A	A	A	A	A	A	A	A	A	A	G	R	G	A	A	A	G
S04_51754322	G/T	4	51754322	+	NA	NA	NA	NA	NA	NA	G	G	G	T	G	G	K	G	T	G	K	K	G	T	G	G	G	G	G	G	G	G	G	G	G	G	G	G	G	K	G	G	T	K	T	G	K	K	T
S04_51998769	T/C	4	51998769	+	NA	NA	NA	NA	NA	NA	T	T	T	T	T	T	Y	T	C	T	Y	C	T	C	T	T	T	T	T	T	T	T	T	T	T	T	T	T	T	T	T	T	C	C	C	T	C	Y	C
S04_52084888	T/A	4	52084888	+	NA	NA	NA	NA	NA	NA	T	T	T	T	T	T	W	T	T	T	W	T	T	A	T	T	T	T	T	T	T	T	T	T	T	T	T	T	T	T	T	T	A	A	A	T	A	T	A
S04_52084910	A/G	4	52084910	+	NA	NA	NA	NA	NA	NA	A	A	A	A	A	A	R	A	A	A	R	A	A	G	A	A	A	A	A	A	A	A	A	A	A	A	A	A	A	A	A	A	G	G	G	A	G	A	G
S04_52132661	G/T	4	52132661	+	NA	NA	NA	NA	NA	NA	G	G	G	T	G	G	G	G	G	G	G	G	G	G	G	G	G	G	G	G	G	G	G	G	G	G	G	G	G	K	G	G	G	G	G	G	G	G	G
S04_52404263	C/T	4	52404263	+	NA	NA	NA	NA	NA	NA	C	C	C	C	C	C	Y	C	T	C	Y	T	C	C	C	C	C	C	C	C	C	C	C	C	C	C	C	C	C	C	C	C	T	T	T	C	T	C	C
S04_52404329	A/G	4	52404329	+	NA	NA	NA	NA	NA	NA	A	A	A	G	A	A	R	A	G	A	R	G	A	A	A	A	A	A	A	A	A	A	A	A	A	A	A	A	A	R	A	A	G	G	G	A	G	A	A
S04_52410328	T/C	4	52410328	+	NA	NA	NA	NA	NA	NA	T	T	T	C	T	T	T	T	T	T	T	T	T	T	T	T	T	T	T	T	T	T	T	T	T	T	T	T	T	Y	T	T	T	T	T	T	T	T	T
S04_52410376	A/G	4	52410376	+	NA	NA	NA	NA	NA	NA	A	A	A	G	A	A	A	A	G	A	A	A	A	A	A	A	A	A	A	A	A	A	A	A	A	A	A	A	A	R	A	A	G	G	G	A	G	R	A
S04_52410377	T/A	4	52410377	+	NA	NA	NA	NA	NA	NA	T	T	T	A	T	T	T	T	A	T	T	T	T	T	T	T	T	T	T	T	T	T	T	T	T	T	T	T	T	W	T	T	A	A	A	T	A	W	T
S04_52474624	A/G	4	52474624	+	NA	NA	NA	NA	NA	NA	A	A	A	A	A	A	A	A	G	A	A	A	A	A	A	A	A	A	A	A	A	A	A	A	A	A	A	A	A	A	A	A	G	A	A	A	A	G	A
S04_52587390	C/G	4	52587390	+	NA	NA	NA	NA	NA	NA	C	C	C	C	C	C	C	C	C	C	C	C	C	C	C	C	C	C	C	C	C	C	C	C	C	C	C	C	C	S	C	C	C	C	C	C	C	C	C
S04_52587458	A/G	4	52587458	+	NA	NA	NA	NA	NA	NA	A	A	A	A	A	A	A	A	A	A	A	A	A	A	A	A	A	A	A	A	A	A	A	A	A	A	A	A	A	A	A	A	A	A	A	A	A	A	A
S04_52654284	A/-	4	52654284	+	NA	NA	NA	NA	NA	NA	A	A	A	-	A	A	A	A	A	A	A	A	A	A	A	A	A	A	A	A	A	A	A	A	A	A	A	A	A	-	A	A	A	A	A	A	A	A	A
S04_52794361	C/T	4	52794361	+	NA	NA	NA	NA	NA	NA	C	C	C	C	C	C	Y	C	T	C	Y	Y	C	C	C	C	C	C	C	C	C	C	C	C	C	C	C	C	C	C	C	C	T	T	T	C	T	Y	C
S04_52840165	G/A	4	52840165	+	NA	NA	NA	NA	NA	NA	G	G	G	G	G	G	G	G	A	G	G	G	G	G	G	G	G	G	G	G	G	G	G	G	G	G	G	G	G	G	G	G	G	G	A	G	A	R	G
S04_52871054	-/A	4	52871054	+	NA	NA	NA	NA	NA	NA	-	-	-	-	-	-	-	-	A	-	-	-	-	-	-	-	-	-	-	-	-	-	-	-	-	-	-	-	-	-	-	-	-	-	A	-	A	-	-
S04_52871671	A/G	4	52871671	+	NA	NA	NA	NA	NA	NA	A	A	A	A	A	A	A	A	G	A	G	A	A	A	A	A	A	A	A	A	A	A	A	A	A	A	A	A	A	A	A	A	A	A	G	A	G	R	A
S04_52871683	G/A	4	52871683	+	NA	NA	NA	NA	NA	NA	G	G	G	G	G	G	G	G	A	G	A	G	G	G	G	G	G	G	G	G	G	G	G	G	G	G	G	G	G	G	G	G	G	G	A	G	A	R	G
S04_53265470	T/-	4	53265470	+	NA	NA	NA	NA	NA	NA	T	T	T	T	T	T	T	T	-	T	T	T	T	T	T	T	T	T	T	T	T	T	T	T	T	T	T	T	T	T	T	T	T	T	T	T	-	T	T
S04_53265514	C/G	4	53265514	+	NA	NA	NA	NA	NA	NA	C	C	C	C	C	C	C	C	G	C	C	C	C	C	C	C	C	C	C	C	C	C	C	C	C	C	C	C	C	C	C	C	C	C	C	C	G	C	C
S04_53265538	C/T	4	53265538	+	NA	NA	NA	NA	NA	NA	C	C	C	C	C	C	C	C	T	C	C	C	C	C	C	C	C	C	C	C	C	C	C	C	C	C	C	C	C	C	C	C	C	C	C	C	T	C	C
S04_53315452	G/-	4	53315452	+	NA	NA	NA	NA	NA	NA	G	G	G	G	G	G	G	G	G	G	G	G	G	G	G	G	G	G	G	G	G	G	G	G	G	G	G	G	G	G	G	G	G	G	-	G	G	G	G
S04_53317927	C/-	4	53317927	+	NA	NA	NA	NA	NA	NA	-	C	C	C	C	C	C	C	C	C	C	-	C	-	-	-	C	C	C	C	C	C	C	C	C	C	-	C	C	C	-	-	C	-	C	C	C	-	C
S04_53705086	G/A	4	53705086	+	NA	NA	NA	NA	NA	NA	G	G	G	R	G	G	G	G	G	G	G	G	G	G	G	G	G	G	G	G	G	G	G	G	G	G	G	G	G	R	G	G	G	G	G	G	G	G	G
S04_53847050	A/G	4	53847050	+	NA	NA	NA	NA	NA	NA	A	A	A	R	A	A	A	A	A	A	A	A	A	A	A	A	A	A	A	A	A	A	A	A	A	A	A	A	A	R	A	A	A	A	A	A	A	A	A
S04_53858436	G/A	4	53858436	+	NA	NA	NA	NA	NA	NA	G	G	G	R	G	G	G	G	G	G	G	G	G	G	G	G	G	G	G	G	G	G	G	G	G	G	G	G	G	R	G	G	G	G	G	G	G	G	G
S04_53858520	T/C	4	53858520	+	NA	NA	NA	NA	NA	NA	T	T	T	Y	T	T	T	T	T	T	T	T	T	T	T	T	T	T	T	T	T	T	T	T	T	T	T	T	T	Y	T	T	T	T	T	T	T	T	T
S04_53860634	T/C	4	53860634	+	NA	NA	NA	NA	NA	NA	T	T	T	Y	T	T	T	T	C	T	Y	T	T	T	T	T	T	T	T	T	T	T	T	T	T	T	T	T	T	Y	T	T	C	Y	C	T	C	T	T
S04_54008627	G/C	4	54008627	+	NA	NA	NA	NA	NA	NA	G	G	G	G	G	G	G	G	G	G	G	G	G	G	G	G	G	G	S	G	G	G	G	G	G	G	G	G	G	G	G	C	G	G	G	G	G	G	G
S04_54032122	C/T	4	54032122	+	NA	NA	NA	NA	NA	NA	C	C	C	C	C	C	Y	C	T	C	Y	C	C	C	C	C	C	C	C	C	C	C	C	C	C	C	C	C	C	C	C	C	T	Y	T	C	T	C	C
S04_54220593	G/A	4	54220593	+	NA	NA	NA	NA	NA	NA	G	G	G	A	G	G	G	G	G	G	G	G	G	G	G	G	G	G	G	G	G	G	G	G	G	G	G	G	G	G	G	G	G	G	G	G	G	G	G
S04_54231126	G/C	4	54231126	+	NA	NA	NA	NA	NA	NA	G	G	G	G	G	G	G	G	G	G	G	G	G	G	G	G	G	G	G	G	G	G	G	G	G	G	G	G	G	S	G	G	G	G	G	G	G	G	G
S04_54348663	-/T	4	54348663	+	NA	NA	NA	NA	NA	NA	T	-	-	-	-	-	-	T	-	T	-	-	-	T	-	-	-	T	-	-	T	-	T	-	-	-	T	-	-	-	-	-	-	-	-	T	-	-	T
S04_54800376	A/-	4	54800376	+	NA	NA	NA	NA	NA	NA	A	A	A	A	A	A	-	A	A	A	A	A	-	A	-	A	A	A	A	A	-	A	A	A	A	A	A	A	A	A	-	A	A	A	A	A	A	A	-
S04_54995874	C/-	4	54995874	+	NA	NA	NA	NA	NA	NA	C	-	-	-	C	C	C	C	C	C	C	C	C	C	C	C	-	C	-	-	C	-	C	-	-	-	C	-	C	-	C	C	C	C	C	C	C	C	C
S04_55015721	A/C	4	55015721	+	NA	NA	NA	NA	NA	NA	A	A	A	A	A	A	A	A	C	A	M	A	A	A	A	A	A	A	A	A	A	A	A	A	A	A	A	A	A	A	A	A	C	A	C	A	C	A	A
S04_55078485	A/G	4	55078485	+	NA	NA	NA	NA	NA	NA	A	A	A	R	A	A	A	A	A	A	A	A	A	A	A	A	A	A	A	A	A	A	A	A	A	A	A	A	A	G	A	A	A	A	A	A	A	A	A
S04_55085345	T/G	4	55085345	+	NA	NA	NA	NA	NA	NA	T	T	T	K	T	T	T	T	T	T	T	T	T	T	T	T	T	T	T	T	T	T	T	T	T	T	T	T	T	G	T	T	T	T	T	T	T	T	T
S04_55510791	G/A	4	55510791	+	NA	NA	NA	NA	NA	NA	G	G	G	G	G	G	G	G	G	G	G	G	G	G	G	G	G	G	G	G	G	G	G	G	G	G	G	G	G	A	G	G	G	G	G	G	G	G	G
S04_55581045	A/G	4	55581045	+	NA	NA	NA	NA	NA	NA	A	A	A	R	A	A	A	A	G	A	R	A	A	A	A	A	A	A	A	A	A	A	A	A	A	A	A	A	A	G	A	A	G	R	G	A	G	A	A
S04_55748867	C/A	4	55748867	+	NA	NA	NA	NA	NA	NA	C	C	C	C	C	C	C	C	A	C	M	C	C	C	C	C	C	C	C	C	C	C	C	C	C	C	C	C	C	C	C	C	A	M	A	C	A	C	C
S04_55762898	C/A	4	55762898	+	NA	NA	NA	NA	NA	NA	C	C	C	M	C	C	C	C	A	C	A	C	C	C	C	C	C	C	C	C	C	C	C	C	C	A	C	C	C	A	C	C	M	M	A	C	A	C	C
S04_55762926	A/C	4	55762926	+	NA	NA	NA	NA	NA	NA	A	A	A	M	A	A	A	A	C	A	C	A	A	A	A	A	A	A	A	A	A	A	A	A	A	C	A	A	A	C	A	A	M	M	C	A	C	A	A
S04_55838970	T/C	4	55838970	+	NA	NA	NA	NA	NA	NA	T	T	T	T	T	T	T	T	T	T	T	T	T	T	T	T	T	T	T	T	T	T	T	T	T	T	T	T	T	T	T	T	C	T	C	T	C	T	T
S04_56145703	C/T	4	56145703	+	NA	NA	NA	NA	NA	NA	C	C	C	C	C	C	C	C	T	C	C	C	C	C	C	C	C	C	C	C	C	C	C	C	C	C	C	C	C	C	C	C	Y	T	T	C	T	C	C
S04_56145781	A/C	4	56145781	+	NA	NA	NA	NA	NA	NA	A	A	A	A	A	A	A	A	C	A	A	A	A	A	A	A	A	A	A	A	A	A	A	A	A	A	A	A	A	A	A	A	M	C	C	A	C	A	A
S04_56147391	A/G	4	56147391	+	NA	NA	NA	NA	NA	NA	A	A	A	A	A	A	A	A	G	A	A	A	A	A	A	A	A	A	A	A	A	A	A	A	A	A	A	A	A	A	A	A	R	A	G	A	A	A	A
S04_56147401	C/T	4	56147401	+	NA	NA	NA	NA	NA	NA	C	C	C	C	C	C	C	C	T	C	C	C	C	C	C	C	C	C	C	C	C	C	C	C	C	C	C	C	C	C	C	C	Y	C	T	C	T	C	C
S04_56147438	T/C	4	56147438	+	NA	NA	NA	NA	NA	NA	T	T	T	T	T	T	T	T	C	T	T	T	T	T	T	T	T	T	T	T	T	T	T	T	T	T	T	T	T	T	T	T	Y	T	C	T	C	T	T
S04_56147449	T/C	4	56147449	+	NA	NA	NA	NA	NA	NA	T	T	T	T	T	T	T	T	T	T	T	T	T	T	T	T	T	T	T	T	T	T	T	T	T	T	T	T	T	T	T	T	T	T	T	T	C	T	T
S04_56250867	C/T	4	56250867	+	NA	NA	NA	NA	NA	NA	C	C	C	C	C	C	T	T	C	C	C	C	C	T	C	C	T	C	T	T	C	T	C	C	C	C	C	C	C	C	T	C	T	C	C	C	C	C	T
S04_56317682	G/A	4	56317682	+	NA	NA	NA	NA	NA	NA	A	G	G	R	A	A	A	A	G	A	R	A	A	A	A	A	G	A	G	G	A	G	A	G	G	G	A	G	A	G	A	A	R	G	G	A	G	A	A
S04_56334472	-/A	4	56334472	+	NA	NA	NA	NA	NA	NA	-	A	A	-	-	-	-	-	A	-	-	-	-	-	-	-	A	-	A	A	-	A	-	A	A	A	-	A	-	-	-	-	-	A	A	-	A	-	-
S04_56334581	A/C	4	56334581	+	NA	NA	NA	NA	NA	NA	A	C	C	A	C	A	A	A	C	A	M	A	A	A	A	A	C	A	C	C	A	C	A	C	C	C	A	C	A	A	A	A	M	C	C	A	C	A	A
S04_56379838	G/A	4	56379838	+	NA	NA	NA	NA	NA	NA	A	G	G	A	A	A	A	A	G	A	R	A	A	A	A	A	G	A	G	G	A	G	A	G	G	G	A	G	A	G	A	A	R	G	G	A	G	A	A
S04_56379881	A/C	4	56379881	+	NA	NA	NA	NA	NA	NA	A	C	C	A	A	A	A	A	A	A	A	A	A	A	A	A	C	A	C	C	A	C	A	C	C	C	A	A	A	A	A	A	A	A	A	A	A	A	A
S04_56530392	G/T	4	56530392	+	NA	NA	NA	NA	NA	NA	G	G	G	T	G	T	T	T	G	G	G	G	T	T	T	G	G	T	G	G	G	G	T	G	G	G	T	G	T	T	G	T	K	G	G	T	G	T	T
S04_57069034	T/-	4	57069034	+	NA	NA	NA	NA	NA	NA	T	T	T	-	T	T	T	T	T	T	T	T	T	T	T	T	T	T	T	T	T	T	T	T	T	T	T	T	T	-	T	T	T	T	T	T	T	T	T
S04_57209399	A/C	4	57209399	+	NA	NA	NA	NA	NA	NA	A	A	A	C	A	A	A	A	A	A	A	A	A	A	A	A	A	A	A	A	A	A	A	A	A	A	A	A	A	C	A	A	A	A	A	A	A	A	A
S04_57245800	A/T	4	57245800	+	NA	NA	NA	NA	NA	NA	A	A	A	T	A	A	A	A	A	A	A	A	A	A	A	A	A	A	A	A	A	A	A	A	A	A	A	A	A	T	A	A	A	A	A	A	A	A	A
S04_57294863	A/C	4	57294863	+	NA	NA	NA	NA	NA	NA	A	C	M	C	A	A	A	A	A	A	A	A	A	A	A	A	C	A	C	C	A	C	A	C	C	C	A	C	A	C	A	A	A	A	A	A	A	A	A
S04_57651804	A/G	4	57651804	+	NA	NA	NA	NA	NA	NA	A	A	A	A	A	A	G	A	A	A	A	A	A	A	A	A	A	A	A	A	A	A	A	A	G	A	G	A	A	A	A	G	A	G	A	G	A	A	G
S04_57873250	T/C	4	57873250	+	NA	NA	NA	NA	NA	NA	T	T	T	T	T	T	C	T	T	T	T	T	T	C	T	T	T	T	C	T	C	T	T	T	T	T	T	T	T	T	T	C	T	T	T	T	T	T	T
S04_58051710	T/C	4	58051710	+	NA	NA	NA	NA	NA	NA	T	T	Y	C	T	T	T	T	T	T	T	T	T	T	T	T	C	T	C	C	T	C	T	C	C	C	T	C	T	C	C	T	T	T	T	T	T	T	T
S04_58056641	G/A	4	58056641	+	NA	NA	NA	NA	NA	NA	G	G	R	A	G	G	G	G	G	G	G	G	G	G	G	G	A	G	A	A	G	A	G	A	A	A	G	A	G	A	A	G	G	G	G	G	G	G	G
S04_58080839	A/G	4	58080839	+	NA	NA	NA	NA	NA	NA	A	A	R	G	A	A	A	A	A	A	A	A	A	A	A	A	G	A	G	G	A	G	A	G	G	G	A	G	A	G	G	A	A	A	A	A	A	A	A
S04_58378919	C/T	4	58378919	+	NA	NA	NA	NA	NA	NA	C	C	C	Y	C	C	C	C	C	C	C	C	C	C	C	C	C	C	C	C	C	C	C	C	C	C	C	C	C	T	C	C	C	C	C	C	C	C	C
S04_58551060	A/G	4	58551060	+	NA	NA	NA	NA	NA	NA	A	A	A	R	A	A	A	A	A	A	A	A	A	A	A	A	A	A	A	A	A	A	A	A	A	A	A	A	A	G	A	A	A	A	A	A	A	A	A
S04_58595900	C/A	4	58595900	+	NA	NA	NA	NA	NA	NA	C	C	M	M	C	C	C	C	C	C	C	C	C	C	C	C	A	C	A	A	C	A	C	A	A	A	C	A	C	A	A	C	C	C	C	C	C	C	C
S04_58595901	A/T	4	58595901	+	NA	NA	NA	NA	NA	NA	A	A	W	W	A	A	A	A	A	A	A	A	A	A	A	A	T	A	T	T	A	T	A	T	T	T	A	T	A	T	T	A	A	A	A	A	A	A	A
S04_58929158	T/C	4	58929158	+	NA	NA	NA	NA	NA	NA	T	T	Y	Y	T	T	T	T	T	T	T	T	T	T	T	T	C	T	C	C	T	C	T	C	C	C	T	C	T	C	C	T	T	T	T	T	T	T	T
S04_59126884	C/T	4	59126884	+	NA	NA	NA	NA	NA	NA	C	C	C	Y	C	C	C	C	C	C	C	C	C	C	C	C	C	C	C	C	C	C	C	C	C	C	C	C	C	T	C	C	C	C	C	C	C	C	C
S04_59316809	C/T	4	59316809	+	NA	NA	NA	NA	NA	NA	C	C	C	Y	C	C	C	C	C	C	C	C	C	C	C	C	C	C	C	C	C	C	C	C	C	C	C	C	C	T	C	C	C	C	C	C	C	C	C
S04_59630381	C/A	4	59630381	+	NA	NA	NA	NA	NA	NA	C	C	C	C	C	C	C	C	C	C	C	C	C	C	C	C	C	C	A	C	C	C	C	A	M	C	C	C	C	C	C	C	C	C	C	C	C	C	C
S04_59975483	T/C	4	59975483	+	NA	NA	NA	NA	NA	NA	T	T	T	T	T	T	T	Y	T	T	T	T	T	T	T	T	C	T	T	T	T	C	T	T	T	T	T	T	T	T	T	T	T	T	T	T	T	T	T
S04_59975516	G/C	4	59975516	+	NA	NA	NA	NA	NA	NA	G	G	G	G	G	G	G	S	G	G	G	G	G	G	G	G	C	G	G	G	G	C	G	G	G	G	G	G	G	G	G	G	G	G	G	G	G	G	G
S04_59975517	A/G	4	59975517	+	NA	NA	NA	NA	NA	NA	A	A	A	A	A	A	A	R	A	A	A	A	A	A	A	A	G	A	A	A	A	G	A	A	A	A	A	A	A	A	A	A	A	A	A	A	A	A	A
S04_59978305	T/A	4	59978305	+	NA	NA	NA	NA	NA	NA	T	T	T	T	T	T	T	T	W	T	A	W	T	T	T	T	T	A	T	T	T	T	T	T	T	T	T	A	T	T	T	T	T	A	T	A	T	T	T
S04_59978310	T/C	4	59978310	+	NA	NA	NA	NA	NA	NA	T	T	T	T	T	T	T	T	Y	T	C	Y	T	T	T	T	T	C	T	T	T	T	T	T	T	T	T	C	T	T	T	T	T	C	T	C	T	T	T
S04_60254246	C/T	4	60254246	+	NA	NA	NA	NA	NA	NA	C	C	C	Y	C	C	C	C	C	C	C	C	C	C	C	C	C	C	C	C	C	C	C	C	C	C	C	C	C	T	C	C	C	C	C	C	C	C	C
S04_60254252	A/C	4	60254252	+	NA	NA	NA	NA	NA	NA	A	A	A	M	A	A	A	A	A	A	A	A	A	A	A	A	A	A	A	A	A	A	A	A	A	A	A	A	A	C	A	A	A	A	A	A	A	A	A
S04_60254271	T/G	4	60254271	+	NA	NA	NA	NA	NA	NA	T	T	T	K	T	T	T	T	T	T	T	T	T	T	T	T	T	T	T	T	T	T	T	T	T	T	T	T	T	G	T	T	T	T	T	T	T	T	T
S04_60344522	G/A	4	60344522	+	NA	NA	NA	NA	NA	NA	G	G	G	R	G	G	G	G	G	G	G	G	G	G	G	G	G	G	G	G	G	G	G	G	G	G	G	G	G	A	G	G	G	G	G	G	G	G	G
S04_60344542	A/G	4	60344542	+	NA	NA	NA	NA	NA	NA	A	A	A	R	A	A	A	A	A	A	A	A	A	A	A	A	A	A	A	A	A	A	A	A	A	A	A	A	A	G	A	A	A	A	A	A	A	A	A
S04_60344553	A/G	4	60344553	+	NA	NA	NA	NA	NA	NA	A	A	A	R	A	A	A	A	A	A	A	A	A	A	A	A	A	A	A	A	A	A	A	A	A	A	A	A	A	G	A	A	A	A	A	A	A	A	A
S04_60574537	G/-	4	60574537	+	NA	NA	NA	NA	NA	NA	G	G	G	G	G	-	G	G	G	G	G	G	G	G	-	G	G	G	G	G	G	G	G	G	G	-	G	G	G	G	G	G	G	G	G	G	G	G	G
S04_60684362	A/G	4	60684362	+	NA	NA	NA	NA	NA	NA	A	A	A	A	A	A	A	A	A	A	A	A	A	A	A	A	A	A	A	A	A	A	A	A	A	A	A	A	A	A	A	A	A	A	A	A	A	A	A
S04_60739623	T/C	4	60739623	+	NA	NA	NA	NA	NA	NA	T	T	T	Y	T	T	T	T	T	T	T	T	T	T	T	T	T	T	T	T	T	T	T	T	T	T	T	T	T	C	T	T	T	T	T	T	T	T	T
S04_60739674	T/G	4	60739674	+	NA	NA	NA	NA	NA	NA	T	T	T	K	T	T	T	T	T	T	T	T	T	T	T	T	T	T	T	T	T	T	T	T	T	T	T	T	T	G	T	T	T	T	T	T	T	T	T
S04_60823467	A/G	4	60823467	+	NA	NA	NA	NA	NA	NA	G	A	A	A	A	A	A	A	A	A	A	A	A	A	A	A	A	A	A	A	A	G	G	A	A	G	A	A	A	A	A	A	A	G	A	A	A	A	A
S04_60841779	G/T	4	60841779	+	NA	NA	NA	NA	NA	NA	G	G	G	G	G	G	T	G	T	G	G	G	G	G	G	G	T	G	T	G	G	T	G	G	G	G	G	G	G	G	T	G	G	G	G	G	G	G	G
S04_60884353	A/C	4	60884353	+	NA	NA	NA	NA	NA	NA	A	A	A	M	A	A	A	A	A	A	A	A	A	A	A	A	A	A	A	A	A	A	A	A	A	A	A	A	A	C	A	A	A	A	A	A	A	A	A
S04_60884428	G/A	4	60884428	+	NA	NA	NA	NA	NA	NA	G	G	G	R	G	G	G	G	G	G	G	G	G	G	G	G	G	G	G	G	G	G	G	G	G	G	G	G	G	A	G	G	G	G	G	G	G	G	G
S04_61016928	A/G	4	61016928	+	NA	NA	NA	NA	NA	NA	G	G	A	R	G	G	A	G	A	G	A	G	A	G	G	G	A	G	A	A	A	A	G	A	A	A	G	A	G	A	A	G	A	A	G	A	A	G	G
S04_61125212	A/G	4	61125212	+	NA	NA	NA	NA	NA	NA	A	A	A	R	A	A	A	A	A	A	A	A	A	A	A	A	A	A	A	A	A	A	A	A	A	A	A	A	A	G	A	A	A	A	A	A	A	A	A
S04_61175609	-/C	4	61175609	+	NA	NA	NA	NA	NA	NA	C	-	-	-	-	-	-	C	-	C	-	-	-	C	-	-	-	C	-	-	C	-	C	-	-	-	C	-	C	-	-	-	-	-	-	C	-	-	C
S04_61175618	G/T	4	61175618	+	NA	NA	NA	NA	NA	NA	T	G	G	K	G	T	G	T	G	T	G	G	G	T	G	G	G	T	G	G	T	G	T	G	G	G	T	G	T	G	G	G	G	G	G	T	G	G	T
S04_61204967	C/T	4	61204967	+	NA	NA	NA	NA	NA	NA	C	C	C	Y	C	C	C	C	C	C	C	C	C	C	C	C	C	C	C	C	C	C	C	C	C	C	C	C	C	T	C	C	C	C	C	C	C	C	C
S04_61205042	G/T	4	61205042	+	NA	NA	NA	NA	NA	NA	G	G	T	G	G	G	G	G	G	G	G	G	G	G	T	G	G	T	G	G	G	G	T	G	G	G	G	G	G	G	G	G	G	K	T	G	G	T	T
S04_61205087	G/T	4	61205087	+	NA	NA	NA	NA	NA	NA	G	G	G	G	G	G	T	G	G	G	G	G	G	K	G	G	G	G	G	G	G	K	G	G	G	G	G	G	K	G	G	G	G	G	G	G	G	G	G
S04_61297735	T/C	4	61297735	+	NA	NA	NA	NA	NA	NA	T	T	T	T	T	T	T	T	T	T	T	T	T	T	T	T	T	T	C	T	T	T	T	T	T	C	T	T	T	T	C	T	T	T	T	T	T	T	T
S04_61325135	G/T	4	61325135	+	NA	NA	NA	NA	NA	NA	G	G	K	G	G	G	T	G	T	G	T	G	T	G	G	G	T	G	T	T	G	T	G	T	T	T	G	T	G	G	T	G	T	G	G	G	T	G	G
S04_61905920	G/T	4	61905920	+	NA	NA	NA	NA	NA	NA	G	G	T	G	G	G	T	K	T	G	T	G	T	G	G	G	T	G	T	T	G	T	G	T	T	T	G	T	G	G	T	G	T	G	G	G	T	G	G
S04_62163098	G/A	4	62163098	+	NA	NA	NA	NA	NA	NA	G	G	A	G	G	G	A	G	A	G	A	G	A	G	G	G	A	G	A	A	G	A	G	A	A	A	G	A	G	G	A	G	A	G	G	G	A	G	G
S04_62302235	C/G	4	62302235	+	NA	NA	NA	NA	NA	NA	G	G	C	S	G	G	C	C	C	G	C	C	C	C	G	G	C	C	C	C	C	C	G	C	C	C	G	C	G	C	C	G	C	C	G	G	C	G	G
S04_62389400	C/T	4	62389400	+	NA	NA	NA	NA	NA	NA	C	C	T	C	C	C	T	C	T	C	T	C	T	C	C	C	T	C	T	T	C	T	C	T	T	T	C	T	C	C	T	C	T	C	C	C	T	C	C
S04_62594706	T/C	4	62594706	+	NA	NA	NA	NA	NA	NA	T	C	T	C	C	C	T	T	T	T	T	C	T	C	T	C	T	T	T	T	T	T	T	T	T	T	T	T	C	T	T	T	T	C	C	C	T	C	C
S04_62673948	-/T	4	62673948	+	NA	NA	NA	NA	NA	NA	-	-	-	-	-	-	-	-	-	-	-	-	-	-	-	-	-	-	-	-	-	-	-	-	-	-	-	-	-	-	-	-	-	-	-	-	-	-	-
S04_62673952	A/G	4	62673952	+	NA	NA	NA	NA	NA	NA	A	A	A	A	A	A	A	R	R	R	R	A	A	A	A	R	A	A	A	A	A	A	A	A	A	A	A	A	A	A	A	A	R	A	A	R	R	A	R
S04_62674046	A/T	4	62674046	+	NA	NA	NA	NA	NA	NA	A	A	A	A	A	A	A	A	T	W	T	A	A	A	A	T	A	A	A	A	A	A	A	A	A	A	A	A	A	A	A	A	T	A	A	A	T	A	A
S04_62674098	-/A	4	62674098	+	NA	NA	NA	NA	NA	NA	-	-	-	-	-	-	-	-	A	A	A	-	-	-	-	A	-	-	-	-	-	-	-	-	-	-	-	-	-	-	-	-	A	-	-	-	A	-	-
S04_62731153	T/C	4	62731153	+	NA	NA	NA	NA	NA	NA	T	T	C	T	T	T	C	T	C	T	C	T	C	T	T	T	C	T	C	C	T	C	T	C	C	C	T	C	T	T	C	T	C	T	T	T	C	T	T
S04_62731164	C/T	4	62731164	+	NA	NA	NA	NA	NA	NA	C	C	T	Y	C	C	T	C	T	C	T	C	T	C	C	C	T	C	T	T	C	T	C	T	T	T	C	T	C	C	T	C	T	C	C	C	T	C	C
S04_62731172	G/A	4	62731172	+	NA	NA	NA	NA	NA	NA	G	G	A	R	G	G	A	G	A	G	A	G	A	G	G	G	A	G	A	A	G	A	G	A	A	A	G	A	G	G	A	G	A	G	G	G	A	G	G
S04_62848396	C/T	4	62848396	+	NA	NA	NA	NA	NA	NA	C	C	C	Y	C	C	C	C	C	C	C	C	C	C	C	C	C	C	C	C	C	C	C	C	C	C	C	C	C	T	C	C	C	C	C	C	C	C	C
S04_62981095	A/G	4	62981095	+	NA	NA	NA	NA	NA	NA	G	G	A	R	G	A	A	G	G	G	A	G	A	G	G	G	A	G	A	A	G	A	G	A	A	A	G	A	G	A	A	G	A	G	G	G	A	G	G
S04_62981117	G/-	4	62981117	+	NA	NA	NA	NA	NA	NA	-	-	G	-	-	G	G	-	-	-	G	-	G	-	-	-	G	-	G	G	-	G	-	G	G	G	-	G	-	G	G	-	G	-	-	-	G	-	-
S04_63252642	C/T	4	63252642	+	NA	NA	NA	NA	NA	NA	T	C	C	C	C	C	C	C	C	T	C	C	C	T	C	C	C	T	C	C	C	C	T	C	C	C	T	C	T	C	C	C	C	C	C	C	C	C	T
S04_63252671	A/C	4	63252671	+	NA	NA	NA	NA	NA	NA	C	C	A	M	C	A	A	A	A	C	A	C	A	C	A	A	A	C	A	A	A	A	C	A	A	A	C	A	C	A	C	A	A	C	A	A	A	A	C
S04_63328393	G/C	4	63328393	+	NA	NA	NA	NA	NA	NA	C	C	G	S	C	G	G	C	C	C	G	C	G	C	C	C	G	C	G	G	C	G	C	G	G	G	C	G	C	G	C	C	G	C	C	C	G	C	C
S04_63561328	C/A	4	63561328	+	NA	NA	NA	NA	NA	NA	M	M	M	M	M	M	M	C	M	M	M	M	M	M	M	M	M	M	M	M	M	M	M	M	M	M	M	M	M	M	M	M	M	M	M	M	M	M	M
S04_63783402	C/-	4	63783402	+	NA	NA	NA	NA	NA	NA	C	-	C	-	-	C	C	-	-	-	C	-	C	-	-	-	C	C	C	C	C	C	-	C	C	C	-	C	-	-	-	-	C	-	-	-	C	-	C
S04_63907081	A/G	4	63907081	+	NA	NA	NA	NA	NA	NA	G	A	G	A	A	G	G	A	A	A	G	A	G	A	A	A	G	G	G	G	G	G	A	G	G	G	A	G	A	A	A	A	G	A	A	A	G	A	A
S04_63932739	G/T	4	63932739	+	NA	NA	NA	NA	NA	NA	G	T	G	T	T	G	G	T	T	T	G	T	G	T	T	T	G	T	G	G	G	G	T	G	G	G	T	G	G	T	T	T	G	T	T	G	G	T	G
S04_63965898	-/C	4	63965898	+	NA	NA	NA	NA	NA	NA	-	C	-	-	C	-	-	-	-	-	-	-	-	C	C	-	-	-	-	-	-	-	C	-	-	-	-	-	C	-	-	C	-	C	-	-	-	-	C
S04_64017487	G/C	4	64017487	+	NA	NA	NA	NA	NA	NA	G	C	G	G	C	G	G	C	C	C	G	C	G	C	C	C	G	G	G	G	G	G	C	G	G	G	G	G	C	G	C	C	G	C	C	C	G	C	C
S04_64017497	G/T	4	64017497	+	NA	NA	NA	NA	NA	NA	G	T	G	G	T	G	G	T	T	T	G	T	G	T	T	T	G	G	G	G	G	G	T	G	G	G	G	G	T	G	T	T	G	T	T	T	G	T	T
S04_64017543	C/T	4	64017543	+	NA	NA	NA	NA	NA	NA	C	T	C	C	T	C	C	T	T	T	C	T	C	T	T	T	C	C	C	C	C	C	T	C	C	C	C	C	T	C	T	T	C	T	T	T	C	T	T
S04_64030391	G/A	4	64030391	+	NA	NA	NA	NA	NA	NA	G	A	G	R	A	G	G	A	A	A	G	A	G	A	A	A	G	A	G	G	G	A	A	G	G	G	A	G	A	G	A	A	G	A	A	A	G	A	A
S04_64396201	-/G	4	64396201	+	NA	NA	NA	NA	NA	NA	-	G	-	-	G	-	-	G	G	G	-	G	-	G	-	-	-	-	-	-	-	G	G	-	-	-	G	-	G	-	G	G	-	G	-	-	-	G	G
S04_64402698	A/G	4	64402698	+	NA	NA	NA	NA	NA	NA	R	A	R	A	R	A	R	A	R	A	A	A	R	A	R	R	A	R	A	R	A	A	R	A	R	R	A	A	A	A	R	A	A	A	A	A	A	A	A
S04_64566560	G/C	4	64566560	+	NA	NA	NA	NA	NA	NA	G	C	G	S	C	G	G	C	C	G	G	C	S	C	C	C	G	C	G	G	G	C	C	G	G	G	C	G	G	G	C	C	G	C	C	C	G	C	C
S04_64585199	A/G	4	64585199	+	NA	NA	NA	NA	NA	NA	A	G	A	R	G	A	A	G	G	A	A	G	R	G	G	N	A	G	A	A	A	G	G	A	A	A	G	A	A	A	G	G	A	G	G	G	A	G	G
S04_64585200	T/C	4	64585200	+	NA	NA	NA	NA	NA	NA	T	C	T	Y	C	T	T	C	C	T	T	C	Y	C	C	N	T	C	T	T	T	C	C	T	T	T	C	T	T	T	C	C	T	C	C	C	T	C	C
S04_64585203	A/C	4	64585203	+	NA	NA	NA	NA	NA	NA	A	C	A	M	C	A	A	C	C	A	A	C	M	C	C	A	A	C	A	A	A	C	C	A	A	A	C	A	A	A	C	C	A	C	C	C	A	C	C
S04_64585207	G/C	4	64585207	+	NA	NA	NA	NA	NA	NA	G	C	G	S	C	G	G	C	C	G	G	C	S	C	C	G	G	C	G	G	G	C	C	G	G	G	C	G	G	G	C	C	G	C	C	C	G	C	C
S04_64585210	C/G	4	64585210	+	NA	NA	NA	NA	NA	NA	C	G	C	S	G	C	C	G	G	C	C	G	S	G	G	C	C	G	C	C	C	G	G	C	C	C	G	C	C	C	G	G	C	G	G	G	C	G	G
S04_64585217	A/C	4	64585217	+	NA	NA	NA	NA	NA	NA	A	C	A	M	C	A	A	C	C	A	A	C	M	C	C	A	A	C	A	A	A	C	C	A	A	A	C	A	A	A	C	C	A	C	C	C	A	C	C
S04_64585219	G/A	4	64585219	+	NA	NA	NA	NA	NA	NA	G	A	G	R	A	G	G	A	A	G	G	A	R	A	A	G	G	A	G	G	G	A	A	G	G	G	A	G	G	G	A	A	G	A	A	A	G	A	A
S04_64585290	T/G	4	64585290	+	NA	NA	NA	NA	NA	NA	T	G	T	K	G	T	T	G	G	T	T	G	K	G	G	G	T	G	T	T	T	G	G	T	T	T	G	T	T	T	G	G	T	G	G	G	T	G	G
S04_64744775	T/C	4	64744775	+	NA	NA	NA	NA	NA	NA	T	C	T	Y	C	T	T	C	C	T	T	C	T	C	C	C	T	C	T	T	T	C	C	T	T	T	C	T	T	T	C	C	T	C	C	C	T	T	C
S04_64749678	A/G	4	64749678	+	NA	NA	NA	NA	NA	NA	A	A	A	R	A	A	A	A	G	A	A	G	R	G	A	A	A	A	A	A	A	A	G	A	A	A	A	A	A	A	G	G	A	A	G	A	A	G	G
S04_64749710	-/C	4	64749710	+	NA	NA	NA	NA	NA	NA	-	-	-	-	-	-	-	-	C	-	-	C	-	C	-	-	-	-	-	-	-	-	C	-	-	-	-	-	-	-	C	C	-	-	C	-	-	C	C
S04_64749719	T/-	4	64749719	+	NA	NA	NA	NA	NA	NA	T	T	T	-	T	T	T	T	-	T	T	-	-	-	T	T	T	T	T	T	T	T	-	T	T	T	T	T	T	T	-	-	T	T	-	T	T	-	-
S04_64749737	C/A	4	64749737	+	NA	NA	NA	NA	NA	NA	C	C	C	M	C	C	C	C	A	C	C	A	M	A	C	C	C	C	C	C	C	C	A	C	C	C	C	C	C	C	A	A	C	C	A	C	C	A	A
S04_64749746	C/A	4	64749746	+	NA	NA	NA	NA	NA	NA	C	C	C	M	C	C	C	C	A	C	C	A	M	A	C	C	C	C	C	C	C	C	A	C	C	C	C	C	C	C	A	A	C	C	A	C	C	A	A
S04_64773828	A/G	4	64773828	+	NA	NA	NA	NA	NA	NA	A	A	A	A	G	A	A	A	G	A	A	G	R	G	G	A	A	G	A	A	A	G	A	A	A	A	A	A	A	A	A	A	A	G	A	A	A	A	A
S04_65069434	C/T	4	65069434	+	NA	NA	NA	NA	NA	NA	C	T	C	Y	T	C	C	C	T	C	C	T	Y	C	T	T	C	C	C	C	C	C	C	C	C	C	T	C	C	C	C	T	C	T	T	T	C	T	T
S04_65150631	T/C	4	65150631	+	NA	NA	NA	NA	NA	NA	T	C	T	Y	C	T	T	C	C	T	T	C	T	C	C	C	T	T	T	T	T	T	T	T	T	T	C	T	T	T	C	C	T	C	C	C	T	C	C
S04_65277630	T/-	4	65277630	+	NA	NA	NA	NA	NA	NA	T	-	T	T	-	T	T	-	-	T	-	-	T	T	-	-	T	T	T	T	T	T	T	T	T	T	-	T	T	T	-	-	T	-	-	-	-	-	-
S04_65319718	T/A	4	65319718	+	NA	NA	NA	NA	NA	NA	T	A	T	W	A	T	T	A	A	T	A	T	T	A	A	A	T	T	T	T	T	T	T	T	T	T	A	T	T	T	A	A	T	A	A	A	A	A	A
S04_65319733	C/T	4	65319733	+	NA	NA	NA	NA	NA	NA	C	T	C	Y	T	C	C	T	T	C	T	C	C	T	T	T	C	C	C	C	C	C	C	C	C	C	T	C	C	C	T	T	C	T	T	T	T	Y	T
S04_65319812	T/G	4	65319812	+	NA	NA	NA	NA	NA	NA	T	G	T	K	G	T	T	G	G	T	G	T	T	G	G	G	T	T	T	T	T	T	T	T	T	T	G	T	T	T	G	G	T	G	G	G	G	G	G
S04_65326841	G/T	4	65326841	+	NA	NA	NA	NA	NA	NA	G	G	G	T	G	G	G	G	G	G	G	G	G	G	G	G	G	T	G	G	G	T	T	G	G	G	G	G	G	T	G	G	G	G	G	G	G	G	G
S04_65543836	A/G	4	65543836	+	NA	NA	NA	NA	NA	NA	A	G	A	G	G	A	A	G	A	A	A	G	A	G	G	A	A	A	G	A	A	G	G	R	A	R	G	A	A	G	G	G	A	A	G	A	G	G	G
S04_65751525	A/G	4	65751525	+	NA	NA	NA	NA	NA	NA	A	G	A	R	G	A	A	A	G	A	G	G	A	G	A	G	A	A	A	A	A	A	A	A	A	A	A	A	A	A	G	G	A	A	G	A	G	G	G
S04_65751530	-/A	4	65751530	+	NA	NA	NA	NA	NA	NA	-	A	-	-	A	-	-	-	A	-	A	A	-	A	-	A	-	-	-	-	-	-	-	-	-	-	-	-	-	-	A	A	-	-	A	-	A	A	A
S04_65751553	T/C	4	65751553	+	NA	NA	NA	NA	NA	NA	T	C	T	Y	C	T	T	T	C	T	C	C	T	C	T	C	T	T	T	T	T	T	T	T	T	T	T	T	T	T	C	C	T	T	C	T	C	C	C
S04_65753767	T/C	4	65753767	+	NA	NA	NA	NA	NA	NA	T	C	T	Y	C	T	T	C	C	T	C	C	T	C	C	C	T	T	T	T	T	T	T	T	T	T	C	T	T	T	C	C	T	T	C	T	C	C	C
S04_65758722	C/T	4	65758722	+	NA	NA	NA	NA	NA	NA	C	T	C	Y	T	C	C	T	T	C	T	T	C	T	T	T	C	C	C	C	C	C	C	C	C	C	T	C	C	C	T	T	C	C	T	C	T	T	T
S04_65758753	C/T	4	65758753	+	NA	NA	NA	NA	NA	NA	C	T	C	Y	T	C	C	T	T	C	T	T	C	T	T	T	C	C	C	C	C	C	C	C	C	C	T	C	C	C	T	T	C	C	T	C	T	T	T
S04_65758775	A/G	4	65758775	+	NA	NA	NA	NA	NA	NA	A	G	A	R	G	A	A	G	G	A	G	G	A	G	G	G	A	A	A	A	A	A	A	A	A	A	G	A	A	A	G	G	A	A	G	A	G	G	G
S04_66065041	G/C	4	66065041	+	NA	NA	NA	NA	NA	NA	G	G	G	S	G	G	G	G	G	G	G	G	G	G	G	G	G	G	C	G	G	C	C	G	G	G	G	G	G	C	G	G	G	G	G	G	G	G	G
S04_66100375	G/A	4	66100375	+	NA	NA	NA	NA	NA	NA	G	G	G	R	G	G	G	G	G	G	G	G	G	G	G	G	G	A	A	G	G	A	A	G	G	G	G	G	G	A	G	G	G	G	G	G	G	G	G
S04_66100408	C/G	4	66100408	+	NA	NA	NA	NA	NA	NA	C	C	C	S	C	C	C	C	C	C	C	C	C	C	C	C	C	G	G	C	C	G	G	C	C	C	C	C	C	G	C	C	C	C	C	C	C	C	C
S04_66934258	T/C	4	66934258	+	NA	NA	NA	NA	NA	NA	T	T	T	C	T	C	T	T	T	C	T	T	C	T	T	T	C	T	T	C	T	T	C	T	T	T	T	T	T	T	T	T	T	C	T	C	T	T	T
S04_67118696	G/A	4	67118696	+	NA	NA	NA	NA	NA	NA	A	G	G	A	G	A	A	G	G	G	G	G	A	G	G	G	A	A	A	A	A	G	A	A	A	G	G	A	A	A	G	G	A	A	G	G	G	G	G
S04_67404941	T/A	4	67404941	+	NA	NA	NA	NA	NA	NA	T	T	T	T	T	T	T	A	T	T	T	T	T	T	T	T	T	T	T	T	T	T	T	T	T	T	T	T	T	T	T	T	T	T	T	T	T	T	T
S04_67404942	T/A	4	67404942	+	NA	NA	NA	NA	NA	NA	T	T	T	T	T	T	T	A	T	T	T	T	T	T	T	T	T	T	T	T	T	T	T	T	T	T	T	T	T	T	T	T	T	T	T	T	T	T	T
S04_67422360	G/A	4	67422360	+	NA	NA	NA	NA	NA	NA	G	G	G	G	G	G	G	G	G	G	G	G	G	G	G	G	G	G	G	G	G	G	G	G	G	G	G	G	G	G	G	G	G	G	G	G	G	G	G
S04_67455853	A/G	4	67455853	+	NA	NA	NA	NA	NA	NA	A	A	A	A	A	A	A	G	A	A	A	A	A	A	A	A	A	A	A	A	A	A	A	A	A	A	A	A	A	A	A	A	A	A	A	A	A	A	A
S04_67692240	C/G	4	67692240	+	NA	NA	NA	NA	NA	NA	S	C	S	G	C	G	G	C	C	G	C	C	G	C	G	C	G	G	G	G	G	G	G	G	G	C	C	G	G	G	C	C	G	G	C	G	C	C	C
S04_67774776	T/C	4	67774776	+	NA	NA	NA	NA	NA	NA	T	T	T	T	T	T	T	T	T	T	T	T	T	T	T	T	T	T	T	T	T	T	T	T	T	T	T	T	T	T	T	T	T	T	T	T	T	T	T
S04_67774952	A/-	4	67774952	+	NA	NA	NA	NA	NA	NA	-	A	A	A	A	-	-	A	A	A	A	A	A	A	-	A	A	A	A	A	A	A	A	A	-	A	A	-	A	-	A	A	-	-	A	A	A	A	A
S04_67774955	A/-	4	67774955	+	NA	NA	NA	NA	NA	NA	-	A	A	A	A	-	-	A	A	A	A	A	A	A	-	A	A	A	A	A	A	A	A	A	-	A	A	-	A	-	A	A	-	-	A	A	A	A	A
S04_67774994	T/G	4	67774994	+	NA	NA	NA	NA	NA	NA	K	T	T	T	T	G	G	T	T	T	T	T	T	T	G	T	T	T	T	T	T	T	T	T	G	T	T	G	T	G	T	T	G	G	T	T	T	T	T
S04_67814068	G/A	4	67814068	+	NA	NA	NA	NA	NA	NA	R	G	R	A	G	A	A	G	G	G	G	G	A	G	A	G	A	A	A	A	A	A	A	A	A	G	G	A	A	A	G	G	A	A	G	A	G	G	G
S04_67814083	G/A	4	67814083	+	NA	NA	NA	NA	NA	NA	R	G	R	A	G	A	A	G	G	G	G	G	A	G	A	G	A	A	A	A	A	A	A	A	A	G	G	A	A	A	G	G	A	A	G	A	G	G	G
S04_67814122	C/T	4	67814122	+	NA	NA	NA	NA	NA	NA	C	T	Y	C	T	C	C	C	T	T	T	T	C	T	C	T	C	C	C	C	C	C	C	C	C	T	T	C	C	C	T	T	C	C	T	C	T	T	T
S04_67814125	A/G	4	67814125	+	NA	NA	NA	NA	NA	NA	R	A	R	G	A	G	G	A	A	A	A	A	G	A	G	A	G	G	G	G	G	G	G	G	G	A	A	G	G	G	A	A	G	G	A	G	A	A	A
S04_67840946	A/-	4	67840946	+	NA	NA	NA	NA	NA	NA	-	A	A	-	A	A	A	-	A	A	A	A	A	A	A	A	A	A	A	A	A	A	A	A	A	A	A	A	A	A	A	A	A	A	A	A	A	A	A
S04_67913833	T/C	4	67913833	+	NA	NA	NA	NA	NA	NA	T	T	T	T	T	T	C	T	T	T	C	T	C	T	T	T	C	T	C	T	C	T	T	C	C	T	T	T	T	C	T	T	C	C	T	C	T	T	T
S04_67913844	G/A	4	67913844	+	NA	NA	NA	NA	NA	NA	G	G	G	G	G	G	A	G	G	G	A	G	A	G	G	G	G	G	A	G	A	G	G	G	A	G	G	G	G	G	G	G	G	A	G	A	G	G	G
S04_67989892	C/A	4	67989892	+	NA	NA	NA	NA	NA	NA	C	C	C	C	C	C	C	A	C	C	C	C	C	C	C	C	C	C	C	C	C	C	C	C	C	C	C	C	C	C	C	C	C	C	C	C	C	C	C
S04_67989895	A/T	4	67989895	+	NA	NA	NA	NA	NA	NA	A	A	A	A	A	A	A	T	A	A	A	A	A	A	A	A	A	A	A	A	A	A	A	A	A	A	A	A	A	A	A	A	A	A	A	A	A	A	A
S04_67989951	A/G	4	67989951	+	NA	NA	NA	NA	NA	NA	R	A	R	G	A	G	G	A	A	A	A	A	G	A	G	A	G	G	G	G	G	G	G	G	G	A	A	G	G	G	A	A	G	G	A	G	A	A	A
S04_68019304	G/A	4	68019304	+	NA	NA	NA	NA	NA	NA	R	A	R	G	G	G	G	G	A	A	A	A	G	A	G	A	G	G	G	G	G	G	G	G	G	A	A	G	G	G	A	A	G	G	A	G	G	A	A
S04_68041123	G/T	4	68041123	+	NA	NA	NA	NA	NA	NA	G	G	G	G	G	G	G	G	G	G	G	G	G	G	G	G	G	G	G	G	G	G	G	G	G	G	G	G	G	G	G	G	G	G	G	G	G	G	G
S04_68042288	A/G	4	68042288	+	NA	NA	NA	NA	NA	NA	R	A	R	G	A	G	G	A	A	A	A	A	G	A	G	R	G	G	G	G	G	G	G	G	G	A	A	G	G	G	A	A	G	G	A	G	A	A	A
S04_68278765	C/G	4	68278765	+	NA	NA	NA	NA	NA	NA	C	C	C	C	C	C	C	G	C	C	C	C	C	C	C	C	C	C	C	C	C	C	C	C	C	C	C	C	C	C	C	C	C	C	C	C	C	C	C
S04_68341693	C/A	4	68341693	+	NA	NA	NA	NA	NA	NA	C	C	C	C	C	C	C	A	C	C	C	C	C	C	C	C	C	C	C	C	C	C	C	C	C	C	C	C	C	C	C	C	C	C	C	C	C	C	C
S04_68486985	C/G	4	68486985	+	NA	NA	NA	NA	NA	NA	S	G	S	C	G	C	C	C	G	G	G	G	C	G	C	S	C	C	C	C	C	C	C	C	C	G	G	C	C	C	G	G	C	C	G	C	G	G	G
S05_226761	T/-	5	226761	+	NA	NA	NA	NA	NA	NA	T	T	T	T	T	T	T	T	T	T	T	T	T	T	T	T	T	T	T	T	T	T	T	T	T	T	T	T	T	T	T	T	T	T	T	T	T	T	T
S05_226779	T/C	5	226779	+	NA	NA	NA	NA	NA	NA	T	T	T	T	T	T	T	T	T	T	T	T	T	T	T	T	T	T	T	T	T	T	T	T	T	T	T	T	T	T	T	T	T	T	T	T	T	T	T
S05_226838	A/C	5	226838	+	NA	NA	NA	NA	NA	NA	A	A	A	A	A	A	A	A	A	A	A	A	A	A	A	A	A	A	A	A	A	A	A	A	A	A	A	A	A	A	A	A	A	A	A	A	A	A	A
S05_443120	G/T	5	443120	+	NA	NA	NA	NA	NA	NA	G	K	K	N	N	K	G	K	T	G	T	G	K	G	T	G	K	G	T	G	G	T	G	K	G	K	K	G	G	G	T	G	K	K	K	G	G	T	G
S05_443128	G/T	5	443128	+	NA	NA	NA	NA	NA	NA	G	K	K	N	N	K	G	K	K	G	K	G	K	G	K	G	G	G	G	G	G	T	G	K	K	G	K	G	G	G	K	G	K	K	K	K	G	K	G
S05_443139	G/T	5	443139	+	NA	NA	NA	NA	NA	NA	G	G	G	N	N	K	K	K	K	K	K	G	K	K	K	G	G	G	K	G	G	G	G	K	K	K	G	K	K	T	G	G	K	G	K	K	G	K	K
S05_482432	A/G	5	482432	+	NA	NA	NA	NA	NA	NA	A	A	A	A	A	A	A	A	R	A	R	A	A	A	A	A	A	A	A	A	A	A	A	A	A	A	A	A	A	A	A	A	A	R	A	A	A	A	R
S05_482447	T/C	5	482447	+	NA	NA	NA	NA	NA	NA	T	T	T	T	T	T	T	C	T	T	T	T	T	T	T	T	T	C	T	T	T	T	T	C	T	T	T	C	C	T	T	T	T	T	T	T	T	T	T
S05_482458	T/G	5	482458	+	NA	NA	NA	NA	NA	NA	T	T	T	T	T	T	T	T	K	T	K	T	T	T	T	T	T	T	T	T	T	T	T	T	T	T	T	T	T	T	T	T	T	K	T	T	T	T	K
S05_482472	T/C	5	482472	+	NA	NA	NA	NA	NA	NA	T	T	T	T	T	T	T	T	Y	T	Y	T	T	T	T	T	T	T	T	T	T	T	T	T	T	T	T	T	T	T	T	T	T	Y	T	T	T	T	T
S05_1504092	T/G	5	1504092	+	NA	NA	NA	NA	NA	NA	T	T	T	T	T	T	T	T	T	T	T	T	T	T	T	T	T	T	T	T	T	T	T	T	T	T	T	T	T	T	T	T	T	T	T	T	T	T	T
S05_1512542	G/A	5	1512542	+	NA	NA	NA	NA	NA	NA	A	A	A	A	A	A	A	G	A	A	A	A	A	A	A	A	G	G	G	A	A	A	A	G	G	A	A	A	A	A	A	A	A	A	A	A	A	A	A
S05_1586195	C/G	5	1586195	+	NA	NA	NA	NA	NA	NA	G	G	C	G	G	C	G	C	G	G	G	G	G	G	G	G	C	C	C	C	G	G	G	S	C	G	G	G	G	G	G	G	G	G	C	G	G	G	G
S05_1586219	C/T	5	1586219	+	NA	NA	NA	NA	NA	NA	T	T	C	T	T	T	T	C	T	T	T	T	T	T	T	T	C	C	C	C	T	T	T	Y	C	T	T	T	T	T	T	T	T	T	C	T	T	T	T
S05_1599922	-/T	5	1599922	+	NA	NA	NA	NA	NA	NA	T	T	T	T	T	T	T	-	T	T	T	T	T	T	T	T	-	-	-	T	T	T	T	-	-	T	T	T	T	T	T	T	T	T	T	T	T	T	T
S05_1667096	C/G	5	1667096	+	NA	NA	NA	NA	NA	NA	G	G	G	G	G	C	G	C	G	G	G	G	G	C	G	G	G	C	C	G	C	C	G	C	C	G	G	G	G	C	G	G	C	G	G	G	C	G	G
S05_1667126	C/T	5	1667126	+	NA	NA	NA	NA	NA	NA	T	T	T	T	T	C	T	C	T	T	T	T	T	C	T	T	T	C	C	T	C	C	T	C	C	T	T	T	T	C	T	T	C	T	T	T	C	T	T
S05_1676619	-/G	5	1676619	+	NA	NA	NA	NA	NA	NA	-	-	-	-	-	-	-	G	-	-	-	-	-	-	-	-	-	G	G	-	-	-	-	-	G	-	-	-	-	-	-	-	-	-	-	-	-	-	-
S05_1683871	A/-	5	1683871	+	NA	NA	NA	NA	NA	NA	-	-	-	-	-	A	-	A	-	-	-	-	-	-	-	-	-	A	A	-	-	-	-	-	A	-	-	-	-	-	-	-	-	-	-	-	-	-	-
S05_1683891	G/T	5	1683891	+	NA	NA	NA	NA	NA	NA	T	T	T	T	T	G	T	G	T	T	T	T	T	T	T	T	T	G	G	T	T	T	T	K	G	T	T	T	T	T	T	T	T	T	T	T	T	T	T
S05_1818628	T/C	5	1818628	+	NA	NA	NA	NA	NA	NA	T	T	C	T	T	C	Y	C	T	T	T	T	T	Y	T	T	T	C	T	T	C	T	T	C	C	T	T	T	T	T	T	T	T	T	T	T	T	T	T
S05_1895162	-/A	5	1895162	+	NA	NA	NA	NA	NA	NA	-	-	-	-	-	-	-	-	-	-	-	-	-	-	-	-	-	-	-	-	-	-	-	-	-	-	-	-	-	-	-	-	-	-	-	-	-	-	-
S05_1913256	C/G	5	1913256	+	NA	NA	NA	NA	NA	NA	G	G	G	G	G	G	G	C	G	G	G	G	G	G	G	G	G	C	C	C	C	G	G	C	C	G	G	G	G	G	G	G	G	G	G	G	G	G	C
S05_2184855	-/T	5	2184855	+	NA	NA	NA	NA	NA	NA	T	T	-	T	-	-	-	-	-	T	-	-	T	T	T	T	-	-	-	-	-	-	-	-	-	T	-	-	T	T	-	-	-	T	-	-	-	-	-
S05_2200465	G/A	5	2200465	+	NA	NA	NA	NA	NA	NA	G	G	A	G	G	G	G	A	G	G	G	G	G	G	G	A	G	A	A	G	G	G	A	R	A	G	A	A	G	G	A	A	G	A	G	G	G	G	G
S05_2200471	C/T	5	2200471	+	NA	NA	NA	NA	NA	NA	T	T	C	T	T	C	T	C	T	T	T	T	T	T	T	C	T	C	C	T	T	T	C	Y	C	T	C	C	T	T	C	C	T	C	T	T	T	T	T
S05_2200490	G/A	5	2200490	+	NA	NA	NA	NA	NA	NA	G	G	A	G	G	G	G	A	G	G	G	G	G	G	G	A	G	A	A	G	G	G	A	R	A	G	A	A	G	G	A	A	G	A	G	G	G	G	G
S05_2200532	G/A	5	2200532	+	NA	NA	NA	NA	NA	NA	A	R	G	A	A	G	A	G	A	A	A	A	A	A	A	G	A	G	G	A	A	A	G	R	G	A	G	G	A	A	G	G	A	G	A	A	A	A	A
S05_2232046	-/A	5	2232046	+	NA	NA	NA	NA	NA	NA	A	A	-	-	A	-	A	-	A	-	A	A	A	A	A	A	A	-	-	A	-	A	A	-	-	-	-	-	A	A	-	-	A	A	A	A	A	A	A
S05_2252327	G/A	5	2252327	+	NA	NA	NA	NA	NA	NA	A	A	G	A	A	G	A	G	A	A	A	A	A	A	A	A	A	G	G	A	A	A	A	R	G	A	G	G	A	A	G	R	A	A	A	G	A	A	G
S05_2371211	C/T	5	2371211	+	NA	NA	NA	NA	NA	NA	C	C	C	C	C	C	C	C	C	C	C	C	C	C	C	C	C	C	C	C	C	C	C	C	C	C	C	C	C	C	C	C	C	C	C	C	C	C	C
S05_2384210	C/T	5	2384210	+	NA	NA	NA	NA	NA	NA	C	Y	T	C	Y	C	C	C	C	C	C	C	C	C	C	C	C	C	C	C	C	C	C	C	C	C	C	C	Y	C	C	C	C	C	C	C	C	C	C
S05_2384239	C/T	5	2384239	+	NA	NA	NA	NA	NA	NA	C	Y	T	C	Y	C	C	C	C	C	C	C	C	C	C	C	C	C	C	C	C	C	C	C	C	C	C	C	Y	C	C	C	C	C	C	C	C	C	C
S05_2384243	C/T	5	2384243	+	NA	NA	NA	NA	NA	NA	T	T	T	T	T	C	T	C	T	C	T	T	T	T	T	T	C	C	C	T	T	T	T	C	C	C	C	C	T	T	C	Y	T	T	T	T	T	T	T
S05_2384298	A/T	5	2384298	+	NA	NA	NA	NA	NA	NA	A	W	T	A	W	T	A	A	A	W	A	A	A	A	A	A	W	A	A	A	A	A	W	W	A	A	A	A	W	A	A	A	A	A	A	W	A	A	W
[truncated: 1,753 more rows]
[truncated: 669 more columns]

## Sheet: S4_Gene_Info
SNP_GROUP	CHR	SNP_POS	NUM_SNPs	GENE_ID	GENE_Start	GENE_End	GeneINFO
Chr01_30848849	Chr01	30848849	1	Sobic.001G258600	30823978	30827070	Sobic.001G258600.1.p,PF00657,PTHR22835,PTHR22835:SF201,3.1.1.1,GO:0016788,AT1G28600.1,GDSL-like,Lipase/Acylhydrolase,superfamily,protein,LOC_Os10g25380.1,GDSL-like,lipase/acylhydrolase,,putative,,expressed
Chr01_30848849	Chr01	30848849	1	Sobic.001G258600	30823978	30827070	Sobic.001G258600.3.p,PF00657,PTHR22835,PTHR22835:SF201,3.1.1.1,GO:0016788,AT2G27360.1,GDSL-like,Lipase/Acylhydrolase,superfamily,protein,LOC_Os10g25380.1,GDSL-like,lipase/acylhydrolase,,putative,,expressed
Chr01_30848849	Chr01	30848849	1	Sobic.001G258600	30823978	30827070	Sobic.001G258600.4.p,PF00657,PTHR22835,PTHR22835:SF201,3.1.1.1,GO:0016788,AT1G28600.1,GDSL-like,Lipase/Acylhydrolase,superfamily,protein,LOC_Os10g25380.1,GDSL-like,lipase/acylhydrolase,,putative,,expressed
Chr01_30848849	Chr01	30848849	1	Sobic.001G258600	30823978	30827070	Sobic.001G258600.5.p,PF00657,PTHR22835,PTHR22835:SF201,3.1.1.1,GO:0016788,AT1G28600.1,GDSL-like,Lipase/Acylhydrolase,superfamily,protein,LOC_Os10g25380.1,GDSL-like,lipase/acylhydrolase,,putative,,expressed
Chr01_30848849	Chr01	30848849	1	Sobic.001G258600	30823978	30827070	Sobic.001G258600.6.p,PF00657,PTHR22835,PTHR22835:SF201,3.1.1.1,GO:0016788,AT2G27360.1,GDSL-like,Lipase/Acylhydrolase,superfamily,protein,LOC_Os10g25380.1,GDSL-like,lipase/acylhydrolase,,putative,,expressed
Chr01_30848849	Chr01	30848849	1	Sobic.001G258600	30823978	30827070	Sobic.001G258600.7.p,PF00657,PTHR22835,PTHR22835:SF201,3.1.1.1,GO:0016788,AT2G27360.1,GDSL-like,Lipase/Acylhydrolase,superfamily,protein,LOC_Os10g25380.1,GDSL-like,lipase/acylhydrolase,,putative,,expressed
Chr01_30848849	Chr01	30848849	1	Sobic.001G258700	30833182	30836340	Sobic.001G258700.1.p
Chr01_30848849	Chr01	30848849	1	Sobic.001G258801	30840643	30844920	Sobic.001G258801.1.p
Chr01_30848849	Chr01	30848849	1	Sobic.001G258900	30871775	30879123	Sobic.001G258900.1.p
Chr01_57187297	Chr01	57187297	1	Sobic.001G293400	57087612	57088811	Sobic.001G293400.1.p,PF13639,PTHR14155,PTHR14155:SF98,K10663,GO:0008270,GO:0005515,AT5G40250.1,RING/U-box,superfamily,protein,LOC_Os10g41660.1,zinc,finger,,C3HC4,type,domain,containing,protein,,expressed
Chr01_57187297	Chr01	57187297	1	Sobic.001G293450	57104090	57106796	Sobic.001G293450.1.p
Chr01_57187297	Chr01	57187297	1	Sobic.001G293450	57104090	57106796	Sobic.001G293450.2.p
Chr01_57187297	Chr01	57187297	1	Sobic.001G293500	57107024	57108824	Sobic.001G293500.1.p,LOC_Os07g40450.1,expressed,protein
Chr01_57187297	Chr01	57187297	1	Sobic.001G293550	57109603	57111488	Sobic.001G293550.1.p
Chr01_57187297	Chr01	57187297	1	Sobic.001G293600	57127186	57128876	Sobic.001G293600.1.p,PF13920,PTHR10044,PTHR10044:SF131,KOG1100,K19042,AT4G17680.1,SBP,(S-ribonuclease,binding,protein),family,protein,LOC_Os10g41580.1,protein,binding,protein,,putative,,expressed
Chr01_57187297	Chr01	57187297	1	Sobic.001G293633	57129585	57131987	Sobic.001G293633.1.p
Chr01_57187297	Chr01	57187297	1	Sobic.001G293666	57134256	57135028	Sobic.001G293666.1.p
Chr01_57187297	Chr01	57187297	1	Sobic.001G293700	57156828	57192790	Sobic.001G293700.2.p,PF06650,PF06101,PTHR16166,PTHR16166:SF105,KOG1809,AT4G17140.3,pleckstrin,homology,(PH),domain-containing,protein,LOC_Os10g41560.1,expressed,protein
Chr01_57187297	Chr01	57187297	1	Sobic.001G293800	57202185	57205254	Sobic.001G293800.1.p,PF01373,PTHR31352,PTHR31352:SF1,3.2.1.2,K01177,GO:0016161,GO:0000272,AT4G17090.1,BAM3,BMY8,CT-BMY,chloroplast,beta-amylase,LOC_Os10g41550.1,beta-amylase,,putative,,expressed
Chr01_57187297	Chr01	57187297	1	Sobic.001G293900	57208236	57209270	Sobic.001G293900.1.p,PF04857,PTHR10797,PTHR10797:SF7,KOG0304,3.1.13.4,K12581,GO:0005634,AT3G44260.1,Polynucleotidyl,transferase,,ribonuclease,H-like,superfamily,protein,LOC_Os06g34520.1,CAF1,family,ribonuclease,containing,protein,,putative,,expressed
Chr01_57187297	Chr01	57187297	1	Sobic.001G294000	57209807	57213519	Sobic.001G294000.1.p,PF06943,PF00656,PTHR31773,PTHR31773:SF11,KOG1546,GO:0006508,GO:0004197,AT1G02170.1,AMC1,ATMC1,ATMCPB1,LOL3,MCP1B,metacaspase,1,LOC_Os03g27210.1,LOL3,,putative,,expressed
Chr01_57187297	Chr01	57187297	1	Sobic.001G294100	57214905	57219349	Sobic.001G294100.1.p,PF02493,PTHR23084,PTHR23084:SF156,2.7.1.68,AT4G17080.1,Histone,H3,K4-specific,methyltransferase,SET7/9,family,protein,LOC_Os10g41534.3,ICE-like,protease,p20,domain,containing,protein,,expressed
Chr01_57187297	Chr01	57187297	1	Sobic.001G294150	57216714	57217839	Sobic.001G294150.1.p
Chr01_57187297	Chr01	57187297	1	Sobic.001G294200	57222152	57227112	Sobic.001G294200.1.p,PF01214,PTHR11740,PTHR11740:SF5,KOG3092,K03115,GO:0019887,GO:0005956,AT2G44680.1,CKB4,casein,kinase,II,beta,subunit,4,LOC_Os10g41520.2,casein,kinase,II,subunit,beta-4,,putative,,expressed
Chr01_57187297	Chr01	57187297	1	Sobic.001G294300	57270695	57274360	Sobic.001G294300.1.p,PF13499,PTHR23056,PTHR23056:SF41,KOG0034,K06268,AT5G47100.1,ATCBL9,CBL9,calcineurin,B-like,protein,9,LOC_Os10g41510.1,calcineurin,B,,putative,,expressed
Chr01_57187297	Chr01	57187297	1	Sobic.001G294400	57280233	57283539	Sobic.001G294400.1.p,PF00069,PTHR24343,PTHR24343:SF207,KOG0583,2.7.11.1,K14498,GO:0006468,GO:0005524,GO:0004672,AT4G33950.1,ATOST1,OST1,P44,SNRK2-6,SNRK2.6,SRK2E,Protein,kinase,superfamily,protein,LOC_Os10g41490.1,CAMK_CAMK_like.41,-,CAMK,includes,calcium/calmodulin,depedent,protein,kinases,,expressed
Chr01_57187297	Chr01	57187297	1	Sobic.001G294400	57280233	57283539	Sobic.001G294400.2.p,PF07714,PTHR24343:SF207,PTHR24343,2.7.11.1,GO:0004672,GO:0006468,AT1G10940.1,ASK1,SNRK2-4,SNRK2.4,SRK2A,Protein,kinase,superfamily,protein,LOC_Os10g41490.1,CAMK_CAMK_like.41,-,CAMK,includes,calcium/calmodulin,depedent,protein,kinases,,expressed
Chr01_61089907	Chr01	61089907	1	Sobic.001G322500	60986155	60990257	Sobic.001G322500.2.p,PF01204,PTHR23403,PTHR23403:SF1,3.2.1.28,K01194,GO:0005991,GO:0004555,AT4G24040.1,ATTRE1,TRE1,trehalase,1,LOC_Os10g37660.1,trehalase,precursor,,putative,,expressed
Chr01_61089907	Chr01	61089907	1	Sobic.001G322600	60994133	60997998	Sobic.001G322600.1.p,PF09243,PTHR21320,PTHR21320:SF0,KOG2539,GO:0008168,GO:0006412,GO:0005507,AT1G64600.1,methyltransferases;copper,ion,binding,LOC_Os07g20150.1,expressed,protein
Chr01_61089907	Chr01	61089907	1	Sobic.001G322700	60999232	61003989	Sobic.001G322700.1.p,PF05378,PF01968,PF02538,PTHR11365,PTHR11365:SF2,3.5.2.9,K01469,GO:0016787,GO:0003824,AT5G37830.1,OXP1,oxoprolinase,1,LOC_Os01g73514.1,5-oxoprolinase,,putative,,expressed
Chr01_61089907	Chr01	61089907	1	Sobic.001G322766	61004232	61006235	Sobic.001G322766.1.p
Chr01_61089907	Chr01	61089907	1	Sobic.001G322832	61006809	61008313	Sobic.001G322832.1.p,PF08045,PTHR34065,PTHR34065:SF1,AT4G27750.1,ISI1,binding,LOC_Os10g37650.1,impaired,sucrose,induction,1,,putative,,expressed
Chr01_61089907	Chr01	61089907	1	Sobic.001G322832	61006809	61008313	Sobic.001G322832.2.p,PF08045,PTHR34065,PTHR34065:SF1,AT4G27750.1,ISI1,binding,LOC_Os10g37650.1,impaired,sucrose,induction,1,,putative,,expressed
Chr01_61089907	Chr01	61089907	1	Sobic.001G322900	61010157	61013714	Sobic.001G322900.1.p,PF04925,PF04438,PTHR15555,PTHR15555:SF0,KOG4317,AT5G63830.1,HIT-type,Zinc,finger,family,protein,LOC_Os10g37640.1,HIT,zinc,finger,domain,containing,protein,,expressed
Chr01_61089907	Chr01	61089907	1	Sobic.001G323000	61018187	61024998	Sobic.001G323000.1.p,PF00789,PF14555,PTHR23322:SF1,PTHR23322,KOG1363,K18726,GO:0005515,AT4G10790.1,UBX,domain-containing,protein,LOC_Os10g37630.1,UBX,domain-containing,protein,,putative,,expressed
Chr01_61089907	Chr01	61089907	1	Sobic.001G323101	61021446	61023129	Sobic.001G323101.1.p
Chr01_61089907	Chr01	61089907	1	Sobic.001G323200	61028452	61029672	Sobic.001G323200.1.p
Chr01_61089907	Chr01	61089907	1	Sobic.001G323300	61033323	61040378	Sobic.001G323300.1.p,PF05903,PTHR12378,PTHR12378:SF4,KOG0324,AT1G47740.2,PPPDE,putative,thiol,peptidase,family,protein,LOC_Os03g10200.1,ethylene-responsive,element-binding,protein,,putative,,expressed
Chr01_61089907	Chr01	61089907	1	Sobic.001G323400	61044711	61050887	Sobic.001G323400.1.p,PTHR34461,PTHR34461:SF1,AT3G56870.1,LOC_Os03g39740.1,expressed,protein
Chr01_61089907	Chr01	61089907	1	Sobic.001G323500	61059026	61065586	Sobic.001G323500.1.p,PF05623,PTHR32010,PTHR32010:SF7,AT1G15030.1,Protein,of,unknown,function,(DUF789),LOC_Os04g57870.1,expressed,protein
Chr01_61089907	Chr01	61089907	1	Sobic.001G323500	61059026	61065586	Sobic.001G323500.2.p,PF05623,PTHR32010,PTHR32010:SF7,AT1G15030.1,Protein,of,unknown,function,(DUF789),LOC_Os04g57870.1,expressed,protein
Chr01_61089907	Chr01	61089907	1	Sobic.001G323600	61085960	61087863	Sobic.001G323600.1.p,PF07690,PTHR23500,PTHR23500:SF177,KOG0254,GO:0055085,GO:0016021,AT3G18830.1,ATPLT5,ATPMT5,PMT5,polyol/monosaccharide,transporter,5,LOC_Os07g39350.1,transporter,family,protein,,putative,,expressed
Chr01_61089907	Chr01	61089907	1	Sobic.001G323701	61111829	61116329	Sobic.001G323701.1.p,PF00076,PF12872,PTHR24009,PTHR24009:SF0,GO:0003676,AT2G05160.1,CCCH-type,zinc,fingerfamily,protein,with,RNA-binding,domain,LOC_Os08g03310.3,zinc,finger,family,protein,,putative,,expressed
Chr01_61089907	Chr01	61089907	1	Sobic.001G323701	61111829	61116329	Sobic.001G323701.2.p,PF00076,PF12872,PTHR24009,PTHR24009:SF0,GO:0003676,AT2G05160.1,CCCH-type,zinc,fingerfamily,protein,with,RNA-binding,domain,LOC_Os08g03310.4,zinc,finger,family,protein,,putative,,expressed
Chr01_61089907	Chr01	61089907	1	Sobic.001G323701	61111829	61116329	Sobic.001G323701.3.p,PF00076,PF12872,PTHR24009,PTHR24009:SF0,GO:0003676,AT2G05160.1,CCCH-type,zinc,fingerfamily,protein,with,RNA-binding,domain,LOC_Os08g03310.4,zinc,finger,family,protein,,putative,,expressed
Chr01_61089907	Chr01	61089907	1	Sobic.001G323701	61111829	61116329	Sobic.001G323701.4.p,PF00076,PF12872,PTHR24009,PTHR24009:SF0,GO:0003676,AT2G05160.1,CCCH-type,zinc,fingerfamily,protein,with,RNA-binding,domain,LOC_Os08g03310.4,zinc,finger,family,protein,,putative,,expressed
Chr01_61089907	Chr01	61089907	1	Sobic.001G323801	61125372	61126211	Sobic.001G323801.1.p,PF04043,PTHR31080,PTHR31080:SF20,3.1.1.11,GO:0004857,AT1G62760.1,Plant,invertase/pectin,methylesterase,inhibitor,superfamily,protein,LOC_Os03g40900.1,expressed,protein
Chr01_61089907	Chr01	61089907	1	Sobic.001G323900	61129807	61132876	Sobic.001G323900.2.p,PF00646,PTHR10706,PTHR10706:SF128,GO:0005515,AT5G07610.1,F-box,family,protein,LOC_Os07g35060.1,OsFBX238,-,F-box,domain,containing,protein,,expressed
Chr01_61089907	Chr01	61089907	1	Sobic.001G324000	61134715	61137201	Sobic.001G324000.2.p,PTHR10706,PTHR10706:SF131,AT5G07610.1,F-box,family,protein,LOC_Os07g35050.1,OsFBX237,-,F-box,domain,containing,protein,,expressed
Chr01_61089907	Chr01	61089907	1	Sobic.001G324100	61144475	61146133	Sobic.001G324100.2.p,PF03171,PF14226,PTHR10209,PTHR10209:SF158,KOG0143,4.2.1.78,GO:0055114,GO:0016491,AT1G17020.1,ATSRG1,SRG1,senescence-related,gene,1,LOC_Os03g32470.1,leucoanthocyanidin,dioxygenase,,putative,,expressed
Chr01_61089907	Chr01	61089907	1	Sobic.001G324200	61147987	61149364	Sobic.001G324200.1.p
Chr01_61089907	Chr01	61089907	1	Sobic.001G324250	61148889	61153439	Sobic.001G324250.1.p
Chr01_61089907	Chr01	61089907	1	Sobic.001G324300	61156865	61158666	Sobic.001G324300.1.p,PF03140,PTHR31549,PTHR31549:SF18,AT3G02645.1,Plant,protein,of,unknown,function,(DUF247),LOC_Os03g39520.1,plant,protein,of,unknown,function,domain,containing,protein,,expressed
Chr01_61089907	Chr01	61089907	1	Sobic.001G324400	61161744	61166380	Sobic.001G324400.1.p,PF00265,PTHR11441,PTHR11441:SF2,KOG3125,2.7.1.21,K00857,GO:0005524,GO:0004797,AT3G07800.1,Thymidine,kinase,LOC_Os03g02200.2,thymidine,kinase,,putative,,expressed
Chr01_61089907	Chr01	61089907	1	Sobic.001G324400	61161744	61166380	Sobic.001G324400.2.p,PF00265,PTHR11441,PTHR11441:SF2,2.7.1.21,GO:0005524,GO:0004797,AT3G07800.1,Thymidine,kinase,LOC_Os03g02200.2,thymidine,kinase,,putative,,expressed
Chr01_61089907	Chr01	61089907	1	Sobic.001G324400	61161744	61166380	Sobic.001G324400.3.p,PF00265,PTHR11441,PTHR11441:SF2,2.7.1.21,GO:0005524,GO:0004797,AT3G07800.1,Thymidine,kinase,LOC_Os03g02200.2,thymidine,kinase,,putative,,expressed
Chr01_61089907	Chr01	61089907	1	Sobic.001G324500	61170069	61170647	Sobic.001G324500.1.p,PF16845,PTHR11413,PTHR11413:SF59,GO:0004869,AT5G47550.1,Cystatin/monellin,superfamily,protein,LOC_Os03g31510.1,cysteine,proteinase,inhibitor,8,precursor,,putative,,expressed
Chr01_61089907	Chr01	61089907	1	Sobic.001G324600	61173195	61173795	Sobic.001G324600.1.p,PF16845,PTHR11413,PTHR11413:SF59,GO:0004869,AT5G47550.1,Cystatin/monellin,superfamily,protein,LOC_Os03g31510.1,cysteine,proteinase,inhibitor,8,precursor,,putative,,expressed
Chr01_64754215	Chr01	64754215	1	Sobic.001G357000	64682636	64684525	Sobic.001G357000.2.p,AT5G25160.1,ZFP3,zinc,finger,protein,3,LOC_Os09g26200.1,ZOS9-11,-,C2H2,zinc,finger,protein,,expressed
Chr01_64754215	Chr01	64754215	1	Sobic.001G357000	64682636	64684525	Sobic.001G357000.3.p,AT5G25160.1,ZFP3,zinc,finger,protein,3,LOC_Os09g26200.1,ZOS9-11,-,C2H2,zinc,finger,protein,,expressed
Chr01_64754215	Chr01	64754215	1	Sobic.001G357100	64701680	64702128	Sobic.001G357100.2.p,AT5G25160.1,ZFP3,zinc,finger,protein,3,LOC_Os09g26200.1,ZOS9-11,-,C2H2,zinc,finger,protein,,expressed
Chr01_64754215	Chr01	64754215	1	Sobic.001G357200	64709044	64711235	Sobic.001G357200.1.p,PF00076,PTHR24012,KOG0131,K11294,GO:0003676,AT2G37220.1,RNA-binding,(RRM/RBD/RNP,motifs),family,protein,LOC_Os03g25960.1,RNA,recognition,motif,containing,protein,,putative,,expressed
Chr01_64754215	Chr01	64754215	1	Sobic.001G357300	64717133	64721941	Sobic.001G357300.3.p,PF01053,PTHR11808,PTHR11808:SF14,KOG0053,2.5.1.48,K01739,GO:0030170,AT3G01120.1,ATCYS1,CGS,CGS1,MTO1,Pyridoxal,phosphate,(PLP)-dependent,transferases,superfamily,protein,LOC_Os03g25940.4,cystathionine,gamma-synthase,,putative,,expressed
Chr01_64754215	Chr01	64754215	1	Sobic.001G357400	64722404	64725213	Sobic.001G357400.1.p,PF01105,PTHR22811,PTHR22811:SF71,KOG1691,GO:0016021,GO:0006810,AT1G26690.1,emp24/gp25L/p24,family/GOLD,family,protein,LOC_Os03g25930.1,emp24/gp25L/p24,family,protein,,putative,,expressed
Chr01_64754215	Chr01	64754215	1	Sobic.001G357500	64728850	64733201	Sobic.001G357500.2.p,PF00324,PTHR11785,PTHR11785:SF378,KOG1287,GO:0055085,GO:0016020,GO:0006810,GO:0015171,GO:0003333,AT3G13620.1,Amino,acid,permease,family,protein,LOC_Os03g25920.1,amino,acid,permease,family,protein,,putative,,expressed
Chr01_64754215	Chr01	64754215	1	Sobic.001G357600	64734695	64735480	Sobic.001G357600.1.p,PF13520,PTHR11785,PTHR11785:SF378,GO:0016020,GO:0015171,GO:0003333,AT3G13620.1,Amino,acid,permease,family,protein,LOC_Os03g25920.1,amino,acid,permease,family,protein,,putative,,expressed
Chr01_64754215	Chr01	64754215	1	Sobic.001G357650	64735979	64737095	Sobic.001G357650.1.p,3.6.4.13,AT3G13620.1,Amino,acid,permease,family,protein,LOC_Os03g25920.1,amino,acid,permease,family,protein,,putative,,expressed
Chr01_64754215	Chr01	64754215	1	Sobic.001G357700	64746396	64751377	Sobic.001G357700.1.p,PF13520,PTHR11785,PTHR11785:SF316,KOG1287,GO:0016020,GO:0015171,GO:0003333,AT3G13620.1,Amino,acid,permease,family,protein,LOC_Os03g25920.1,amino,acid,permease,family,protein,,putative,,expressed
Chr01_64754215	Chr01	64754215	1	Sobic.001G357800	64756812	64762044	Sobic.001G357800.1.p,PF13520,PTHR11785,PTHR11785:SF335,KOG1287,GO:0016020,GO:0015171,GO:0003333,AT3G13620.1,Amino,acid,permease,family,protein,LOC_Os03g25920.1,amino,acid,permease,family,protein,,putative,,expressed
Chr01_64754215	Chr01	64754215	1	Sobic.001G357900	64761772	64767463	Sobic.001G357900.1.p,PF07983,PF00332,PTHR32227,PTHR32227:SF124,3.2.1.39,GO:0005975,GO:0004553,AT3G13560.3,O-Glycosyl,hydrolases,family,17,protein,LOC_Os03g25790.2,glycosyl,hydrolases,family,17,protein,,expressed
Chr01_64754215	Chr01	64754215	1	Sobic.001G358000	64775449	64778841	Sobic.001G358000.1.p,PF00076,PTHR23147,PTHR23147:SF11,KOG0107,KOG0114,K12900,GO:0003676,AT1G55310.3,ATSCL33,SCL33,SR33,SC35-like,splicing,factor,33,LOC_Os03g25770.2,RNA,recognition,motif,containing,protein,,putative,,expressed
Chr01_64754215	Chr01	64754215	1	Sobic.001G358000	64775449	64778841	Sobic.001G358000.2.p,PF00076,PTHR23147,PTHR23147:SF11,KOG0107,KOG0114,K12900,GO:0003676,AT1G55310.3,ATSCL33,SCL33,SR33,SC35-like,splicing,factor,33,LOC_Os03g25770.2,RNA,recognition,motif,containing,protein,,putative,,expressed
Chr01_64754215	Chr01	64754215	1	Sobic.001G358101	64783315	64784226	Sobic.001G358101.1.p,LOC_Os04g20920.1,H-BTB2,-,Bric-a-Brac,,Tramtrack,,Broad,Complex,BTB,domain,with,H,family,conserved,sequence,,expressed
Chr01_64754215	Chr01	64754215	1	Sobic.001G358200	64798805	64802009	Sobic.001G358200.1.p,PTHR31250,PTHR31250:SF6,AT3G13600.1,calmodulin-binding,family,protein,LOC_Os03g25760.1,calmodulin-binding,protein,,putative,,expressed
Chr01_64754215	Chr01	64754215	1	Sobic.001G358300	64803312	64806168	Sobic.001G358300.2.p,PF09335,PTHR12677,PTHR12677:SF25,AT2G02370.1,SNARE,associated,Golgi,protein,family,LOC_Os03g25750.1,SNARE,associated,Golgi,protein,,putative,,expressed
Chr01_64754215	Chr01	64754215	1	Sobic.001G358366	64806357	64807301	Sobic.001G358366.1.p
Chr01_64754215	Chr01	64754215	1	Sobic.001G358432	64817224	64818013	Sobic.001G358432.1.p
Chr01_64754215	Chr01	64754215	1	Sobic.001G358500	64818949	64824446	Sobic.001G358500.1.p,PF07052,PTHR13486,PTHR13486:SF2,KOG3345,AT1G02330.1,LOC_Os03g25720.1,GA20734-PA,,putative,,expressed
Chr01_64754215	Chr01	64754215	1	Sobic.001G358600	64826479	64830524	Sobic.001G358600.3.p,PF04180,PTHR21531,KOG2637,K14798,AT3G49990.1,LOC_Os03g25620.1,LTV1,,putative,,expressed
Chr01_64754215	Chr01	64754215	1	Sobic.001G358600	64826479	64830524	Sobic.001G358600.4.p,AT3G49990.1,LOC_Os03g25620.1,LTV1,,putative,,expressed
Chr01_64754215	Chr01	64754215	1	Sobic.001G358700	64832225	64833425	Sobic.001G358700.1.p,PF00403,PTHR22814:SF116,PTHR22814,KOG1603,GO:0030001,GO:0046872,AT1G01490.1,Heavy,metal,transport/detoxification,superfamily,protein,LOC_Os03g03500.1,heavy,metal-associated,domain,containing,protein,,expressed
Chr01_64754215	Chr01	64754215	1	Sobic.001G358700	64832225	64833425	Sobic.001G358700.2.p,PTHR22814,PTHR22814:SF116,AT5G52740.1,Copper,transport,protein,family,LOC_Os03g03500.1,heavy,metal-associated,domain,containing,protein,,expressed
Chr01_64754215	Chr01	64754215	1	Sobic.001G358800	64836888	64843327	Sobic.001G358800.1.p,PF00481,PTHR13832,PTHR13832:SF301,3.1.3.16,GO:0003824,GO:0006470,GO:0004722,AT2G46920.2,POL,Protein,phosphatase,2C,family,protein,LOC_Os03g25600.1,protein,phosphatase,2C,,putative,,expressed
Chr01_6803784	Chr01	6803784	1	Sobic.001G086500	6699580	6708049	Sobic.001G086500.1.p,PF00319,PF01486,PTHR11945,PTHR11945:SF218,KOG0014,K09264,GO:0046983,GO:0003677,GO:0006355,GO:0005634,GO:0003700,AT1G69120.1,AGL7,AP1,K-box,region,and,MADS-box,transcription,factor,family,protein,LOC_Os03g54160.2,OsMADS14,-,MADS-box,family,gene,with,MIKCc,type-box,,expressed
Chr01_6803784	Chr01	6803784	1	Sobic.001G086600	6708365	6712052	Sobic.001G086600.1.p,PTHR36335,PTHR36335:SF1,AT1G69060.1,Chaperone,DnaJ-domain,superfamily,protein,LOC_Os03g54150.1,expressed,protein
Chr01_6803784	Chr01	6803784	1	Sobic.001G086700	6715329	6717042	Sobic.001G086700.1.p,PTHR33127,PTHR33127:SF1,LOC_Os01g66260.1,expressed,protein
Chr01_6803784	Chr01	6803784	1	Sobic.001G086800	6729584	6731483	Sobic.001G086800.1.p,PF08246,PF00112,PTHR12411,PTHR12411:SF398,KOG1543,3.4.22.14,GO:0008234,GO:0006508,AT5G45890.1,SAG12,senescence-associated,gene,12,LOC_Os03g54130.1,cysteine,protease,1,precursor,,putative,,expressed
Chr01_6803784	Chr01	6803784	1	Sobic.001G086900	6739771	6742375	Sobic.001G086900.1.p,PF07885,PTHR11003,PTHR11003:SF137,K05389,AT5G55630.1,ATKCO1,ATTPK1,KCO1,TPK1,Outward,rectifying,potassium,channel,protein,LOC_Os03g54100.2,potassium,channel,protein,,putative,,expressed
Chr01_6803784	Chr01	6803784	1	Sobic.001G086900	6739771	6742375	Sobic.001G086900.2.p,PF07885,PTHR11003,PTHR11003:SF137,K05389,AT5G55630.1,ATKCO1,ATTPK1,KCO1,TPK1,Outward,rectifying,potassium,channel,protein,LOC_Os03g54100.1,potassium,channel,protein,,putative,,expressed
Chr01_6803784	Chr01	6803784	1	Sobic.001G087000	6742627	6747440	Sobic.001G087000.1.p,PF04406,PTHR10848,PTHR10848:SF3,KOG2795,5.99.1.3,K10878,GO:0006259,GO:0005694,GO:0005524,GO:0003824,GO:0003677,GO:0000737,AT3G13170.1,ATSPO11-1,Spo11/DNA,topoisomerase,VI,,subunit,A,protein,LOC_Os03g54091.1,OsTOP6A1,-,Topoisomerase,6,subunit,A,homolog,1,,expressed
Chr01_6803784	Chr01	6803784	1	Sobic.001G087000	6742627	6747440	Sobic.001G087000.2.p,PF04406,PTHR10848,PTHR10848:SF3,KOG2795,5.99.1.3,GO:0006259,GO:0005694,GO:0005524,GO:0003824,GO:0003677,GO:0000737,AT3G13170.1,ATSPO11-1,Spo11/DNA,topoisomerase,VI,,subunit,A,protein,LOC_Os03g54091.1,OsTOP6A1,-,Topoisomerase,6,subunit,A,homolog,1,,expressed
Chr01_6803784	Chr01	6803784	1	Sobic.001G087000	6742627	6747440	Sobic.001G087000.3.p,PF04406,PTHR10848,PTHR10848:SF3,KOG2795,5.99.1.3,GO:0006259,GO:0005694,GO:0005524,GO:0003824,GO:0003677,GO:0000737,AT3G13170.1,ATSPO11-1,Spo11/DNA,topoisomerase,VI,,subunit,A,protein,LOC_Os03g54091.1,OsTOP6A1,-,Topoisomerase,6,subunit,A,homolog,1,,expressed
Chr01_6803784	Chr01	6803784	1	Sobic.001G087000	6742627	6747440	Sobic.001G087000.4.p,PF04406,PTHR10848,PTHR10848:SF3,KOG2795,5.99.1.3,GO:0006259,GO:0005694,GO:0005524,GO:0003824,GO:0003677,GO:0000737,AT3G13170.1,ATSPO11-1,Spo11/DNA,topoisomerase,VI,,subunit,A,protein,LOC_Os03g54091.1,OsTOP6A1,-,Topoisomerase,6,subunit,A,homolog,1,,expressed
Chr01_6803784	Chr01	6803784	1	Sobic.001G087000	6742627	6747440	Sobic.001G087000.5.p,PF04406,PTHR10848,PTHR10848:SF3,5.99.1.3,GO:0006259,GO:0005694,GO:0005524,GO:0003824,GO:0003677,GO:0000737,AT3G13170.1,ATSPO11-1,Spo11/DNA,topoisomerase,VI,,subunit,A,protein,LOC_Os03g54091.1,OsTOP6A1,-,Topoisomerase,6,subunit,A,homolog,1,,expressed
Chr01_6803784	Chr01	6803784	1	Sobic.001G087000	6742627	6747440	Sobic.001G087000.6.p,PF04406,PTHR10848,PTHR10848:SF3,5.99.1.3,GO:0006259,GO:0005694,GO:0005524,GO:0003824,GO:0003677,GO:0000737,AT3G13170.1,ATSPO11-1,Spo11/DNA,topoisomerase,VI,,subunit,A,protein,LOC_Os03g54091.1,OsTOP6A1,-,Topoisomerase,6,subunit,A,homolog,1,,expressed
Chr01_6803784	Chr01	6803784	1	Sobic.001G087100	6748036	6753421	Sobic.001G087100.1.p,PF02518,PF00512,PF01590,PF08446,PF00989,PF00360,PTHR24423,PTHR24423:SF493,GO:0007165,GO:0000155,GO:0005515,GO:0006355,GO:0018298,GO:0009584,AT5G35840.1,PHYC,phytochrome,C,LOC_Os03g54084.1,phytochrome,C,,putative,,expressed
Chr01_6803784	Chr01	6803784	1	Sobic.001G087100	6748036	6753421	Sobic.001G087100.2.p,PF00512,PF01590,PF08446,PF00989,PF00360,PTHR24423,PTHR24423:SF493,GO:0007165,GO:0000155,GO:0005515,GO:0006355,GO:0018298,GO:0009584,AT5G35840.1,PHYC,phytochrome,C,LOC_Os03g54084.1,phytochrome,C,,putative,,expressed
Chr01_6803784	Chr01	6803784	1	Sobic.001G087201	6763971	6766308	Sobic.001G087201.1.p,LOC_Os11g35090.1,kinesin,motor,domain,containing,protein,,putative,,expressed
Chr01_6803784	Chr01	6803784	1	Sobic.001G087201	6763971	6766308	Sobic.001G087201.2.p
Chr01_6803784	Chr01	6803784	1	Sobic.001G087300	6769868	6770830	Sobic.001G087300.1.p
Chr01_6803784	Chr01	6803784	1	Sobic.001G087400	6773813	6776119	Sobic.001G087400.1.p,PF00403,PTHR22814,KOG1603,GO:0046872,GO:0030001,AT4G16380.1,Heavy,metal,transport/detoxification,superfamily,protein,LOC_Os03g54050.1,anther-specific,proline-rich,protein,APG,precursor,,putative,,expressed
Chr01_6803784	Chr01	6803784	1	Sobic.001G087500	6788238	6789477	Sobic.001G087500.1.p
Chr01_6803784	Chr01	6803784	1	Sobic.001G087600	6791907	6803470	Sobic.001G087600.1.p,PF09733,PTHR22597,KOG2350,AT5G51230.1,AtEMF2,CYR1,EMF2,VEF2,VEFS-Box,of,polycomb,protein,LOC_Os09g13630.1,ZOS9-03,-,C2H2,zinc,finger,protein,,expressed
Chr01_6803784	Chr01	6803784	1	Sobic.001G087600	6791907	6803470	Sobic.001G087600.2.p,PF09733,PTHR22597,AT5G51230.1,AtEMF2,CYR1,EMF2,VEF2,VEFS-Box,of,polycomb,protein,LOC_Os09g13630.1,ZOS9-03,-,C2H2,zinc,finger,protein,,expressed
Chr01_6803784	Chr01	6803784	1	Sobic.001G087600	6791907	6803470	Sobic.001G087600.3.p,PTHR22597,AT5G51230.1,AtEMF2,CYR1,EMF2,VEF2,VEFS-Box,of,polycomb,protein,LOC_Os09g13630.1,ZOS9-03,-,C2H2,zinc,finger,protein,,expressed
Chr01_6803784	Chr01	6803784	1	Sobic.001G087700	6829749	6834430	Sobic.001G087700.1.p,PF03169,PTHR22601,PTHR22601:SF2,GO:0055085,AT4G16370.1,ATOPT3,OPT3,oligopeptide,transporter,LOC_Os03g54000.1,oligopeptide,transporter,,putative,,expressed
Chr01_6803784	Chr01	6803784	1	Sobic.001G087800	6834354	6839701	Sobic.001G087800.1.p,PF16095,PTHR10489,PTHR10489:SF662,KOG1909,AT5G55540.1,LOP1,TRN1,tornado,1,LOC_Os03g53990.1,expressed,protein
Chr01_6803784	Chr01	6803784	1	Sobic.001G087800	6834354	6839701	Sobic.001G087800.2.p,PF16095,PTHR10489,PTHR10489:SF662,KOG1909,AT5G55540.1,LOP1,TRN1,tornado,1,LOC_Os03g53990.1,expressed,protein
Chr01_6803784	Chr01	6803784	1	Sobic.001G087850	6840133	6841117	Sobic.001G087850.1.p
Chr01_6803784	Chr01	6803784	1	Sobic.001G087900	6841876	6842927	Sobic.001G087900.2.p,PF04241,PTHR10584,KOG3472,AT2G04900.1,LOC_Os03g53980.2,expressed,protein
Chr01_6803784	Chr01	6803784	1	Sobic.001G088000	6845622	6848466	Sobic.001G088000.1.p,PTHR35493,PTHR35493:SF1,AT4G17240.1,LOC_Os03g53970.1,expressed,protein
Chr01_6803784	Chr01	6803784	1	Sobic.001G088100	6849743	6857801	Sobic.001G088100.2.p,PF00569,PF00249,PTHR12374,PTHR12374:SF23,KOG0457,K11314,GO:0008270,AT4G16420.1,ADA2B,PRZ1,homolog,of,yeast,ADA2,2B,LOC_Os03g53960.1,transcriptional,adaptor,,putative,,expressed
Chr01_6803784	Chr01	6803784	1	Sobic.001G088100	6849743	6857801	Sobic.001G088100.3.p,PF00569,PF00249,PTHR12374,PTHR12374:SF23,KOG0457,K11314,GO:0008270,AT4G16420.1,ADA2B,PRZ1,homolog,of,yeast,ADA2,2B,LOC_Os03g53960.1,transcriptional,adaptor,,putative,,expressed
Chr01_6803784	Chr01	6803784	1	Sobic.001G088200	6859544	6862532	Sobic.001G088200.1.p,PF08450,PTHR10426,PTHR10426:SF24,KOG1520,4.3.3.2,AT5G22020.1,Calcium-dependent,phosphotriesterase,superfamily,protein,LOC_Os03g53950.1,strictosidine,synthase,,putative,,expressed
Chr01_6803784	Chr01	6803784	1	Sobic.001G088300	6864239	6865415	Sobic.001G088300.2.p,PTHR33264,PTHR33264:SF2,AT2G27180.1,LOC_Os10g25800.1,expressed,protein
Chr01_6803784	Chr01	6803784	1	Sobic.001G088400	6866389	6876064	Sobic.001G088400.1.p,PF12711,PF00225,PTHR24115,PTHR24115:SF388,KOG4280,3.6.4.4,K10400,GO:0008017,GO:0007018,GO:0005524,GO:0003777,GO:0005871,AT3G44050.1,P-loop,containing,nucleoside,triphosphate,hydrolases,superfamily,protein,LOC_Os03g53920.1,kinesin,motor,domain,containing,protein,,putative,,expressed
Chr01_6803784	Chr01	6803784	1	Sobic.001G088450	6877463	6879933	Sobic.001G088450.1.p
Chr01_6803784	Chr01	6803784	1	Sobic.001G088450	6877463	6879933	Sobic.001G088450.2.p
Chr01_6803784	Chr01	6803784	1	Sobic.001G088500	6881365	6884120	Sobic.001G088500.1.p,PF13414,PTHR22904,PTHR22904:SF312,KOG0551,AT1G04130.1,Tetratricopeptide,repeat,(TPR)-like,superfamily,protein,LOC_Os03g53910.1,tetratricopeptide,repeat,domain,containing,protein,,expressed
Chr01_6803784	Chr01	6803784	1	Sobic.001G088600	6885004	6885726	Sobic.001G088600.1.p,PF00582,PTHR31964,PTHR31964:SF38,GO:0006950,AT3G11930.4,Adenine,nucleotide,alpha,hydrolases-like,superfamily,protein,LOC_Os03g53900.1,universal,stress,protein,domain,containing,protein,,putative,,expressed
Chr01_6803784	Chr01	6803784	1	Sobic.001G088700	6886443	6889483	Sobic.001G088700.2.p,PF11523,PTHR33415,PTHR33415:SF4,AT3G46630.1,Protein,of,unknown,function,(DUF3223),LOC_Os08g21700.1,DCL,,chloroplast,precursor,,putative,,expressed
Chr01_6803784	Chr01	6803784	1	Sobic.001G088700	6886443	6889483	Sobic.001G088700.3.p,PTHR33415,PTHR33415:SF4,LOC_Os08g21700.1,DCL,,chloroplast,precursor,,putative,,expressed
Chr01_6803784	Chr01	6803784	1	Sobic.001G088700	6886443	6889483	Sobic.001G088700.4.p,PF11523,PTHR33415,PTHR33415:SF4,2.7.7.6,AT3G46630.1,Protein,of,unknown,function,(DUF3223),LOC_Os08g21700.1,DCL,,chloroplast,precursor,,putative,,expressed
Chr01_6803784	Chr01	6803784	1	Sobic.001G088800	6890656	6893238	Sobic.001G088800.1.p,PF10237,PTHR13200,PTHR13200:SF0,KOG3350,GO:0008168,AT3G58470.1,nucleic,acid,binding;methyltransferases,LOC_Os03g53890.1,N2,,N2-dimethylguanosine,tRNA,methyltransferase,,putative,,expressed
Chr01_6803784	Chr01	6803784	1	Sobic.001G088900	6893330	6902834	Sobic.001G088900.1.p,PF00069,PTHR22974,PTHR22974:SF23,KOG0583,2.7.11.1,K08864,GO:0006468,GO:0005524,GO:0004672,AT5G20930.1,TSL,Protein,kinase,superfamily,protein,LOC_Os03g53880.1,serine/threonine-protein,kinase,TOUSLED,,putative,,expressed
Chr01_6803784	Chr01	6803784	1	Sobic.001G089000	6903087	6908272	Sobic.001G089000.1.p,PF01915,PF00933,PTHR30620,PTHR30620:SF38,3.2.1.58,K01188,GO:0005975,GO:0004553,AT5G20950.2,Glycosyl,hydrolase,family,protein,LOC_Os03g53860.1,periplasmic,beta-glucosidase,precursor,,putative,,expressed
Chr02_3725422	Chr02	3725422	1	Sobic.002G037000	3628246	3628758	Sobic.002G037000.2.p,AT5G48890.1,C2H2-like,zinc,finger,protein,LOC_Os03g57240.1,ZOS3-19,-,C2H2,zinc,finger,protein,,expressed
Chr02_3725422	Chr02	3725422	1	Sobic.002G037200	3636540	3639567	Sobic.002G037200.1.p
Chr02_3725422	Chr02	3725422	1	Sobic.002G037200	3636540	3639567	Sobic.002G037200.2.p
Chr02_3725422	Chr02	3725422	1	Sobic.002G037200	3636540	3639567	Sobic.002G037200.3.p
Chr02_3725422	Chr02	3725422	1	Sobic.002G037200	3636540	3639567	Sobic.002G037200.4.p
Chr02_3725422	Chr02	3725422	1	Sobic.002G037200	3636540	3639567	Sobic.002G037200.5.p
Chr02_3725422	Chr02	3725422	1	Sobic.002G037300	3640858	3641876	Sobic.002G037300.1.p,AT5G48890.1,C2H2-like,zinc,finger,protein,LOC_Os07g05900.1,ZOS7-02,-,C2H2,zinc,finger,protein,,expressed
Chr02_3725422	Chr02	3725422	1	Sobic.002G037400	3667938	3669659	Sobic.002G037400.1.p,PF03055,PTHR10543,PTHR10543:SF49,1.13.11.51,K09840,AT1G78390.1,ATNCED9,NCED9,nine-cis-epoxycarotenoid,dioxygenase,9,LOC_Os07g05940.1,9-cis-epoxycarotenoid,dioxygenase,1,,chloroplast,precursor,,putative,,expressed
Chr02_3725422	Chr02	3725422	1	Sobic.002G037600	3705096	3705353	Sobic.002G037600.1.p,PTHR33982,PTHR33982:SF3,AT2G34585.1,LOC_Os07g05950.1,expressed,protein
Chr02_3725422	Chr02	3725422	1	Sobic.002G037700	3705260	3715914	Sobic.002G037700.1.p,PF14631,PTHR32086,KOG4712,K10891,GO:0006281,AT4G14970.1,LOC_Os07g05960.1,expressed,protein
Chr02_3725422	Chr02	3725422	1	Sobic.002G037800	3718579	3720113	Sobic.002G037800.1.p,PF01266,PTHR13847,PTHR13847:SF150,KOG2852,1.4.3.3,GO:0055114,GO:0016491,AT5G67290.1,FAD-dependent,oxidoreductase,family,protein,LOC_Os07g06080.1,FAD,dependent,oxidoreductase,domain,containing,protein,,expressed
Chr02_3725422	Chr02	3725422	1	Sobic.002G037900	3720614	3722592	Sobic.002G037900.1.p,PF02576,PTHR34544,PTHR34544:SF1,GO:0042274,AT1G69210.1,Uncharacterised,protein,family,UPF0090,LOC_Os07g06090.1,expressed,protein
Chr02_3725422	Chr02	3725422	1	Sobic.002G038000	3726155	3728100	Sobic.002G038000.1.p,LOC_Os11g32600.1,hypothetical,protein
Chr02_3725422	Chr02	3725422	1	Sobic.002G038200	3748515	3753281	Sobic.002G038200.1.p,PF01026,PTHR10060,PTHR10060:SF15,KOG3020,K03424,GO:0016888,AT3G52390.1,TatD,related,DNase,LOC_Os07g06440.1,deoxyribonuclease,tatD,,putative,,expressed
Chr02_3725422	Chr02	3725422	1	Sobic.002G038300	3752478	3754459	Sobic.002G038300.1.p,PF00076,PTHR24012,KOG0131,GO:0003676,AT3G52380.1,CP33,PDE322,chloroplast,RNA-binding,protein,33,LOC_Os07g06450.1,RNA,recognition,motif,containing,protein,,putative,,expressed
Chr02_3725422	Chr02	3725422	1	Sobic.002G038400	3756143	3756757	Sobic.002G038400.2.p,PF07802,PTHR34357,PTHR34357:SF2,AT1G14060.1,GCK,domain-containing,protein,LOC_Os07g06460.1,expressed,protein
Chr02_3725422	Chr02	3725422	1	Sobic.002G038500	3759977	3764578	Sobic.002G038500.1.p,PF02045,PTHR12632,PTHR12632:SF9,K08064,GO:0006355,GO:0003700,AT3G05690.1,ATHAP2B,HAP2B,NF-YA2,UNE8,nuclear,factor,Y,,subunit,A2,LOC_Os07g06470.2,nuclear,transcription,factor,Y,subunit,,putative,,expressed
Chr02_3725422	Chr02	3725422	1	Sobic.002G038500	3759977	3764578	Sobic.002G038500.3.p,PF02045,PTHR12632,PTHR12632:SF9,GO:0006355,GO:0003700,AT2G34720.1,NF-YA4,nuclear,factor,Y,,subunit,A4,LOC_Os03g48970.3,nuclear,transcription,factor,Y,subunit,,putative,,expressed
Chr02_3725422	Chr02	3725422	1	Sobic.002G038500	3759977	3764578	Sobic.002G038500.4.p,PF02045,PTHR12632,PTHR12632:SF9,GO:0006355,GO:0003700,AT2G34720.1,NF-YA4,nuclear,factor,Y,,subunit,A4,LOC_Os03g48970.3,nuclear,transcription,factor,Y,subunit,,putative,,expressed
Chr02_3725422	Chr02	3725422	1	Sobic.002G038500	3759977	3764578	Sobic.002G038500.5.p,PF02045,PTHR12632,PTHR12632:SF9,K08064,GO:0006355,GO:0003700,AT3G05690.1,ATHAP2B,HAP2B,NF-YA2,UNE8,nuclear,factor,Y,,subunit,A2,LOC_Os12g42400.3,nuclear,transcription,factor,Y,subunit,,putative,,expressed
Chr02_3725422	Chr02	3725422	1	Sobic.002G038500	3759977	3764578	Sobic.002G038500.6.p,PF02045,PTHR12632,PTHR12632:SF9,GO:0006355,GO:0003700,AT3G05690.1,ATHAP2B,HAP2B,NF-YA2,UNE8,nuclear,factor,Y,,subunit,A2,LOC_Os03g48970.2,nuclear,transcription,factor,Y,subunit,,putative,,expressed
Chr02_3725422	Chr02	3725422	1	Sobic.002G038600	3769980	3772361	Sobic.002G038600.1.p,PF02485,PTHR31042,PTHR31042:SF14,GO:0016020,GO:0008375,AT3G52060.2,Core-2/I-branching,beta-1,6-N-acetylglucosaminyltransferase,family,protein,LOC_Os07g06490.1,DNA,binding,protein,,putative,,expressed
Chr02_3725422	Chr02	3725422	1	Sobic.002G038733	3781110	3781649	Sobic.002G038733.1.p,PF13639,PTHR14155,PTHR14155:SF90,GO:0008270,GO:0005515,AT5G06490.1,RING/U-box,superfamily,protein,LOC_Os07g06560.1,zinc,finger,,C3HC4,type,domain,containing,protein,,expressed
Chr02_3725422	Chr02	3725422	1	Sobic.002G038866	3782001	3784444	Sobic.002G038866.1.p,PTHR27001,PTHR27001:SF20,2.7.11.1,2.7.10.1,AT5G22050.2,Protein,kinase,superfamily,protein,LOC_Os07g06570.1,receptor,protein,kinase,CRINKLY4,precursor,,putative,,expressed
Chr02_3725422	Chr02	3725422	1	Sobic.002G039000	3800634	3804022	Sobic.002G039000.1.p,PF02221,PTHR11306,PTHR11306:SF12,KOG4680,AT3G11780.1,MD-2-related,lipid,recognition,domain-containing,protein,/,ML,domain-containing,protein,LOC_Os07g06590.1,ML,domain,protein,,putative,,expressed
Chr02_3725422	Chr02	3725422	1	Sobic.002G039100	3804399	3806515	Sobic.002G039100.1.p,PF00462,PTHR10168,PTHR10168:SF76,KOG1752,1.8.1.9,K17479,GO:0045454,GO:0015035,GO:0009055,AT5G01420.1,Glutaredoxin,family,protein,LOC_Os07g06600.1,glutaredoxin,,putative,,expressed
Chr02_3725422	Chr02	3725422	1	Sobic.002G039200	3808852	3815634	Sobic.002G039200.1.p,PF13423,PTHR24006,PTHR24006:SF520,KOG1870,3.4.19.12,K11835,AT5G22030.1,UBP8,ubiquitin-specific,protease,8,LOC_Os07g06610.1,ubiquitin,carboxyl-terminal,hydrolase,domain,containing,protein,,expressed
Chr02_3725422	Chr02	3725422	1	Sobic.002G039301	3816817	3818343	Sobic.002G039301.1.p
Chr02_5377535	Chr02	5377535	1	Sobic.002G055300	5272750	5278050	Sobic.002G055300.1.p,PF13041,PF01535,PTHR24015:SF905,PTHR24015,AT5G64320.1,Pentatricopeptide,repeat,(PPR),superfamily,protein,LOC_Os10g22370.1,retrotransposon,protein,,putative,,unclassified,,expressed
Chr02_5377535	Chr02	5377535	1	Sobic.002G055400	5278080	5286244	Sobic.002G055400.1.p,PF04720,PTHR31579,PTHR31579:SF13,AT3G22970.1,Protein,of,unknown,function,(DUF506),LOC_Os03g58230.1,plant-specific,domain,TIGR01615,family,protein,,expressed
Chr02_5377535	Chr02	5377535	1	Sobic.002G055400	5278080	5286244	Sobic.002G055400.2.p,PF04720,PTHR31579,PTHR31579:SF13,AT3G22970.1,Protein,of,unknown,function,(DUF506),LOC_Os03g58230.1,plant-specific,domain,TIGR01615,family,protein,,expressed
Chr02_5377535	Chr02	5377535	1	Sobic.002G055500	5296606	5298202	Sobic.002G055500.1.p,PF08268,PTHR32133,PTHR32133:SF93,LOC_Os07g09730.1,expressed,protein
Chr02_5377535	Chr02	5377535	1	Sobic.002G055500	5296606	5298202	Sobic.002G055500.2.p,PF08268,PTHR32133,PTHR32133:SF93,LOC_Os07g09730.1,expressed,protein
Chr02_5377535	Chr02	5377535	1	Sobic.002G055600	5299849	5301257	Sobic.002G055600.1.p,PF00704,PTHR11177,PTHR11177:SF171,3.2.1.14,K01183,GO:0005975,GO:0004553,AT5G24090.1,ATCHIA,CHIA,chitinase,A,LOC_Os06g25010.1,glycosyl,hydrolase,,putative,,expressed
Chr02_5377535	Chr02	5377535	1	Sobic.002G055700	5306080	5307672	Sobic.002G055700.1.p,PF00704,PTHR11177,PTHR11177:SF214,3.2.1.14,K01183,GO:0005975,GO:0004553,AT5G24090.1,ATCHIA,CHIA,chitinase,A,LOC_Os11g47580.1,glycosyl,hydrolase,,putative,,expressed
Chr02_5377535	Chr02	5377535	1	Sobic.002G055800	5310116	5313448	Sobic.002G055800.1.p,PF00097,PTHR10825,PTHR10825:SF32,KOG0810,KOG0311,K16277,GO:0046872,AT1G06770.1,DRIP1,DREB2A-interacting,protein,1,LOC_Os03g43360.2,zinc,finger,,C3HC4,type,domain,containing,protein,,expressed
Chr02_5377535	Chr02	5377535	1	Sobic.002G055800	5310116	5313448	Sobic.002G055800.2.p,PF00097,PTHR10825,PTHR10825:SF32,KOG0810,K16277,GO:0046872,AT2G30580.1,DRIP2,DREB2A-interacting,protein,2,LOC_Os03g43360.2,zinc,finger,,C3HC4,type,domain,containing,protein,,expressed
Chr02_5377535	Chr02	5377535	1	Sobic.002G055800	5310116	5313448	Sobic.002G055800.3.p,K16277
Chr02_5377535	Chr02	5377535	1	Sobic.002G055800	5310116	5313448	Sobic.002G055800.4.p,K16277
Chr02_5377535	Chr02	5377535	1	Sobic.002G055900	5321522	5322839	Sobic.002G055900.1.p,PF02309,PTHR31734,PTHR31734:SF8,K14484,GO:0006355,GO:0005634,AT1G04240.1,IAA3,SHY2,AUX/IAA,transcriptional,regulator,family,protein,LOC_Os07g08460.1,OsIAA24,-,Auxin-responsive,Aux/IAA,gene,family,member,,expressed
Chr02_5377535	Chr02	5377535	1	Sobic.002G056000	5374690	5386770	Sobic.002G056000.1.p,PF01426,PF00145,PF12047,PTHR10629,PTHR10629:SF36,KOG0919,2.1.1.37,K00558,GO:0003682,AT5G49160.1,DDM2,DMT01,DMT1,MET1,MET2,METI,methyltransferase,1,LOC_Os07g08500.1,C-5,cytosine-specific,DNA,methylase,,putative,,expressed
Chr02_5377535	Chr02	5377535	1	Sobic.002G056000	5374690	5386770	Sobic.002G056000.2.p,PF01426,PF00145,PF12047,PTHR10629,PTHR10629:SF36,KOG0919,2.1.1.37,K00558,GO:0003682,AT5G49160.1,DDM2,DMT01,DMT1,MET1,MET2,METI,methyltransferase,1,LOC_Os07g08500.1,C-5,cytosine-specific,DNA,methylase,,putative,,expressed
Chr02_5377535	Chr02	5377535	1	Sobic.002G056000	5374690	5386770	Sobic.002G056000.3.p,PF01426,PF00145,PF12047,PTHR10629,PTHR10629:SF36,KOG0919,2.1.1.37,K00558,GO:0003682,AT5G49160.1,DDM2,DMT01,DMT1,MET1,MET2,METI,methyltransferase,1,LOC_Os07g08500.1,C-5,cytosine-specific,DNA,methylase,,putative,,expressed
Chr02_5377535	Chr02	5377535	1	Sobic.002G056000	5374690	5386770	Sobic.002G056000.4.p,PF01426,PF00145,PF12047,PTHR10629,PTHR10629:SF36,KOG0919,2.1.1.37,K00558,GO:0003682,AT5G49160.1,DDM2,DMT01,DMT1,MET1,MET2,METI,methyltransferase,1,LOC_Os07g08500.1,C-5,cytosine-specific,DNA,methylase,,putative,,expressed
Chr02_5377535	Chr02	5377535	1	Sobic.002G056100	5388172	5391418	Sobic.002G056100.1.p,PTHR23155,PTHR23155:SF498,AT4G27190.1,NB-ARC,domain-containing,disease,resistance,protein,LOC_Os04g08390.1,Leucine,Rich,Repeat,family,protein,,expressed
Chr02_5377535	Chr02	5377535	1	Sobic.002G056200	5443655	5445738	Sobic.002G056200.1.p,PF00203,PTHR11880,PTHR11880:SF10,KOG0898,K02958,GO:0006412,GO:0005840,GO:0003735,AT5G09500.1,Ribosomal,protein,S19,family,protein,LOC_Os07g08660.1,40S,ribosomal,protein,S15,,putative,,expressed
Chr02_5377535	Chr02	5377535	1	Sobic.002G056300	5462484	5463829	Sobic.002G056300.1.p,PF00538,PTHR11467,PTHR11467:SF47,KOG4012,K11275,GO:0006334,GO:0005634,GO:0003677,GO:0000786,AT2G30620.2,winged-helix,DNA-binding,transcription,factor,family,protein,LOC_Os07g08710.1,AT,hook-containing,DNA-binding,protein,,putative,,expressed
Chr02_5377535	Chr02	5377535	1	Sobic.002G056400	5465159	5477940	Sobic.002G056400.1.p,PF03731,PF02735,PF03730,PF02037,PTHR12604:SF2,PTHR12604,KOG2327,3.6.4.12,K10884,GO:0000723,GO:0003684,GO:0005634,GO:0042162,GO:0043564,GO:0003677,GO:0004003,GO:0006303,AT1G16970.1,ATKU70,KU70,KU70,homolog,LOC_Os07g08729.1,ATP-dependent,DNA,helicase,2,subunit,1,,putative,,expressed
Chr02_61910163	Chr02	61910163	1	Sobic.002G226300	61816211	61816903	Sobic.002G226300.1.p,PF13833,PF13499,PTHR10891,PTHR10891:SF572,KOG0027,K13448,AT2G15680.1,Calcium-binding,EF-hand,family,protein,LOC_Os01g72100.1,OsCML10,-,Calmodulin-related,calcium,sensor,protein,,expressed
Chr02_61910163	Chr02	61910163	1	Sobic.002G226400	61818385	61819252	Sobic.002G226400.1.p,PF13202,PTHR10891,PTHR10891:SF575,GO:0005509,AT3G22930.1,CML11,calmodulin-like,11,LOC_Os09g28510.1,EF,hand,family,protein,,putative,,expressed
Chr02_61910163	Chr02	61910163	1	Sobic.002G226500	61857257	61859003	Sobic.002G226500.1.p,PTHR31722,PTHR31722:SF6,AT4G34419.1,LOC_Os09g28520.1,expressed,protein
Chr02_61910163	Chr02	61910163	1	Sobic.002G226600	61859381	61859707	Sobic.002G226600.1.p
Chr02_61910163	Chr02	61910163	1	Sobic.002G226700	61861317	61863067	Sobic.002G226700.2.p,PTHR33312,PTHR33312:SF1,K14499,AT5G42750.1,BKI1,BRI1,kinase,inhibitor,1,LOC_Os09g28550.1,expressed,protein
Chr02_61910163	Chr02	61910163	1	Sobic.002G226800	61867876	61873754	Sobic.002G226800.1.p,PF00481,PTHR13832,PTHR13832:SF320,KOG0698,3.1.3.16,GO:0003824,GO:0006470,GO:0004722,AT1G47380.1,Protein,phosphatase,2C,family,protein,LOC_Os09g28560.1,protein,phosphotase,protein,,putative,,expressed
Chr02_61910163	Chr02	61910163	1	Sobic.002G226800	61867876	61873754	Sobic.002G226800.2.p,PF00481,PTHR13832,PTHR13832:SF320,KOG0698,3.1.3.16,GO:0003824,GO:0006470,GO:0004722,AT1G47380.1,Protein,phosphatase,2C,family,protein,LOC_Os09g28560.1,protein,phosphotase,protein,,putative,,expressed
Chr02_61910163	Chr02	61910163	1	Sobic.002G226800	61867876	61873754	Sobic.002G226800.3.p,PF00481,PTHR13832,PTHR13832:SF320,KOG0698,3.1.3.16,GO:0003824,GO:0006470,GO:0004722,AT1G47380.1,Protein,phosphatase,2C,family,protein,LOC_Os09g28560.1,protein,phosphotase,protein,,putative,,expressed
Chr02_61910163	Chr02	61910163	1	Sobic.002G226900	61878966	61894307	Sobic.002G226900.1.p,PF08240,PF13561,PF00107,PTHR11695,PTHR11695:SF264,KOG4169,1.1.1.141,K07119,GO:0055114,GO:0016491,GO:0008270,AT1G49670.1,NQR,ARP,protein,(REF),LOC_Os09g28570.1,zinc-binding,alcohol,dehydrogenase,domain-containing,protein,2,,putative,,expressed
Chr02_61910163	Chr02	61910163	1	Sobic.002G227000	61897851	61912190	Sobic.002G227000.1.p,PF08240,PF13561,PF00107,PTHR11695,PTHR11695:SF264,KOG4169,1.1.1.141,K07119,GO:0055114,GO:0016491,GO:0008270,AT1G49670.1,NQR,ARP,protein,(REF),LOC_Os09g28570.1,zinc-binding,alcohol,dehydrogenase,domain-containing,protein,2,,putative,,expressed
Chr02_61910163	Chr02	61910163	1	Sobic.002G227000	61897851	61912190	Sobic.002G227000.2.p,PF08240,PF13561,PF00107,PTHR11695,PTHR11695:SF264,KOG4169,1.1.1.141,K07119,GO:0055114,GO:0016491,GO:0008270,AT1G49670.1,NQR,ARP,protein,(REF),LOC_Os09g28570.1,zinc-binding,alcohol,dehydrogenase,domain-containing,protein,2,,putative,,expressed
Chr02_61910163	Chr02	61910163	1	Sobic.002G227000	61897851	61912190	Sobic.002G227000.3.p,PF08240,PF13561,PF13602,PF00107,PTHR11695,PTHR11695:SF264,KOG4169,1.1.1.141,GO:0055114,GO:0016491,GO:0008270,AT1G49670.1,NQR,ARP,protein,(REF),LOC_Os09g28570.1,zinc-binding,alcohol,dehydrogenase,domain-containing,protein,2,,putative,,expressed
Chr02_61910163	Chr02	61910163	1	Sobic.002G227100	61909895	61913947	Sobic.002G227100.1.p,PF02234,PTHR10265,GO:0007050,GO:0005634,GO:0004861,AT3G24810.1,ICK3,KRP5,Cyclin-dependent,kinase,inhibitor,family,protein,LOC_Os10g33310.1,cyclin-dependent,kinase,inhibitor,,putative,,expressed
Chr02_61910163	Chr02	61910163	1	Sobic.002G227200	61920746	61924137	Sobic.002G227200.1.p,PF05207,KOG2923,AT4G10130.1,DNAJ,heat,shock,N-terminal,domain-containing,protein,LOC_Os09g28590.1,AGAP010609-PA,,putative,,expressed
Chr02_61910163	Chr02	61910163	1	Sobic.002G227200	61920746	61924137	Sobic.002G227200.3.p,PF05207,PF00226,PTHR21454,PTHR21454:SF4,KOG2923,K17867,AT4G10130.1,DNAJ,heat,shock,N-terminal,domain-containing,protein,LOC_Os09g28590.2,AGAP010609-PA,,putative,,expressed
Chr02_61910163	Chr02	61910163	1	Sobic.002G227200	61920746	61924137	Sobic.002G227200.4.p,PF05207,PF00226,PTHR21454,PTHR21454:SF4,KOG2923,K17867,AT4G10130.1,DNAJ,heat,shock,N-terminal,domain-containing,protein,LOC_Os09g28590.2,AGAP010609-PA,,putative,,expressed
Chr02_61910163	Chr02	61910163	1	Sobic.002G227200	61920746	61924137	Sobic.002G227200.5.p,PF05207,KOG2923,AT4G10130.1,DNAJ,heat,shock,N-terminal,domain-containing,protein,LOC_Os09g28590.2,AGAP010609-PA,,putative,,expressed
Chr02_61910163	Chr02	61910163	1	Sobic.002G227200	61920746	61924137	Sobic.002G227200.6.p,PF05207,KOG2923,AT4G10130.1,DNAJ,heat,shock,N-terminal,domain-containing,protein,LOC_Os09g28590.2,AGAP010609-PA,,putative,,expressed
Chr02_61910163	Chr02	61910163	1	Sobic.002G227300	61926478	61928948	Sobic.002G227300.1.p,PTHR36324,PTHR36324:SF1,AT1G47410.2,LOC_Os09g28600.1,expressed,protein
Chr02_61910163	Chr02	61910163	1	Sobic.002G227400	61930869	61933428	Sobic.002G227400.1.p,PF01535,PF12854,PF13041,PTHR24015,PTHR24015:SF874,AT1G62670.1,RPF2,rna,processing,factor,2,LOC_Os04g28234.2,Rf1,,mitochondrial,precursor,,putative,,expressed
Chr02_61910163	Chr02	61910163	1	Sobic.002G227500	61936520	61944823	Sobic.002G227500.1.p,PF00626,PF04810,PF04815,PF08033,PF04811,PTHR11141,PTHR11141:SF9,K14006,GO:0030127,GO:0008270,GO:0006888,GO:0006886,AT2G21630.1,Sec23/Sec24,protein,transport,family,protein,LOC_Os08g36994.1,protein,transport,protein,,putative,,expressed
Chr02_61910163	Chr02	61910163	1	Sobic.002G227700	61945121	61947922	Sobic.002G227700.3.p,PF00135,PTHR23024,PTHR23024:SF151,KOG1515,4.2.99.22,3.1.1.1,AT1G47480.1,alpha/beta-Hydrolases,superfamily,protein,LOC_Os09g28620.1,gibberellin,receptor,GID1L2,,putative,,expressed
Chr02_61910163	Chr02	61910163	1	Sobic.002G227800	61947278	61951741	Sobic.002G227800.1.p,PF00135,PTHR23024,PTHR23024:SF151,KOG1515,4.2.99.22,3.1.1.1,AT3G48700.1,ATCXE13,CXE13,carboxyesterase,13,LOC_Os09g28650.1,gibberellin,receptor,,putative,,expressed
Chr02_61910163	Chr02	61910163	1	Sobic.002G227900	61957542	61959386	Sobic.002G227900.1.p,PF12695,PTHR23024,PTHR23024:SF165,KOG1515,4.2.99.22,3.1.1.1,AT1G47480.1,alpha/beta-Hydrolases,superfamily,protein,LOC_Os09g28690.1,gibberellin,receptor,GID1L2,,putative,,expressed
Chr02_61910163	Chr02	61910163	1	Sobic.002G228000	61968598	61970330	Sobic.002G228000.1.p,PF00135,PTHR23024,PTHR23024:SF137,KOG1515,4.2.99.22,3.1.1.1,AT1G47480.1,alpha/beta-Hydrolases,superfamily,protein,LOC_Os09g28720.1,alpha/beta,hydrolase,fold,,putative,,expressed
Chr02_61910163	Chr02	61910163	1	Sobic.002G228100	61973783	61974796	Sobic.002G228100.1.p,PF00135,PTHR23024,PTHR23024:SF192,KOG1515,4.2.99.22,AT1G47480.1,alpha/beta-Hydrolases,superfamily,protein,LOC_Os09g28280.1,gibberellin,receptor,GID1L2,,putative,,expressed
Chr02_61910163	Chr02	61910163	1	Sobic.002G228200	61978188	61980567	Sobic.002G228200.1.p,PF12695,PTHR23024,PTHR23024:SF171,KOG1515,4.2.99.22,3.1.1.1,AT1G47480.1,alpha/beta-Hydrolases,superfamily,protein,LOC_Os09g28730.1,gibberellin,receptor,GID1L2,,putative,,expressed
Chr02_61910163	Chr02	61910163	1	Sobic.002G228300	61980193	61981273	Sobic.002G228300.1.p
Chr02_61910163	Chr02	61910163	1	Sobic.002G228400	61981349	61984595	Sobic.002G228400.1.p,PF00135,PTHR23024,PTHR23024:SF164,KOG1515,3.1.1.1,AT1G47480.1,alpha/beta-Hydrolases,superfamily,protein,LOC_Os09g28740.1,gibberellin,receptor,GID1L2,,putative,,expressed
Chr02_61910163	Chr02	61910163	1	Sobic.002G228400	61981349	61984595	Sobic.002G228400.3.p,PF00135,PTHR23024,PTHR23024:SF164,KOG1515,3.1.1.1,AT1G47480.1,alpha/beta-Hydrolases,superfamily,protein,LOC_Os09g28740.1,gibberellin,receptor,GID1L2,,putative,,expressed
Chr02_61910163	Chr02	61910163	1	Sobic.002G228400	61981349	61984595	Sobic.002G228400.4.p,PF00135,PTHR23024,PTHR23024:SF164,KOG1515,3.1.1.1,AT1G47480.1,alpha/beta-Hydrolases,superfamily,protein,LOC_Os09g28740.1,gibberellin,receptor,GID1L2,,putative,,expressed
Chr02_61910163	Chr02	61910163	1	Sobic.002G228500	61989164	61990531	Sobic.002G228500.1.p,PF00135,PTHR23024,PTHR23024:SF131,KOG1515,4.2.99.22,3.1.1.1,AT3G48700.1,ATCXE13,CXE13,carboxyesterase,13,LOC_Os09g28750.1,gibberellin,receptor,GID1L2,,putative,,expressed
Chr02_61910163	Chr02	61910163	1	Sobic.002G228600	61990730	61991931	Sobic.002G228600.1.p,PF00135,PTHR23024,PTHR23024:SF191,KOG1515,4.2.1.105,3.1.1.1,AT1G19190.1,alpha/beta-Hydrolases,superfamily,protein,LOC_Os08g37060.1,gibberellin,receptor,GID1L2,,putative,,expressed
Chr02_61910163	Chr02	61910163	1	Sobic.002G228700	61996126	61998393	Sobic.002G228700.1.p,PF01734,PTHR32176,PTHR32176:SF12,KOG0513,GO:0006629,AT2G26560.1,PLA,IIA,PLA2A,PLP2,phospholipase,A,2A,LOC_Os09g28770.1,patatin,,putative,,expressed
Chr02_61910163	Chr02	61910163	1	Sobic.002G228800	62000745	62001445	Sobic.002G228800.1.p,LOC_Os09g28780.1,expressed,protein
Chr02_61910163	Chr02	61910163	1	Sobic.002G228900	62010091	62014237	Sobic.002G228900.1.p,PF00076,PTHR24012,PTHR24012:SF352,KOG0148,GO:0003676,AT1G47490.1,ATRBP47C,RBP47C,RNA-binding,protein,47C,LOC_Os09g28810.1,RNA,recognition,motif,containing,protein,,putative,,expressed
Chr02_61910163	Chr02	61910163	1	Sobic.002G228900	62010091	62014237	Sobic.002G228900.2.p,PF00076,PTHR24012,PTHR24012:SF352,KOG0148,GO:0003676,AT1G47490.1,ATRBP47C,RBP47C,RNA-binding,protein,47C,LOC_Os09g28810.1,RNA,recognition,motif,containing,protein,,putative,,expressed
Chr03_1527219	Chr03	1527219	1	Sobic.003G015700	1426081	1429733	Sobic.003G015700.1.p,PF09478,PF00759,PTHR22298,PTHR22298:SF19,3.2.1.4,GO:0030246,GO:0005975,GO:0004553,AT4G11050.1,AtGH9C3,GH9C3,glycosyl,hydrolase,9C3,LOC_Os01g12070.1,endoglucanase,precursor,,putative,,expressed
Chr03_1527219	Chr03	1527219	1	Sobic.003G015800	1430662	1436632	Sobic.003G015800.1.p,PF09478,PF00759,PTHR22298,PTHR22298:SF19,3.2.1.4,GO:0030246,GO:0005975,GO:0004553,AT4G11050.1,AtGH9C3,GH9C3,glycosyl,hydrolase,9C3,LOC_Os01g12070.1,endoglucanase,precursor,,putative,,expressed
Chr03_1527219	Chr03	1527219	1	Sobic.003G015900	1431830	1439346	Sobic.003G015900.1.p,PF04889,PTHR12718,KOG3228,K12863,GO:0005681,GO:0000398,AT3G13200.1,EMB2769,Cwf15,/,Cwc15,cell,cycle,control,family,protein,LOC_Os06g01700.1,CWC15,homolog,A,,putative,,expressed
Chr03_1527219	Chr03	1527219	1	Sobic.003G015950	1447400	1448967	Sobic.003G015950.1.p,3.1.3.16,AT5G59220.1,HAI1,highly,ABA-induced,PP2C,gene,1,LOC_Os04g42260.1,protein,phosphatase,2C,,putative,,expressed
Chr03_1527219	Chr03	1527219	1	Sobic.003G016000	1451110	1452311	Sobic.003G016000.1.p,PTHR33076,PTHR33076:SF8,AT4G33355.1,Bifunctional,inhibitor/lipid-transfer,protein/seed,storage,2S,albumin,superfamily,protein,LOC_Os01g12020.1,LTPL18,-,Protease,inhibitor/seed,storage/LTP,family,protein,precursor,,expressed
Chr03_1527219	Chr03	1527219	1	Sobic.003G016100	1456327	1457479	Sobic.003G016100.1.p,LOC_Os01g12000.1,expressed,protein
Chr03_1527219	Chr03	1527219	1	Sobic.003G016200	1458784	1461845	Sobic.003G016200.1.p,PTHR15537,PTHR15537:SF3,AT5G36000.1,LOC_Os01g11990.1,expressed,protein
Chr03_1527219	Chr03	1527219	1	Sobic.003G016300	1465773	1469393	Sobic.003G016300.2.p,PF04178,PTHR23137,KOG2887,GO:0016192,GO:0016021,GO:0006810,AT5G24170.1,Got1/Sft2-like,vescicle,transport,protein,family,LOC_Os01g11980.1,SFT2,,putative,,expressed
Chr03_1527219	Chr03	1527219	1	Sobic.003G016400	1470257	1471710	Sobic.003G016400.1.p,PTHR37227,PTHR37227:SF1,AT3G25545.1,LOC_Os01g11970.1,expressed,protein
Chr03_1527219	Chr03	1527219	1	Sobic.003G016500	1476411	1484547	Sobic.003G016500.1.p,PF13831,PF00855,PF00856,PF13832,PTHR13793,PTHR13793:SF5,2.1.1.43,GO:0005515,AT4G27910.1,ATX4,SDG16,SET,domain,protein,16,LOC_Os01g11952.1,histone-lysine,N-methyltransferase,ATX5,,putative,,expressed
Chr03_1527219	Chr03	1527219	1	Sobic.003G016600	1484832	1488367	Sobic.003G016600.1.p,PF00657,PTHR22835,PTHR22835:SF181,3.1.1.1,GO:0016788,AT5G45910.1,GDSL-like,Lipase/Acylhydrolase,superfamily,protein,LOC_Os01g11650.1,GDSL-like,lipase/acylhydrolase,,putative,,expressed
Chr03_1527219	Chr03	1527219	1	Sobic.003G016800	1487582	1492186	Sobic.003G016800.1.p,PF00657,PTHR22835,PTHR22835:SF243,3.1.1.1,GO:0016788,AT5G45910.1,GDSL-like,Lipase/Acylhydrolase,superfamily,protein,LOC_Os01g11700.1,GDSL-like,lipase/acylhydrolase,,putative,,expressed
Chr03_1527219	Chr03	1527219	1	Sobic.003G016700	1488105	1489804	Sobic.003G016700.1.p,PF12937,PTHR32133,PTHR32133:SF101,GO:0005515,LOC_Os10g12200.1,OsFBX380,-,F-box,domain,containing,protein,,expressed
Chr03_1527219	Chr03	1527219	1	Sobic.003G016900	1497301	1502815	Sobic.003G016900.1.p,PF08920,PTHR12097,PTHR12097:SF1,K12828,AT5G64270.1,splicing,factor,,putative,LOC_Os02g05310.4,splicing,factor,3B,subunit,1,,putative,,expressed
Chr03_1527219	Chr03	1527219	1	Sobic.003G016900	1497301	1502815	Sobic.003G016900.4.p,PF08920,PTHR12097,PTHR12097:SF1,K12828,AT5G64270.1,splicing,factor,,putative,LOC_Os02g05310.2,splicing,factor,3B,subunit,1,,putative,,expressed
Chr03_1527219	Chr03	1527219	1	Sobic.003G016900	1497301	1502815	Sobic.003G016900.5.p,PF08920,PTHR12097,PTHR12097:SF1,K12828,AT5G64270.1,splicing,factor,,putative,LOC_Os02g05310.2,splicing,factor,3B,subunit,1,,putative,,expressed
Chr03_1527219	Chr03	1527219	1	Sobic.003G016950	1502874	1504364	Sobic.003G016950.1.p
Chr03_1527219	Chr03	1527219	1	Sobic.003G017000	1504698	1507253	Sobic.003G017000.1.p
Chr03_1527219	Chr03	1527219	1	Sobic.003G017100	1509730	1516044	Sobic.003G017100.1.p,PF00005,PF05992,PTHR11384,PTHR11384:SF3,3.6.3.47,GO:0016887,GO:0005524,GO:0016021,GO:0006810,GO:0005215,AT1G54350.1,ABC,transporter,family,protein,LOC_Os01g11946.1,ABC,transporter,,ATP-binding,protein,,putative,,expressed
Chr03_1527219	Chr03	1527219	1	Sobic.003G017100	1509730	1516044	Sobic.003G017100.2.p,PF05992,PF00005,PTHR11384,PTHR11384:SF3,KOG0060,3.6.3.47,GO:0016021,GO:0006810,GO:0005215,GO:0016887,GO:0005524,AT1G54350.1,ABC,transporter,family,protein,LOC_Os01g11946.2,ABC,transporter,,ATP-binding,protein,,putative,,expressed
Chr03_1527219	Chr03	1527219	1	Sobic.003G017200	1518090	1523940	Sobic.003G017200.1.p,PF01161,PTHR11362,PTHR11362:SF21,KOG3346,K16223,AT1G65480.1,FT,PEBP,(phosphatidylethanolamine-binding,protein),family,protein,LOC_Os01g11940.1,osFTL1,FT-Like1,homologous,to,Flowering,Locus,T,gene;,contains,Pfam,profile,PF01161:,Phosphatidylethanolamine-binding,protein,,expressed
Chr03_1527219	Chr03	1527219	1	Sobic.003G017300	1534573	1541295	Sobic.003G017300.1.p,PF00117,PF06418,PTHR11550,PTHR11550:SF6,6.3.4.2,K01937,GO:0006221,GO:0003883,AT1G30820.1,CTP,synthase,family,protein,LOC_Os01g43020.1,CTP,synthase,,putative,,expressed
Chr03_1527219	Chr03	1527219	1	Sobic.003G017300	1534573	1541295	Sobic.003G017300.2.p,PF00117,PF06418,PTHR11550,PTHR11550:SF6,6.3.4.2,K01937,GO:0006221,GO:0003883,AT1G30820.1,CTP,synthase,family,protein,LOC_Os01g43020.1,CTP,synthase,,putative,,expressed
Chr03_1527219	Chr03	1527219	1	Sobic.003G017300	1534573	1541295	Sobic.003G017300.3.p,PF00117,PF06418,PTHR11550,PTHR11550:SF6,6.3.4.2,K01937,GO:0006221,GO:0003883,AT1G30820.1,CTP,synthase,family,protein,LOC_Os01g43020.1,CTP,synthase,,putative,,expressed
Chr03_1527219	Chr03	1527219	1	Sobic.003G017300	1534573	1541295	Sobic.003G017300.4.p,PF00117,PF06418,PTHR11550,PTHR11550:SF6,6.3.4.2,K01937,GO:0006221,GO:0003883,AT1G30820.1,CTP,synthase,family,protein,LOC_Os01g43020.1,CTP,synthase,,putative,,expressed
Chr03_1527219	Chr03	1527219	1	Sobic.003G017400	1540890	1544660	Sobic.003G017400.1.p,PF02880,PF00408,PF02878,PTHR22573,PTHR22573:SF15,5.4.2.3,K01836,GO:0016868,GO:0005975,GO:0071704,AT5G18070.1,DRT101,phosphoglucosamine,mutase-related,LOC_Os07g09720.1,phosphoacetylglucosamine,mutase,,putative,,expressed
Chr03_1527219	Chr03	1527219	1	Sobic.003G017500	1545403	1550152	Sobic.003G017500.1.p,PF00085,PF13414,PTHR22904,PTHR22904:SF366,KOG0548,KOG0907,GO:0045454,AT2G42580.1,TTL3,VIT,tetratricopetide-repeat,thioredoxin-like,3,LOC_Os05g11990.1,TTL1,,putative,,expressed
Chr03_1527219	Chr03	1527219	1	Sobic.003G017601	1566767	1569070	Sobic.003G017601.1.p,PF00010,PTHR12565,PTHR12565:SF181,GO:0046983,AT1G68810.1,basic,helix-loop-helix,(bHLH),DNA-binding,superfamily,protein,LOC_Os01g11910.1,basic,helix-loop-helix,,putative,,expressed
Chr03_1527219	Chr03	1527219	1	Sobic.003G017700	1573493	1576539	Sobic.003G017700.2.p,PF01965,PTHR11019,PTHR11019:SF100,KOG2764,AT1G53280.1,Class,I,glutamine,amidotransferase-like,superfamily,protein,LOC_Os01g11880.1,DJ-1,family,protein,,putative,,expressed
Chr03_1527219	Chr03	1527219	1	Sobic.003G017700	1573493	1576539	Sobic.003G017700.3.p,PF01965,PTHR11019,PTHR11019:SF100,KOG2764,AT1G53280.1,Class,I,glutamine,amidotransferase-like,superfamily,protein,LOC_Os01g11880.1,DJ-1,family,protein,,putative,,expressed
Chr03_1527219	Chr03	1527219	1	Sobic.003G017700	1573493	1576539	Sobic.003G017700.4.p,PF01965,PTHR11019,PTHR11019:SF100,KOG2764,AT1G53280.1,Class,I,glutamine,amidotransferase-like,superfamily,protein,LOC_Os01g11880.1,DJ-1,family,protein,,putative,,expressed
Chr03_1527219	Chr03	1527219	1	Sobic.003G017700	1573493	1576539	Sobic.003G017700.5.p,PF01965,PTHR11019,PTHR11019:SF100,KOG2764,AT1G53280.1,Class,I,glutamine,amidotransferase-like,superfamily,protein,LOC_Os01g11880.1,DJ-1,family,protein,,putative,,expressed
Chr03_1527219	Chr03	1527219	1	Sobic.003G017800	1577945	1583560	Sobic.003G017800.1.p,PF01965,PTHR11019,PTHR11019:SF95,KOG2764,AT1G53280.1,Class,I,glutamine,amidotransferase-like,superfamily,protein,LOC_Os01g11860.1,DJ-1,family,protein,,putative,,expressed
Chr03_1527219	Chr03	1527219	1	Sobic.003G017800	1577945	1583560	Sobic.003G017800.2.p,PF01965,PTHR11019:SF95,PTHR11019,KOG2764,AT1G53280.1,Class,I,glutamine,amidotransferase-like,superfamily,protein,LOC_Os01g11860.1,DJ-1,family,protein,,putative,,expressed
Chr03_1527219	Chr03	1527219	1	Sobic.003G017900	1588747	1593881	Sobic.003G017900.1.p,LOC_Os10g32470.1,expressed,protein
Chr03_1527219	Chr03	1527219	1	Sobic.003G018000	1595535	1598853	Sobic.003G018000.1.p,PTHR33388,PTHR33388:SF1,LOC_Os01g11430.1,expressed,protein
Chr03_1527219	Chr03	1527219	1	Sobic.003G018000	1595535	1598853	Sobic.003G018000.2.p,PTHR33388,PTHR33388:SF1,LOC_Os01g11430.1,expressed,protein
Chr03_1527219	Chr03	1527219	1	Sobic.003G018150	1612914	1615247	Sobic.003G018150.1.p
Chr03_1527219	Chr03	1527219	1	Sobic.003G018300	1625681	1626234	Sobic.003G018300.1.p,PF13639,PTHR14155,PTHR14155:SF152,GO:0008270,GO:0005515,AT2G42350.1,RING/U-box,superfamily,protein,LOC_Os01g11480.1,zinc,finger,,C3HC4,type,domain,containing,protein,,expressed
Chr03_3387870	Chr03	3387870	1	Sobic.003G035900	3287186	3289168	Sobic.003G035900.1.p,PF02668,PTHR10696,PTHR10696:SF21,GO:0055114,GO:0016491,AT3G21360.1,2-oxoglutarate,(2OG),and,Fe(II)-dependent,oxygenase,superfamily,protein,LOC_Os01g09430.1,expressed,protein
Chr03_3387870	Chr03	3387870	1	Sobic.003G036000	3299322	3305602	Sobic.003G036000.1.p,PF00390,PF03949,PTHR23406,PTHR23406:SF29,1.1.1.40,K00029,GO:0055114,GO:0004471,GO:0051287,AT1G79750.1,ATNADP-ME4,NADP-ME4,NADP-malic,enzyme,4,LOC_Os01g09320.1,NADP-dependent,malic,enzyme,,chloroplast,precursor,,putative,,expressed
Chr03_3387870	Chr03	3387870	1	Sobic.003G036000	3299322	3305602	Sobic.003G036000.2.p,PF03949,PF00390,PTHR23406,PTHR23406:SF29,1.1.1.40,GO:0055114,GO:0051287,GO:0004471,AT5G25880.1,ATNADP-ME3,NADP-ME3,NADP-malic,enzyme,3,LOC_Os01g09320.1,NADP-dependent,malic,enzyme,,chloroplast,precursor,,putative,,expressed
Chr03_3387870	Chr03	3387870	1	Sobic.003G036100	3309563	3310290	Sobic.003G036100.1.p
Chr03_3387870	Chr03	3387870	1	Sobic.003G036200	3317184	3322427	Sobic.003G036200.1.p,PF00390,PF03949,PTHR23406,PTHR23406:SF29,1.1.1.40,K00029,GO:0055114,GO:0004471,GO:0051287,AT1G79750.1,ATNADP-ME4,NADP-ME4,NADP-malic,enzyme,4,LOC_Os01g09320.1,NADP-dependent,malic,enzyme,,chloroplast,precursor,,putative,,expressed
Chr03_3387870	Chr03	3387870	1	Sobic.003G036300	3325256	3329584	Sobic.003G036300.1.p,PF03171,PF14226,PTHR10209,PTHR10209:SF146,KOG0143,1.14.11.6,GO:0055114,GO:0016491,AT1G35190.1,2-oxoglutarate,(2OG),and,Fe(II)-dependent,oxygenase,superfamily,protein,LOC_Os01g09300.2,oxidoreductase,,putative,,expressed
Chr03_3387870	Chr03	3387870	1	Sobic.003G036300	3325256	3329584	Sobic.003G036300.2.p,PF03171,PF14226,PTHR10209,PTHR10209:SF146,KOG0143,1.14.11.6,GO:0055114,GO:0016491,AT1G35190.1,2-oxoglutarate,(2OG),and,Fe(II)-dependent,oxygenase,superfamily,protein,LOC_Os01g09300.3,oxidoreductase,,putative,,expressed
Chr03_3387870	Chr03	3387870	1	Sobic.003G036400	3331812	3341847	Sobic.003G036400.1.p,PF01399,PTHR14005,K03254,GO:0005515,AT4G11420.1,ATEIF3A-1,ATTIF3A1,EIF3A,EIF3A-1,TIF3A1,eukaryotic,translation,initiation,factor,3A,LOC_Os01g03070.2,transposon,protein,,putative,,unclassified,,expressed
Chr03_3387870	Chr03	3387870	1	Sobic.003G036500	3344491	3347786	Sobic.003G036500.1.p,PF00175,PTHR19370,PTHR19370:SF125,KOG0534,1.18.1.2,GO:0055114,GO:0016491,AT1G15140.1,FAD/NAD(P)-binding,oxidoreductase,LOC_Os01g03050.1,fruit,protein,PKIWI502,,putative,,expressed
Chr03_3387870	Chr03	3387870	1	Sobic.003G036500	3344491	3347786	Sobic.003G036500.2.p,PF00175,PTHR19370,PTHR19370:SF125,KOG0534,GO:0055114,GO:0016491,AT1G15140.1,FAD/NAD(P)-binding,oxidoreductase,LOC_Os01g03050.1,fruit,protein,PKIWI502,,putative,,expressed
Chr03_3387870	Chr03	3387870	1	Sobic.003G036600	3358242	3365059	Sobic.003G036600.1.p,PF00249,PTHR24078,PTHR24078:SF253,AT5G47390.1,myb-like,transcription,factor,family,protein,LOC_Os01g09280.1,myb-related,transcription,activator,,putative,,expressed
Chr03_3387870	Chr03	3387870	1	Sobic.003G036650	3367003	3368491	Sobic.003G036650.1.p
Chr03_3387870	Chr03	3387870	1	Sobic.003G036700	3381538	3384118	Sobic.003G036700.1.p,PF01565,PF09265,PTHR13878,PTHR13878:SF42,KOG1231,1.5.99.12,K00279,GO:0055114,GO:0050660,GO:0016491,GO:0019139,GO:0009690,AT4G29740.2,ATCKX4,CKX4,cytokinin,oxidase,4,LOC_Os01g09260.1,cytokinin,dehydrogenase,precursor,,putative,,expressed
Chr03_3387870	Chr03	3387870	1	Sobic.003G036800	3386008	3390065	Sobic.003G036800.1.p,PF00400,PTHR22844,PTHR22844:SF178,KOG0279,K10260,GO:0005515,AT5G51980.1,Transducin/WD40,repeat-like,superfamily,protein,LOC_Os01g09252.1,WD,domain,,G-beta,repeat,domain,containing,protein,,expressed
Chr03_3387870	Chr03	3387870	1	Sobic.003G036800	3386008	3390065	Sobic.003G036800.2.p,PF00400,PTHR22844,PTHR22844:SF178,KOG0279,K10260,GO:0005515,AT5G51980.1,Transducin/WD40,repeat-like,superfamily,protein,LOC_Os01g09252.1,WD,domain,,G-beta,repeat,domain,containing,protein,,expressed
Chr03_3387870	Chr03	3387870	1	Sobic.003G036800	3386008	3390065	Sobic.003G036800.3.p,PF00400,PTHR22844,PTHR22844:SF178,GO:0005515,AT5G51980.2,Transducin/WD40,repeat-like,superfamily,protein,LOC_Os01g09252.1,WD,domain,,G-beta,repeat,domain,containing,protein,,expressed
Chr03_3387870	Chr03	3387870	1	Sobic.003G036800	3386008	3390065	Sobic.003G036800.4.p,PF00400,PTHR22844,PTHR22844:SF178,GO:0005515,AT5G51980.2,Transducin/WD40,repeat-like,superfamily,protein,LOC_Os01g09252.1,WD,domain,,G-beta,repeat,domain,containing,protein,,expressed
Chr03_3387870	Chr03	3387870	1	Sobic.003G036900	3391787	3402643	Sobic.003G036900.1.p,PTHR31513,PTHR31513:SF4,AT5G11700.1,LOC_Os01g09246.1,glycine-rich,protein,,putative,,expressed
Chr03_3387870	Chr03	3387870	1	Sobic.003G036950	3414839	3416670	Sobic.003G036950.1.p
Chr03_3387870	Chr03	3387870	1	Sobic.003G037000	3459184	3466465	Sobic.003G037000.1.p,PF00433,PF07714,PF00069,PTHR24356,PTHR24356:SF206,2.7.11.1,GO:0006468,GO:0005524,GO:0004674,GO:0004672,AT4G33080.1,AGC,(cAMP-dependent,,cGMP-dependent,and,protein,kinase,C),kinase,family,protein,LOC_Os01g09200.1,AGC_AGC_other_NDRh_TRCd.1,-,ACG,kinases,include,homologs,to,PKA,,PKG,and,PKC,,expressed
Chr03_3387870	Chr03	3387870	1	Sobic.003G037100	3468242	3469666	Sobic.003G037100.1.p,LOC_Os01g09190.1,expressed,protein
Chr03_3387870	Chr03	3387870	1	Sobic.003G037200	3479751	3482672	Sobic.003G037200.1.p,PF00657,PTHR22835,PTHR22835:SF216,3.1.1.1,GO:0016788,AT5G03610.1,GDSL-like,Lipase/Acylhydrolase,superfamily,protein,LOC_Os09g39430.1,GDSL-like,lipase/acylhydrolase,,putative,,expressed
Chr03_4170255	Chr03	4170255	1	Sobic.003G044200	4066919	4072805	Sobic.003G044200.1.p,PF00168,PTHR10774,PTHR10774:SF80,GO:0005515,AT1G53590.1,NTMC2T6.1,NTMC2TYPE6.1,Calcium-dependent,lipid-binding,(CaLB,domain),family,protein,LOC_Os01g14050.1,C2,domain,containing,protein,,putative,,expressed
Chr03_4170255	Chr03	4170255	1	Sobic.003G044300	4076181	4078932	Sobic.003G044300.1.p,PF02580,PTHR10472,KOG3323,3.1.1.96,K07560,GO:0019478,GO:0016788,GO:0005737,AT4G18460.1,D-Tyr-tRNA(Tyr),deacylase,family,protein,LOC_Os01g14040.1,D-tyrosyl-tRNA,,putative,,expressed
Chr03_4170255	Chr03	4170255	1	Sobic.003G044400	4079303	4082022	Sobic.003G044400.1.p,PF01423,PTHR11021,KOG3482,K11098,AT4G30220.1,RUXF,small,nuclear,ribonucleoprotein,F,LOC_Os11g43620.1,LSM,domain,containing,protein,,expressed
Chr03_4170255	Chr03	4170255	1	Sobic.003G044500	4091000	4091547	Sobic.003G044500.1.p,LOC_Os06g39860.1,expressed,protein
Chr03_4170255	Chr03	4170255	1	Sobic.003G044600	4093311	4094382	Sobic.003G044600.1.p,PF08137,PTHR33102,PTHR33102:SF12,AT4G13395.1,DVL10,RTFL12,ROTUNDIFOLIA,like,12,LOC_Os05g08620.1,expressed,protein
Chr03_4170255	Chr03	4170255	1	Sobic.003G044700	4096791	4100487	Sobic.003G044700.1.p,PF13639,PTHR14155,PTHR14155:SF125,GO:0008270,GO:0005515,AT1G80400.1,RING/U-box,superfamily,protein,LOC_Os01g08340.1,zinc,finger,family,protein,,putative,,expressed
Chr03_4170255	Chr03	4170255	1	Sobic.003G044700	4096791	4100487	Sobic.003G044700.2.p,PF13639,PTHR14155,PTHR14155:SF125,GO:0008270,GO:0005515,AT1G80400.1,RING/U-box,superfamily,protein,LOC_Os01g08340.1,zinc,finger,family,protein,,putative,,expressed
Chr03_4170255	Chr03	4170255	1	Sobic.003G044700	4096791	4100487	Sobic.003G044700.3.p,PF13639,PTHR14155,PTHR14155:SF125,GO:0008270,GO:0005515,AT1G80400.1,RING/U-box,superfamily,protein,LOC_Os01g08340.1,zinc,finger,family,protein,,putative,,expressed
Chr03_4170255	Chr03	4170255	1	Sobic.003G044800	4103308	4105123	Sobic.003G044800.1.p,PF14541,PTHR13683,PTHR13683:SF298,KOG1339,3.4.23.12,GO:0006508,GO:0004190,AT1G64830.1,Eukaryotic,aspartyl,protease,family,protein,LOC_Os01g08330.1,aspartic,proteinase,nepenthesin-1,precursor,,putative,,expressed
Chr03_4170255	Chr03	4170255	1	Sobic.003G044900	4111857	4114700	Sobic.003G044900.1.p,PF02309,PTHR31734,PTHR31734:SF26,K14484,GO:0006355,GO:0005634,AT1G04250.1,AXR3,IAA17,AUX/IAA,transcriptional,regulator,family,protein,LOC_Os05g08570.2,OsIAA15,-,Auxin-responsive,Aux/IAA,gene,family,member,,expressed
Chr03_4170255	Chr03	4170255	1	Sobic.003G044900	4111857	4114700	Sobic.003G044900.2.p,PF02309,PTHR31734,PTHR31734:SF26,GO:0006355,GO:0005634,AT1G04250.1,AXR3,IAA17,AUX/IAA,transcriptional,regulator,family,protein,LOC_Os05g08570.1,OsIAA15,-,Auxin-responsive,Aux/IAA,gene,family,member,,expressed
Chr03_4170255	Chr03	4170255	1	Sobic.003G045000	4128791	4132084	Sobic.003G045000.1.p,PF01603,PTHR10257,PTHR10257:SF23,K11584,GO:0008601,GO:0007165,GO:0000159,AT5G25510.1,Protein,phosphatase,2A,regulatory,B,subunit,family,protein,LOC_Os05g08560.1,transposon,protein,,putative,,unclassified,,expressed
Chr03_4170255	Chr03	4170255	1	Sobic.003G045100	4133481	4136435	Sobic.003G045100.1.p,PF01940,PTHR13353,PTHR13353:SF8,KOG4491,GO:0016021,AT5G19930.2,Protein,of,unknown,function,DUF92,,transmembrane,LOC_Os01g08290.1,transmembrane,protein,,putative,,expressed
Chr03_4170255	Chr03	4170255	1	Sobic.003G045200	4136572	4140217	Sobic.003G045200.1.p,PF08585,PTHR13681,K18404,AT5G19950.2,Domain,of,unknown,function,(DUF1767),LOC_Os01g08280.1,expressed,protein
Chr03_4170255	Chr03	4170255	1	Sobic.003G045300	4142665	4151071	Sobic.003G045300.1.p,PF02361,PTHR33514,PTHR33514:SF3,AT3G21580.1,cobalt,ion,transmembrane,transporters,LOC_Os05g33230.1,cobalt,ion,transporter,,putative,,expressed
Chr03_4170255	Chr03	4170255	1	Sobic.003G045300	4142665	4151071	Sobic.003G045300.2.p,PF02361,PTHR33514,PTHR33514:SF3,AT3G21580.1,cobalt,ion,transmembrane,transporters,LOC_Os05g33230.1,cobalt,ion,transporter,,putative,,expressed
Chr03_4170255	Chr03	4170255	1	Sobic.003G045300	4142665	4151071	Sobic.003G045300.3.p,PF02361,PTHR33514,PTHR33514:SF3,AT3G21580.1,cobalt,ion,transmembrane,transporters,LOC_Os05g33230.1,cobalt,ion,transporter,,putative,,expressed
Chr03_4170255	Chr03	4170255	1	Sobic.003G045400	4151632	4154056	Sobic.003G045400.1.p,PF03876,PF00575,PTHR12709,KOG3298,2.7.7.6,K03015,GO:0006351,GO:0003899,GO:0003676,AT5G59180.1,NRPB7,DNA-directed,RNA,polymerase,II,LOC_Os05g33240.1,DNA-directed,RNA,polymerase,II,subunit,RPB7,,putative,,expressed
Chr03_4170255	Chr03	4170255	1	Sobic.003G045450	4154430	4155113	Sobic.003G045450.1.p,PTHR21235,PTHR21235:SF23,5.3.1.16,AT2G36230.1,APG10,HISN3,Aldolase-type,TIM,barrel,family,protein
Chr03_4170255	Chr03	4170255	1	Sobic.003G045501	4156810	4160674	Sobic.003G045501.1.p
Chr03_4170255	Chr03	4170255	1	Sobic.003G045551	4161549	4162152	Sobic.003G045551.1.p
Chr03_4170255	Chr03	4170255	1	Sobic.003G045600	4163179	4169170	Sobic.003G045600.1.p,PF01053,PTHR11751,PTHR11751:SF184,KOG0257,GO:0030170,AT1G80360.1,Pyridoxal,phosphate,(PLP)-dependent,transferases,superfamily,protein,LOC_Os01g08270.1,aminotransferase,,classes,I,and,II,,domain,containing,protein,,expressed
Chr03_4170255	Chr03	4170255	1	Sobic.003G045600	4163179	4169170	Sobic.003G045600.3.p,PF01053,PTHR11751:SF184,PTHR11751,KOG0257,GO:0030170,AT1G80360.1,Pyridoxal,phosphate,(PLP)-dependent,transferases,superfamily,protein,LOC_Os01g08270.1,aminotransferase,,classes,I,and,II,,domain,containing,protein,,expressed
Chr03_4170255	Chr03	4170255	1	Sobic.003G045600	4163179	4169170	Sobic.003G045600.4.p,PF01053,PTHR11751:SF184,PTHR11751,KOG0257,GO:0030170,AT1G80360.1,Pyridoxal,phosphate,(PLP)-dependent,transferases,superfamily,protein,LOC_Os01g08270.1,aminotransferase,,classes,I,and,II,,domain,containing,protein,,expressed
Chr03_4170255	Chr03	4170255	1	Sobic.003G045600	4163179	4169170	Sobic.003G045600.5.p,PF01053,PTHR11751,PTHR11751:SF184,KOG0257,GO:0030170,AT1G80360.1,Pyridoxal,phosphate,(PLP)-dependent,transferases,superfamily,protein,LOC_Os01g08270.1,aminotransferase,,classes,I,and,II,,domain,containing,protein,,expressed
Chr03_4170255	Chr03	4170255	1	Sobic.003G045600	4163179	4169170	Sobic.003G045600.6.p,PF01053,PTHR11751,PTHR11751:SF184,KOG0257,GO:0030170,AT1G80360.1,Pyridoxal,phosphate,(PLP)-dependent,transferases,superfamily,protein,LOC_Os01g08270.1,aminotransferase,,classes,I,and,II,,domain,containing,protein,,expressed
Chr03_4170255	Chr03	4170255	1	Sobic.003G045650	4169950	4170695	Sobic.003G045650.1.p
Chr03_4170255	Chr03	4170255	1	Sobic.003G045700	4178125	4187474	Sobic.003G045700.1.p,PF14510,PF08370,PF00005,PF01061,PTHR19241,PTHR19241:SF170,3.6.3.34,GO:0016887,GO:0005524,GO:0016020,AT2G26910.1,ATPDR4,PDR4,pleiotropic,drug,resistance,4,LOC_Os01g42410.1,pleiotropic,drug,resistance,protein,,putative,,expressed
Chr03_4170255	Chr03	4170255	1	Sobic.003G045700	4178125	4187474	Sobic.003G045700.2.p,PF08370,PF00005,PF01061,PTHR19241,PTHR19241:SF170,3.6.3.34,GO:0016887,GO:0005524,GO:0016020,AT2G26910.1,ATPDR4,PDR4,pleiotropic,drug,resistance,4,LOC_Os01g42410.1,pleiotropic,drug,resistance,protein,,putative,,expressed
Chr03_4170255	Chr03	4170255	1	Sobic.003G045800	4187861	4188557	Sobic.003G045800.1.p
Chr03_4170255	Chr03	4170255	1	Sobic.003G045900	4212218	4214432	Sobic.003G045900.1.p,PF14226,PF03171,PTHR10209,PTHR10209:SF95,KOG0143,1.14.11.15,K04124,GO:0055114,GO:0016491,AT1G15550.1,ATGA3OX1,GA3OX1,GA4,gibberellin,3-oxidase,1,LOC_Os01g08220.1,gibberellin,3-beta-dioxygenase,2-2,,putative,,expressed
Chr03_4170255	Chr03	4170255	1	Sobic.003G046000	4217206	4218404	Sobic.003G046000.1.p
Chr03_4170255	Chr03	4170255	1	Sobic.003G046200	4223160	4227056	Sobic.003G046200.2.p,PF00004,PF14363,PTHR23070,PTHR23070:SF27,KOG0743,GO:0005524,AT3G28610.1,P-loop,containing,nucleoside,triphosphate,hydrolases,superfamily,protein,LOC_Os07g09470.1,ATPase,,putative,,expressed
Chr03_4170255	Chr03	4170255	1	Sobic.003G046300	4229020	4237524	Sobic.003G046300.1.p,PF13423,PF02148,PF00627,PTHR24006,PTHR24006:SF449,3.4.19.12,K11836,GO:0008270,AT3G20630.1,ATUBP14,PER1,TTN6,UBP14,ubiquitin-specific,protease,14,LOC_Os01g08200.1,ubiquitin,carboxyl-terminal,hydrolase,14,,putative,,expressed
Chr03_4170255	Chr03	4170255	1	Sobic.003G046400	4238060	4248215	Sobic.003G046400.2.p,PF08513,PF00400,PTHR22847,PTHR22847:SF437,KOG0266,GO:0005515,AT4G32551.1,LUG,RON2,LisH,dimerisation,motif;WD40/YVTN,repeat-like-containing,domain,LOC_Os01g08190.1,transcriptional,corepressor,LEUNIG,,putative,,expressed
Chr03_4170255	Chr03	4170255	1	Sobic.003G046400	4238060	4248215	Sobic.003G046400.3.p,PF08513,PF00400,PTHR22847,PTHR22847:SF437,KOG0266,GO:0005515,AT4G32551.1,LUG,RON2,LisH,dimerisation,motif;WD40/YVTN,repeat-like-containing,domain,LOC_Os01g08190.1,transcriptional,corepressor,LEUNIG,,putative,,expressed
Chr03_4170255	Chr03	4170255	1	Sobic.003G046400	4238060	4248215	Sobic.003G046400.5.p,PF08513,PF00400,PTHR22847,PTHR22847:SF437,KOG0266,GO:0005515,AT4G32551.1,LUG,RON2,LisH,dimerisation,motif;WD40/YVTN,repeat-like-containing,domain,LOC_Os01g08190.1,transcriptional,corepressor,LEUNIG,,putative,,expressed
Chr03_4170255	Chr03	4170255	1	Sobic.003G046600	4267647	4268762	Sobic.003G046600.2.p,PF05687,PTHR31506,AT1G19350.3,BES1,BZR2,Brassinosteroid,signalling,positive,regulator,(BZR1),family,protein,LOC_Os01g08180.1,BRASSINAZOLE-RESISTANT,2,,putative,,expressed
Chr03_4170255	Chr03	4170255	1	Sobic.003G046700	4268998	4272986	Sobic.003G046700.1.p,PF11145,PTHR33389:SF4,PTHR33389,AT1G52780.1,Protein,of,unknown,function,(DUF2921),LOC_Os01g08170.1,expressed,protein
Chr03_4170255	Chr03	4170255	1	Sobic.003G046700	4268998	4272986	Sobic.003G046700.2.p,PF11145,PTHR33389:SF4,PTHR33389,AT1G52780.1,Protein,of,unknown,function,(DUF2921),LOC_Os01g08170.1,expressed,protein
Chr03_4696770	Chr03	4696770	1	Sobic.003G050600	4597413	4601012	Sobic.003G050600.1.p,PF13259,PTHR33373,PTHR33373:SF4,AT3G15770.2,LOC_Os01g07750.1,expressed,protein
Chr03_4696770	Chr03	4696770	1	Sobic.003G050600	4597413	4601012	Sobic.003G050600.2.p,PF13259,PTHR33373,PTHR33373:SF4,AT3G15770.1,LOC_Os01g07750.1,expressed,protein
Chr03_4696770	Chr03	4696770	1	Sobic.003G050700	4601660	4608413	Sobic.003G050700.1.p,PF00397,PF04851,PF00271,PTHR24031,PTHR24031:SF274,3.6.4.13,K12823,GO:0005515,GO:0016787,GO:0005524,GO:0003677,AT3G01540.2,ATDRH1,DRH1,DEAD,box,RNA,helicase,1,LOC_Os01g07740.3,DEAD-box,ATP-dependent,RNA,helicase,14,,putative,,expressed
Chr03_4696770	Chr03	4696770	1	Sobic.003G050700	4601660	4608413	Sobic.003G050700.2.p,PF00397,PF04851,PF00271,PTHR24031,PTHR24031:SF274,3.6.4.13,K12823,GO:0005515,GO:0016787,GO:0005524,GO:0003677,AT5G14610.1,DEAD,box,RNA,helicase,family,protein,LOC_Os01g07740.1,DEAD-box,ATP-dependent,RNA,helicase,14,,putative,,expressed
Chr03_4696770	Chr03	4696770	1	Sobic.003G050800	4607904	4610988	Sobic.003G050800.1.p,PF03151,PTHR11132,PTHR11132:SF118,KOG1441,K15283,AT5G33320.1,ARAPPT,CUE1,PPT,Glucose-6-phosphate/phosphate,translocator-related,LOC_Os01g07730.1,phosphate/phosphoenolpyruvate,translocator-related,protein,,putative,,expressed
Chr03_4696770	Chr03	4696770	1	Sobic.003G050900	4612321	4616404	Sobic.003G050900.1.p,PF05208,PTHR12646,PTHR12646:SF0,KOG2762,2.4.1.258,K03845,GO:0016758,GO:0016021,GO:0005783,AT2G47760.1,ALG3,AtALG3,asparagine-linked,glycosylation,3,LOC_Os01g07720.4,dolichyl-P-Man,Man-PP-dolichyl,mannosyltransferase,,putative,,expressed
Chr03_4696770	Chr03	4696770	1	Sobic.003G051000	4618820	4623198	Sobic.003G051000.1.p,PTHR12242,PTHR12242:SF9,AT5G62960.1,LOC_Os01g07700.1,expressed,protein
Chr03_4696770	Chr03	4696770	1	Sobic.003G051100	4645225	4650634	Sobic.003G051100.1.p,PF08263,PF13855,PF07714,PTHR27001,PTHR27001:SF49,KOG1187,2.7.11.1,GO:0005515,GO:0006468,GO:0004672,AT1G60800.1,NIK3,NSP-interacting,kinase,3,LOC_Os01g07630.1,BRASSINOSTEROID,INSENSITIVE,1-associated,receptor,kinase,1,precursor,,putative,,expressed
Chr03_4696770	Chr03	4696770	1	Sobic.003G051200	4651246	4655771	Sobic.003G051200.1.p,PF08547,PTHR13194,K18159,AT1G17350.1,NADH:ubiquinone,oxidoreductase,intermediate-associated,protein,30,LOC_Os01g52720.1,Complex,I,intermediate-associated,protein,30,domain,containing,protein,,putative,,expressed
Chr03_4696770	Chr03	4696770	1	Sobic.003G051300	4660303	4661084	Sobic.003G051300.1.p,LOC_Os01g07620.1,expressed,protein
Chr03_4696770	Chr03	4696770	1	Sobic.003G051400	4661133	4662538	Sobic.003G051400.2.p,PTHR34372,PTHR34372:SF2,AT5G40382.1,Cytochrome,c,oxidase,subunit,Vc,family,protein,LOC_Os12g37419.1,cytochrome,c,oxidase,polypeptide,Vc,,putative,,expressed
Chr03_4696770	Chr03	4696770	1	Sobic.003G051500	4663740	4666587	Sobic.003G051500.1.p,PF01535,PF13041,PTHR24015,PTHR24015:SF306,AT1G66345.1,Pentatricopeptide,repeat,(PPR),superfamily,protein,LOC_Os01g07610.1,PPR,repeat,domain,containing,protein,,putative,,expressed
Chr03_4696770	Chr03	4696770	1	Sobic.003G051500	4663740	4666587	Sobic.003G051500.2.p,PF01535,PF13041,PTHR24015,PTHR24015:SF306,AT1G66345.1,Pentatricopeptide,repeat,(PPR),superfamily,protein,LOC_Os01g07610.1,PPR,repeat,domain,containing,protein,,putative,,expressed
Chr03_4696770	Chr03	4696770	1	Sobic.003G051600	4667295	4668993	Sobic.003G051600.1.p,PF00582,PTHR31964,PTHR31964:SF54,GO:0006950,AT3G17020.1,Adenine,nucleotide,alpha,hydrolases-like,superfamily,protein,LOC_Os01g07590.1,universal,stress,protein,domain,containing,protein,,putative,,expressed
Chr03_4696770	Chr03	4696770	1	Sobic.003G051700	4668994	4672635	Sobic.003G051700.1.p,LOC_Os01g07590.1,universal,stress,protein,domain,containing,protein,,putative,,expressed
Chr03_4696770	Chr03	4696770	1	Sobic.003G051800	4672872	4675472	Sobic.003G051800.1.p,PF11705,K03024,GO:0006359,AT4G01590.2,LOC_Os07g42080.1,expressed,protein
Chr03_4696770	Chr03	4696770	1	Sobic.003G051800	4672872	4675472	Sobic.003G051800.2.p,PF11705,GO:0006359,AT4G01590.1,LOC_Os07g42080.1,expressed,protein
Chr03_4696770	Chr03	4696770	1	Sobic.003G051900	4677414	4679235	Sobic.003G051900.1.p
Chr03_4696770	Chr03	4696770	1	Sobic.003G052000	4681151	4686500	Sobic.003G052000.1.p,PF14365,PF03080,PTHR31589,PTHR31589:SF23,AT5G50150.1,Protein,of,Unknown,Function,(DUF239),LOC_Os01g07570.1,carboxyl-terminal,proteinase,,putative,,expressed
Chr03_4696770	Chr03	4696770	1	Sobic.003G052100	4689858	4694726	Sobic.003G052100.2.p,PF08263,PF00560,PF00069,PF13855,PTHR27000,PTHR27000:SF2,KOG1187,2.7.11.1,GO:0005515,GO:0006468,GO:0005524,GO:0004672,AT5G56040.2,Leucine-rich,receptor-like,protein,kinase,family,protein,LOC_Os01g07560.1,receptor-like,protein,kinase,2,precursor,,putative,,expressed
Chr03_4696770	Chr03	4696770	1	Sobic.003G052200	4700818	4708377	Sobic.003G052200.2.p,PF01585,PTHR13948,PTHR13948:SF19,KOG0154,GO:0003676,AT4G34140.2,D111/G-patch,domain-containing,protein,LOC_Os01g07540.1,G-patch,domain,containing,protein,,expressed
Chr03_4696770	Chr03	4696770	1	Sobic.003G052300	4721513	4725477	Sobic.003G052300.1.p,PF05691,PTHR31268,PTHR31268:SF2,2.4.1.82,K06617,AT5G40390.1,SIP1,Raffinose,synthase,family,protein,LOC_Os01g07530.1,uncharacterized,glycosyltransferase,,putative,,expressed
Chr03_4696770	Chr03	4696770	1	Sobic.003G052400	4726522	4730429	Sobic.003G052400.1.p,PF07223,PTHR31805,PTHR31805:SF6,2.7.11.1,AT3G01560.1,Protein,of,unknown,function,(DUF1421),LOC_Os01g07520.1,proline-rich,family,protein,,putative,,expressed
Chr03_4696770	Chr03	4696770	1	Sobic.003G052500	4731408	4732609	Sobic.003G052500.1.p,PF02605,PTHR34803,PTHR34803:SF2,K02699,GO:0015979,GO:0009538,GO:0009522,AT4G12800.1,PSAL,photosystem,I,subunit,l,LOC_Os12g23200.1,photosystem,I,reaction,center,subunit,XI,,chloroplast,precursor,,putative,,expressed
Chr03_4696770	Chr03	4696770	1	Sobic.003G052600	4746944	4751898	Sobic.003G052600.2.p
Chr03_4696770	Chr03	4696770	1	Sobic.003G052600	4746944	4751898	Sobic.003G052600.3.p
Chr03_4696770	Chr03	4696770	1	Sobic.003G052700	4756775	4761141	Sobic.003G052700.1.p,PF04864,PTHR11751,PTHR11751:SF434,KOG0257,2.6.1.27,K16903,GO:0016846,AT4G24670.2,TAR2,tryptophan,aminotransferase,related,2,LOC_Os01g07500.1,alliin,lyase,precursor,,putative,,expressed
Chr03_4696770	Chr03	4696770	1	Sobic.003G052800	4764803	4780158	Sobic.003G052800.1.p,PF12530,PTHR16212,PTHR16212:SF4,AT3G27670.1,RST1,ARM,repeat,superfamily,protein,LOC_Os01g07490.1,RST1,,putative,,expressed
Chr03_4696770	Chr03	4696770	1	Sobic.003G052900	4788870	4791162	Sobic.003G052900.1.p,PF03195,PTHR31301,PTHR31301:SF23,AT5G63090.2,LOB,Lateral,organ,boundaries,(LOB),domain,family,protein,LOC_Os01g07480.1,DUF260,domain,containing,protein,,putative,,expressed
Chr03_59797116	Chr03	59797116	1	Sobic.003G258900	59692454	59701058	Sobic.003G258900.1.p,PF12108,PF16837,PF13297,PF11931,PTHR12786,PTHR12786:SF2,K12827,AT5G06160.1,ATO,splicing,factor-related,LOC_Os03g50850.1,ZOS3-17,-,C2H2,zinc,finger,protein,,expressed
Chr03_59797116	Chr03	59797116	1	Sobic.003G259000	59701319	59702107	Sobic.003G259000.1.p
Chr03_59797116	Chr03	59797116	1	Sobic.003G259100	59702329	59708377	Sobic.003G259100.1.p,PF04114,PTHR13304,PTHR13304:SF0,KOG3566,K05289,GO:0042765,GO:0016021,AT5G19130.2,GPI,transamidase,component,family,protein,/,Gaa1-like,family,protein,LOC_Os01g48980.1,GPI,transamidase,component,family,protein,,putative,,expressed
Chr03_59797116	Chr03	59797116	1	Sobic.003G259100	59702329	59708377	Sobic.003G259100.2.p,PF04114,PTHR13304,PTHR13304:SF0,GO:0042765,GO:0016021,AT5G19130.1,GPI,transamidase,component,family,protein,/,Gaa1-like,family,protein,LOC_Os01g48980.1,GPI,transamidase,component,family,protein,,putative,,expressed
Chr03_59797116	Chr03	59797116	1	Sobic.003G259200	59716423	59719626	Sobic.003G259200.1.p,PTHR10285,PTHR10285:SF78,KOG2878,2.7.1.31,K15918,AT1G80380.2,P-loop,containing,nucleoside,triphosphate,hydrolases,superfamily,protein,LOC_Os01g48990.1,uncharacterized,kinase,mug58,,putative,,expressed
Chr03_59797116	Chr03	59797116	1	Sobic.003G259300	59720409	59723966	Sobic.003G259300.1.p,PF01603,PTHR10257,PTHR10257:SF13,K11584,GO:0008601,GO:0007165,GO:0000159,AT5G25510.1,Protein,phosphatase,2A,regulatory,B,subunit,family,protein,LOC_Os05g48150.1,transposon,protein,,putative,,unclassified,,expressed
Chr03_59797116	Chr03	59797116	1	Sobic.003G259400	59730528	59736796	Sobic.003G259400.1.p,PF05496,PF09336,PTHR23074,PTHR23074:SF19,3.6.4.3,K07767,GO:0009378,GO:0006310,GO:0006281,AT1G80350.1,AAA1,ATKTN1,BOT1,ERH3,FRA2,FRC2,FTR,KTN1,LUE1,P-loop,containing,nucleoside,triphosphate,hydrolases,superfamily,protein,LOC_Os01g49000.1,katanin,p60,ATPase-containing,subunit,,putative,,expressed
Chr03_59797116	Chr03	59797116	1	Sobic.003G259500	59748508	59749381	Sobic.003G259500.1.p
Chr03_59797116	Chr03	59797116	1	Sobic.003G259600	59775130	59780134	Sobic.003G259600.1.p,PF13191,PF14629,PTHR12087,PTHR12087:SF0,KOG2228,K02606,AT2G01120.1,ATORC4,ORC4,origin,recognition,complex,subunit,4,LOC_Os01g49010.2,ORC4,-,Putative,origin,recognition,complex,subunit,4,,expressed
Chr03_59797116	Chr03	59797116	1	Sobic.003G259600	59775130	59780134	Sobic.003G259600.2.p,PF13191,PF14629,PTHR12087,PTHR12087:SF0,KOG2228,AT2G01120.1,ATORC4,ORC4,origin,recognition,complex,subunit,4,LOC_Os01g49010.2,ORC4,-,Putative,origin,recognition,complex,subunit,4,,expressed
Chr03_59797116	Chr03	59797116	1	Sobic.003G259600	59775130	59780134	Sobic.003G259600.3.p,PF14629,PTHR12087,PTHR12087:SF0,KOG2228,AT2G01120.1,ATORC4,ORC4,origin,recognition,complex,subunit,4,LOC_Os01g49010.1,ORC4,-,Putative,origin,recognition,complex,subunit,4,,expressed
Chr03_59797116	Chr03	59797116	1	Sobic.003G259600	59775130	59780134	Sobic.003G259600.4.p,PF14629,PTHR12087,PTHR12087:SF0,KOG2228,AT2G01120.1,ATORC4,ORC4,origin,recognition,complex,subunit,4,LOC_Os01g49010.1,ORC4,-,Putative,origin,recognition,complex,subunit,4,,expressed
Chr03_59797116	Chr03	59797116	1	Sobic.003G259600	59775130	59780134	Sobic.003G259600.5.p,PF14629,PTHR12087,PTHR12087:SF0,AT2G01120.1,ATORC4,ORC4,origin,recognition,complex,subunit,4,LOC_Os01g49010.1,ORC4,-,Putative,origin,recognition,complex,subunit,4,,expressed
Chr03_59797116	Chr03	59797116	1	Sobic.003G259600	59775130	59780134	Sobic.003G259600.6.p,PF14629,PTHR12087,PTHR12087:SF0,AT2G01120.1,ATORC4,ORC4,origin,recognition,complex,subunit,4,LOC_Os01g49010.1,ORC4,-,Putative,origin,recognition,complex,subunit,4,,expressed
Chr03_59797116	Chr03	59797116	1	Sobic.003G259700	59781341	59784167	Sobic.003G259700.1.p,PF07019,PTHR20994,PTHR20994:SF0,KOG4455,GO:0072546,GO:0016021,GO:0005783,AT5G49540.1,Rab5-interacting,family,protein,LOC_Os01g49026.1,transmembrane,protein,93,,putative,,expressed
Chr03_59797116	Chr03	59797116	1	Sobic.003G259800	59784586	59785808	Sobic.003G259800.1.p,PF04654,PTHR31168,PTHR31168:SF1,AT3G18215.1,Protein,of,unknown,function,,DUF599,LOC_Os02g19060.1,expressed,protein
Chr03_59797116	Chr03	59797116	1	Sobic.003G259901	59786784	59789983	Sobic.003G259901.1.p
Chr03_59797116	Chr03	59797116	1	Sobic.003G260000	59791803	59793260	Sobic.003G260000.1.p,PF02458,PTHR31625,PTHR31625:SF7,2.3.1.115,GO:0016747,AT3G29670.1,HXXXD-type,acyl-transferase,family,protein,LOC_Os02g28300.1,transferase,family,protein,,putative,,expressed
Chr03_59797116	Chr03	59797116	1	Sobic.003G260050	59797077	59797666	Sobic.003G260050.1.p,LOC_Os07g37210.1,MYB,family,transcription,factor,,putative,,expressed
Chr03_59797116	Chr03	59797116	1	Sobic.003G260100	59800709	59801385	Sobic.003G260100.1.p
Chr03_59797116	Chr03	59797116	1	Sobic.003G260200	59802657	59807340	Sobic.003G260200.1.p,PF01554,PTHR11206,PTHR11206:SF139,KOG1347,K03327,GO:0055085,GO:0016020,GO:0015297,GO:0015238,GO:0006855,AT1G71140.1,MATE,efflux,family,protein,LOC_Os01g49120.1,MATE,efflux,family,protein,,putative,,expressed
Chr03_59797116	Chr03	59797116	1	Sobic.003G260300	59812780	59814750	Sobic.003G260300.2.p,PF00249,PTHR10641,PTHR10641:SF549,KOG0048,K09422,AT3G49690.1,ATMYB84,MYB84,RAX3,myb,domain,protein,84,LOC_Os01g49160.1,MYB,family,transcription,factor,,putative,,expressed
Chr03_59797116	Chr03	59797116	1	Sobic.003G260400	59823425	59838742	Sobic.003G260400.1.p,PF01068,PF04675,PF07522,PF04679,PTHR23240:SF12,PTHR23240,6.5.1.1,K10747,GO:0005524,GO:0003677,GO:0003910,GO:0006281,GO:0006310,AT1G66730.1,AtLIG6,LIG6,DNA,LIGASE,6,LOC_Os01g49180.1,ATP,dependent,DNA,ligase,family,protein,,putative,,expressed
Chr03_59797116	Chr03	59797116	1	Sobic.003G260400	59823425	59838742	Sobic.003G260400.2.p,PF07522,PF04675,PF01068,PTHR23240,PTHR23240:SF12,6.5.1.1,GO:0006310,GO:0006281,GO:0003910,GO:0003677,GO:0005524,AT1G66730.1,AtLIG6,LIG6,DNA,LIGASE,6,LOC_Os01g49180.1,ATP,dependent,DNA,ligase,family,protein,,putative,,expressed
Chr03_59797116	Chr03	59797116	1	Sobic.003G260400	59823425	59838742	Sobic.003G260400.3.p,PF07522,PF04675,PF01068,PTHR23240,PTHR23240:SF12,6.5.1.1,GO:0006310,GO:0006281,GO:0003910,GO:0003677,GO:0005524,AT1G66730.1,AtLIG6,LIG6,DNA,LIGASE,6,LOC_Os01g49180.1,ATP,dependent,DNA,ligase,family,protein,,putative,,expressed
Chr03_59797116	Chr03	59797116	1	Sobic.003G260400	59823425	59838742	Sobic.003G260400.4.p,PF04679,PF07522,PF04675,PF01068,PTHR23240,PTHR23240:SF12,6.5.1.1,K10747,GO:0006310,GO:0006281,GO:0003910,GO:0003677,GO:0005524,AT1G66730.1,AtLIG6,LIG6,DNA,LIGASE,6,LOC_Os01g49180.1,ATP,dependent,DNA,ligase,family,protein,,putative,,expressed
Chr03_59797116	Chr03	59797116	1	Sobic.003G260400	59823425	59838742	Sobic.003G260400.5.p,PF07522,PF04675,PF01068,PTHR23240,PTHR23240:SF12,6.5.1.1,GO:0006310,GO:0006281,GO:0003910,GO:0003677,GO:0005524,AT1G66730.1,AtLIG6,LIG6,DNA,LIGASE,6,LOC_Os01g49180.1,ATP,dependent,DNA,ligase,family,protein,,putative,,expressed
Chr03_59797116	Chr03	59797116	1	Sobic.003G260400	59823425	59838742	Sobic.003G260400.6.p,PF07522,PF04675,PTHR23240,PTHR23240:SF12,KOG1361,6.5.1.1,GO:0006310,GO:0006281,GO:0003910,GO:0003677,AT1G66730.1,AtLIG6,LIG6,DNA,LIGASE,6,LOC_Os01g49180.1,ATP,dependent,DNA,ligase,family,protein,,putative,,expressed
Chr03_59797116	Chr03	59797116	1	Sobic.003G260500	59834150	59835431	Sobic.003G260500.1.p
Chr03_59797116	Chr03	59797116	1	Sobic.003G260600	59847293	59852503	Sobic.003G260600.1.p,PF11421,PF02874,PF00306,PF00006,PTHR15184,PTHR15184:SF45,3.6.3.14,K02133,GO:0016887,GO:0006754,GO:0005524,GO:0000275,GO:0046034,GO:0015992,GO:0033178,GO:0016820,GO:0015991,AT5G08680.1,ATP,synthase,alpha/beta,family,protein,LOC_Os01g49190.1,ATP,synthase,,putative,,expressed
Chr03_59797116	Chr03	59797116	1	Sobic.003G260600	59847293	59852503	Sobic.003G260600.2.p,PF11421,PF02874,PF00306,PF00006,PTHR15184,PTHR15184:SF45,3.6.3.14,K02133,GO:0016887,GO:0006754,GO:0005524,GO:0000275,GO:0046034,GO:0015992,GO:0033178,GO:0016820,GO:0015991,AT5G08680.1,ATP,synthase,alpha/beta,family,protein,LOC_Os01g49190.1,ATP,synthase,,putative,,expressed
Chr03_59797116	Chr03	59797116	1	Sobic.003G260700	59854470	59858961	Sobic.003G260700.1.p,PF03999,PTHR19321,PTHR19321:SF8,K16732,GO:0008017,GO:0000910,GO:0000226,AT5G51600.1,ATMAP65-3,MAP65-3,PLE,Microtubule,associated,protein,(MAP65/ASE1),family,protein,LOC_Os01g49200.1,microtubule,associated,protein,,putative,,expressed
Chr03_59797116	Chr03	59797116	1	Sobic.003G260700	59854470	59858961	Sobic.003G260700.2.p,PF03999,PTHR19321,PTHR19321:SF8,K16732,GO:0008017,GO:0000910,GO:0000226,AT5G51600.1,ATMAP65-3,MAP65-3,PLE,Microtubule,associated,protein,(MAP65/ASE1),family,protein,LOC_Os01g49200.1,microtubule,associated,protein,,putative,,expressed
Chr03_59797116	Chr03	59797116	1	Sobic.003G260800	59861582	59863803	Sobic.003G260800.1.p,PF14009,PTHR33052,PTHR33052:SF8,AT3G03280.1,LOC_Os05g47960.1,expressed,protein
Chr03_59797116	Chr03	59797116	1	Sobic.003G260900	59869236	59875200	Sobic.003G260900.1.p,PF13847,PTHR12843,PTHR12843:SF5,KOG1271,GO:0008168,AT1G66680.1,AR401,S-adenosyl-L-methionine-dependent,methyltransferases,superfamily,protein,LOC_Os01g49250.1,methyltransferase,,putative,,expressed
Chr03_59797116	Chr03	59797116	1	Sobic.003G261000	59877756	59880984	Sobic.003G261000.3.p,PF12428,PTHR23012,PTHR23012:SF100,AT2G01275.2,RING/FYVE/PHD,zinc,finger,superfamily,protein,LOC_Os01g49280.1,zinc,finger,family,protein,,putative,,expressed
Chr03_59797116	Chr03	59797116	1	Sobic.003G261100	59883669	59885860	Sobic.003G261100.1.p,PF00400,PTHR19868,PTHR19868:SF0,KOG0279,K14753,GO:0005515,AT3G18130.1,RACK1C_AT,receptor,for,activated,C,kinase,1C,LOC_Os01g49290.1,WD,repeat-containing,protein,,putative,,expressed
Chr03_62831536	Chr03	62831536	1	Sobic.003G295100	62733590	62735588	Sobic.003G295100.1.p,PF00657,PTHR22835,PTHR22835:SF156,3.1.1.3,GO:0016788,AT5G45670.1,GDSL-like,Lipase/Acylhydrolase,superfamily,protein,LOC_Os01g54470.1,GDSL-like,lipase/acylhydrolase,,putative,,expressed
Chr03_62831536	Chr03	62831536	1	Sobic.003G295200	62734969	62740647	Sobic.003G295200.1.p,PF12796,PF07714,PTHR23257,PTHR23257:SF378,KOG0192,2.7.11.1,GO:0006468,GO:0004672,AT3G58760.1,Integrin-linked,protein,kinase,family,LOC_Os01g54480.1,serine/threonine,protein,kinase,,putative,,expressed
Chr03_62831536	Chr03	62831536	1	Sobic.003G295200	62734969	62740647	Sobic.003G295200.2.p,PF12796,PF07714,PTHR23257,PTHR23257:SF378,KOG0192,2.7.11.1,GO:0006468,GO:0004672,AT3G58760.1,Integrin-linked,protein,kinase,family,LOC_Os01g54480.1,serine/threonine,protein,kinase,,putative,,expressed
Chr03_62831536	Chr03	62831536	1	Sobic.003G295300	62747946	62749919	Sobic.003G295300.1.p,PF01161,PTHR11362,PTHR11362:SF30,KOG3346,K16223,AT1G65480.1,FT,PEBP,(phosphatidylethanolamine-binding,protein),family,protein,LOC_Os01g54490.1,osFTL9,FT-Like9,homologous,to,Flowering,Locus,T,gene;,contains,Pfam,profile,PF01161:,Phosphatidylethanolamine-binding,protein
Chr03_62831536	Chr03	62831536	1	Sobic.003G295400	62767921	62773957	Sobic.003G295400.1.p,PF01823,PTHR33199,PTHR33199:SF3,AT1G29690.1,CAD1,MAC/Perforin,domain-containing,protein,LOC_Os01g54510.1,MAC/Perforin,domain,containing,protein,,putative,,expressed
Chr03_62831536	Chr03	62831536	1	Sobic.003G295500	62779593	62784735	Sobic.003G295500.1.p,PF00854,PTHR11654,PTHR11654:SF131,KOG1237,K14638,GO:0016020,GO:0006810,GO:0005215,AT1G59740.1,Major,facilitator,superfamily,protein,LOC_Os01g54515.1,peptide,transporter,PTR2,,putative,,expressed
Chr03_62831536	Chr03	62831536	1	Sobic.003G295600	62785920	62787352	Sobic.003G295600.1.p,PF06884,PTHR31360,PTHR31360:SF1,AT5G45690.1,Protein,of,unknown,function,(DUF1264),LOC_Os01g54520.1,DUF1264,domain,containing,protein,,putative,,expressed
Chr03_62831536	Chr03	62831536	1	Sobic.003G295700	62787662	62790308	Sobic.003G295700.1.p,PF04765,PTHR12956,PTHR12956:SF17,AT5G42660.1,Protein,of,unknown,function,(DUF616),LOC_Os01g54530.1,hydrolase,,acting,on,carbon-nitrogen,,putative,,expressed
Chr03_62831536	Chr03	62831536	1	Sobic.003G295700	62787662	62790308	Sobic.003G295700.2.p,PF04765,PTHR12956,PTHR12956:SF17,AT5G42660.1,Protein,of,unknown,function,(DUF616),LOC_Os01g54530.1,hydrolase,,acting,on,carbon-nitrogen,,putative,,expressed
Chr03_62831536	Chr03	62831536	1	Sobic.003G295800	62790968	62793522	Sobic.003G295800.1.p,PF00572,PTHR11545,PTHR11545:SF7,KOG3203,K02871,GO:0006412,GO:0005840,GO:0003735,AT1G78630.1,emb1473,Ribosomal,protein,L13,family,protein,LOC_Os01g54540.1,ribosomal,protein,L13,,putative,,expressed
Chr03_62831536	Chr03	62831536	1	Sobic.003G295900	62795505	62798139	Sobic.003G295900.1.p,PF00447,PTHR10015,PTHR10015:SF154,KOG0627,K09419,GO:0043565,GO:0006355,GO:0005634,GO:0003700,AT5G45710.1,AT-HSFA4C,HSFA4C,RHA1,winged-helix,DNA-binding,transcription,factor,family,protein,LOC_Os01g54550.1,HSF-type,DNA-binding,domain,containing,protein,,expressed
Chr03_62831536	Chr03	62831536	1	Sobic.003G295900	62795505	62798139	Sobic.003G295900.2.p,PF00447,PTHR10015,PTHR10015:SF154,KOG0627,GO:0043565,GO:0006355,GO:0005634,GO:0003700,AT5G45710.1,AT-HSFA4C,HSFA4C,RHA1,winged-helix,DNA-binding,transcription,factor,family,protein,LOC_Os01g54550.1,HSF-type,DNA-binding,domain,containing,protein,,expressed
Chr03_62831536	Chr03	62831536	1	Sobic.003G296000	62797345	62805653	Sobic.003G296000.3.p,PF02358,PF00982,PTHR10788,PTHR10788:SF18,2.4.1.15,3.1.3.12,K16055,GO:0005992,GO:0003824,AT1G06410.1,ATTPS7,ATTPSA,TPS7,trehalose-phosphatase/synthase,7,LOC_Os01g54560.1,trehalose,synthase,,putative,,expressed
Chr03_62831536	Chr03	62831536	1	Sobic.003G296000	62797345	62805653	Sobic.003G296000.4.p,PF02358,PF00982,PTHR10788,PTHR10788:SF18,2.4.1.15,3.1.3.12,K16055,GO:0005992,GO:0003824,AT1G06410.1,ATTPS7,ATTPSA,TPS7,trehalose-phosphatase/synthase,7,LOC_Os01g54560.1,trehalose,synthase,,putative,,expressed
Chr03_62831536	Chr03	62831536	1	Sobic.003G296050	62808118	62810398	Sobic.003G296050.1.p
Chr03_62831536	Chr03	62831536	1	Sobic.003G296100	62816072	62817136	Sobic.003G296100.1.p,PF04844,PTHR33057,PTHR33057:SF20,AT2G30400.1,ATOFP2,OFP2,ovate,family,protein,2,LOC_Os01g54570.1,DUF623,domain,containing,protein,,expressed
Chr03_62831536	Chr03	62831536	1	Sobic.003G296200	62826221	62832111	Sobic.003G296200.1.p,PF08449,PTHR11132,PTHR11132:SF58,KOG1443,K15280,GO:0055085,AT1G06470.1,Nucleotide/sugar,transporter,family,protein,LOC_Os01g54580.1,transporter,family,protein,,putative,,expressed
Chr03_62831536	Chr03	62831536	1	Sobic.003G296200	62826221	62832111	Sobic.003G296200.2.p,PF00892,PTHR11132,PTHR11132:SF58,KOG1443,K15280,GO:0016021,GO:0016020,AT1G06470.1,Nucleotide/sugar,transporter,family,protein,LOC_Os01g54580.1,transporter,family,protein,,putative,,expressed
Chr03_62831536	Chr03	62831536	1	Sobic.003G296250	62832765	62834742	Sobic.003G296250.1.p
Chr03_62831536	Chr03	62831536	1	Sobic.003G296300	62835017	62837081	Sobic.003G296300.1.p,PF03106,PTHR32096,PTHR32096:SF19,GO:0043565,GO:0006355,GO:0003700,AT1G29280.1,ATWRKY65,WRKY65,WRKY,DNA-binding,protein,65,LOC_Os01g54600.1,WRKY13,,expressed
Chr03_62831536	Chr03	62831536	1	Sobic.003G296400	62851274	62857742	Sobic.003G296400.1.p,PF13632,PTHR13301,PTHR13301:SF31,2.4.1.12,K10999,AT4G18780.1,ATCESA8,CESA8,IRX1,LEW2,cellulose,synthase,family,protein,LOC_Os01g54620.1,CESA4,-,cellulose,synthase,,expressed
Chr03_62831536	Chr03	62831536	1	Sobic.003G296500	62862925	62864388	Sobic.003G296500.2.p,PF13855,PTHR27000,PTHR27000:SF103,KOG1909,2.7.11.1,GO:0005515,AT4G18760.1,AtRLP51,RLP51,receptor,like,protein,51,LOC_Os01g54630.1,leucine,rich,repeat,family,protein,,putative,,expressed
Chr03_62831536	Chr03	62831536	1	Sobic.003G296600	62865177	62869166	Sobic.003G296600.1.p,PF05670,PTHR13049,PTHR13049:SF3,KOG3272,AT5G11500.1,LOC_Os01g54670.1,coiled-coil,domain-containing,protein,25,,putative,,expressed
Chr03_62831536	Chr03	62831536	1	Sobic.003G296600	62865177	62869166	Sobic.003G296600.2.p,PF05670,PTHR13049,PTHR13049:SF3,KOG3272,AT5G11500.1,LOC_Os01g54670.2,coiled-coil,domain-containing,protein,25,,putative,,expressed
Chr03_62831536	Chr03	62831536	1	Sobic.003G296600	62865177	62869166	Sobic.003G296600.3.p,PF05670,PTHR13049,PTHR13049:SF3,KOG3272,AT5G11500.1,LOC_Os01g54670.1,coiled-coil,domain-containing,protein,25,,putative,,expressed
Chr03_62831536	Chr03	62831536	1	Sobic.003G296700	62873558	62876899	Sobic.003G296700.1.p,PF07714,PTHR27001,PTHR27001:SF106,KOG1187,2.7.11.1,GO:0006468,GO:0004672,AT3G24550.1,ATPERK1,PERK1,proline,extensin-like,receptor,kinase,1,LOC_Os01g54700.1,retrotransposon,protein,,putative,,unclassified,,expressed
Chr03_62831536	Chr03	62831536	1	Sobic.003G296800	62899518	62899832	Sobic.003G296800.1.p,PTHR35479,PTHR35479:SF1,1.6.5.3,AT2G31490.1,LOC_Os01g53140.1,expressed,protein
Chr03_62831536	Chr03	62831536	1	Sobic.003G296900	62902733	62910112	Sobic.003G296900.1.p,PF06454,PTHR31142,PTHR31142:SF4,AT3G59090.1,LOC_Os01g54784.1,expressed,protein
Chr03_62831536	Chr03	62831536	1	Sobic.003G297000	62911205	62911468	Sobic.003G297000.1.p,PTHR15371,PTHR15371:SF3,K17794,AT1G72750.1,ATTIM23-2,TIM23-2,translocase,inner,membrane,subunit,23-2,LOC_Os04g47900.1,ATTIM23-2,,putative,,expressed
Chr03_62831536	Chr03	62831536	1	Sobic.003G297100	62913648	62914225	Sobic.003G297100.1.p,PTHR33168,PTHR33168:SF10,LOC_Os01g54800.1,expressed,protein
Chr03_62831536	Chr03	62831536	1	Sobic.003G297200	62918474	62921448	Sobic.003G297200.1.p,PTHR31479,PTHR31479:SF3,AT5G50890.1,alpha/beta-Hydrolases,superfamily,protein,LOC_Os01g54810.1,lipase,,putative,,expressed
Chr03_62831536	Chr03	62831536	1	Sobic.003G297300	62925779	62928599	Sobic.003G297300.1.p,PF00646,PTHR32212,PTHR32212:SF57,GO:0005515,AT3G44060.1,F-box/RNI-like,superfamily,protein,LOC_Os01g54850.1,OsFBX24,-,F-box,domain,containing,protein,,expressed
Chr03_62831536	Chr03	62831536	1	Sobic.003G297400	62928380	62932949	Sobic.003G297400.1.p,PF16113,PTHR11941,PTHR11941:SF94,KOG1684,3.1.2.4,K05605,AT1G06550.1,ATP-dependent,caseinolytic,(Clp),protease/crotonase,family,protein,LOC_Os01g54860.1,enoyl-CoA,hydratase/isomerase,family,protein,,putative,,expressed
Chr03_62925334	Chr03	62925334	1	Sobic.003G296200	62826221	62832111	Sobic.003G296200.1.p,PF08449,PTHR11132,PTHR11132:SF58,KOG1443,K15280,GO:0055085,AT1G06470.1,Nucleotide/sugar,transporter,family,protein,LOC_Os01g54580.1,transporter,family,protein,,putative,,expressed
Chr03_62925334	Chr03	62925334	1	Sobic.003G296200	62826221	62832111	Sobic.003G296200.2.p,PF00892,PTHR11132,PTHR11132:SF58,KOG1443,K15280,GO:0016021,GO:0016020,AT1G06470.1,Nucleotide/sugar,transporter,family,protein,LOC_Os01g54580.1,transporter,family,protein,,putative,,expressed
Chr03_62925334	Chr03	62925334	1	Sobic.003G296250	62832765	62834742	Sobic.003G296250.1.p
Chr03_62925334	Chr03	62925334	1	Sobic.003G296300	62835017	62837081	Sobic.003G296300.1.p,PF03106,PTHR32096,PTHR32096:SF19,GO:0043565,GO:0006355,GO:0003700,AT1G29280.1,ATWRKY65,WRKY65,WRKY,DNA-binding,protein,65,LOC_Os01g54600.1,WRKY13,,expressed
Chr03_62925334	Chr03	62925334	1	Sobic.003G296400	62851274	62857742	Sobic.003G296400.1.p,PF13632,PTHR13301,PTHR13301:SF31,2.4.1.12,K10999,AT4G18780.1,ATCESA8,CESA8,IRX1,LEW2,cellulose,synthase,family,protein,LOC_Os01g54620.1,CESA4,-,cellulose,synthase,,expressed
Chr03_62925334	Chr03	62925334	1	Sobic.003G296500	62862925	62864388	Sobic.003G296500.2.p,PF13855,PTHR27000,PTHR27000:SF103,KOG1909,2.7.11.1,GO:0005515,AT4G18760.1,AtRLP51,RLP51,receptor,like,protein,51,LOC_Os01g54630.1,leucine,rich,repeat,family,protein,,putative,,expressed
Chr03_62925334	Chr03	62925334	1	Sobic.003G296600	62865177	62869166	Sobic.003G296600.1.p,PF05670,PTHR13049,PTHR13049:SF3,KOG3272,AT5G11500.1,LOC_Os01g54670.1,coiled-coil,domain-containing,protein,25,,putative,,expressed
Chr03_62925334	Chr03	62925334	1	Sobic.003G296600	62865177	62869166	Sobic.003G296600.2.p,PF05670,PTHR13049,PTHR13049:SF3,KOG3272,AT5G11500.1,LOC_Os01g54670.2,coiled-coil,domain-containing,protein,25,,putative,,expressed
Chr03_62925334	Chr03	62925334	1	Sobic.003G296600	62865177	62869166	Sobic.003G296600.3.p,PF05670,PTHR13049,PTHR13049:SF3,KOG3272,AT5G11500.1,LOC_Os01g54670.1,coiled-coil,domain-containing,protein,25,,putative,,expressed
Chr03_62925334	Chr03	62925334	1	Sobic.003G296700	62873558	62876899	Sobic.003G296700.1.p,PF07714,PTHR27001,PTHR27001:SF106,KOG1187,2.7.11.1,GO:0006468,GO:0004672,AT3G24550.1,ATPERK1,PERK1,proline,extensin-like,receptor,kinase,1,LOC_Os01g54700.1,retrotransposon,protein,,putative,,unclassified,,expressed
Chr03_62925334	Chr03	62925334	1	Sobic.003G296800	62899518	62899832	Sobic.003G296800.1.p,PTHR35479,PTHR35479:SF1,1.6.5.3,AT2G31490.1,LOC_Os01g53140.1,expressed,protein
Chr03_62925334	Chr03	62925334	1	Sobic.003G296900	62902733	62910112	Sobic.003G296900.1.p,PF06454,PTHR31142,PTHR31142:SF4,AT3G59090.1,LOC_Os01g54784.1,expressed,protein
Chr03_62925334	Chr03	62925334	1	Sobic.003G297000	62911205	62911468	Sobic.003G297000.1.p,PTHR15371,PTHR15371:SF3,K17794,AT1G72750.1,ATTIM23-2,TIM23-2,translocase,inner,membrane,subunit,23-2,LOC_Os04g47900.1,ATTIM23-2,,putative,,expressed
Chr03_62925334	Chr03	62925334	1	Sobic.003G297100	62913648	62914225	Sobic.003G297100.1.p,PTHR33168,PTHR33168:SF10,LOC_Os01g54800.1,expressed,protein
Chr03_62925334	Chr03	62925334	1	Sobic.003G297200	62918474	62921448	Sobic.003G297200.1.p,PTHR31479,PTHR31479:SF3,AT5G50890.1,alpha/beta-Hydrolases,superfamily,protein,LOC_Os01g54810.1,lipase,,putative,,expressed
Chr03_62925334	Chr03	62925334	1	Sobic.003G297300	62925779	62928599	Sobic.003G297300.1.p,PF00646,PTHR32212,PTHR32212:SF57,GO:0005515,AT3G44060.1,F-box/RNI-like,superfamily,protein,LOC_Os01g54850.1,OsFBX24,-,F-box,domain,containing,protein,,expressed
Chr03_62925334	Chr03	62925334	1	Sobic.003G297400	62928380	62932949	Sobic.003G297400.1.p,PF16113,PTHR11941,PTHR11941:SF94,KOG1684,3.1.2.4,K05605,AT1G06550.1,ATP-dependent,caseinolytic,(Clp),protease/crotonase,family,protein,LOC_Os01g54860.1,enoyl-CoA,hydratase/isomerase,family,protein,,putative,,expressed
Chr03_62925334	Chr03	62925334	1	Sobic.003G297500	62934835	62936350	Sobic.003G297500.1.p,PF12999,PTHR12630,PTHR12630:SF8,K08288,AT2G42390.1,protein,kinase,C,substrate,,heavy,chain-related,LOC_Os01g54880.1,glucosidase,2,subunit,beta,precursor,,putative,,expressed
Chr03_62925334	Chr03	62925334	1	Sobic.003G297600	62942081	62942758	Sobic.003G297600.1.p,PF00847,PTHR31190:SF20,PTHR31190,GO:0003700,GO:0006355,AT2G44840.1,ATERF13,EREBP,ERF13,ethylene-responsive,element,binding,factor,13,LOC_Os01g54890.1,ethylene-responsive,transcription,factor,2,,putative,,expressed
Chr03_62925334	Chr03	62925334	1	Sobic.003G297700	62943538	62950876	Sobic.003G297700.1.p,PF02684,PTHR30372,PTHR30372:SF3,2.4.1.182,K00748,GO:0009245,GO:0008915,AT2G04560.1,transferases,,transferring,glycosyl,groups,LOC_Os01g54900.1,lipid-A-disaccharide,synthase,family,protein,,expressed
Chr03_62925334	Chr03	62925334	1	Sobic.003G297700	62943538	62950876	Sobic.003G297700.3.p,PF02684,PTHR30372,PTHR30372:SF3,2.4.1.182,K00748,GO:0009245,GO:0008915,AT2G04560.1,transferases,,transferring,glycosyl,groups,LOC_Os01g54900.1,lipid-A-disaccharide,synthase,family,protein,,expressed
Chr03_62925334	Chr03	62925334	1	Sobic.003G297700	62943538	62950876	Sobic.003G297700.4.p,PF02684,PTHR30372,PTHR30372:SF3,2.4.1.182,GO:0009245,GO:0008915,AT2G04560.1,transferases,,transferring,glycosyl,groups,LOC_Os01g54900.1,lipid-A-disaccharide,synthase,family,protein,,expressed
Chr03_62925334	Chr03	62925334	1	Sobic.003G297800	62950690	62961848	Sobic.003G297800.1.p,PF01926,PF00679,PTHR23115,PTHR23115:SF14,3.6.5.3,K06207,GO:0005525,AT2G31060.2,elongation,factor,family,protein,LOC_Os01g54910.1,GTP-binding,protein,typA/bipA,,putative,,expressed
Chr03_62925334	Chr03	62925334	1	Sobic.003G297900	62962504	62968540	Sobic.003G297900.1.p,PF10252,PTHR22055,PTHR22055:SF2,KOG3375,AT5G46020.1,LOC_Os01g54920.1,heat-,and,acid-stable,phosphoprotein,,putative,,expressed
Chr03_62925334	Chr03	62925334	1	Sobic.003G298000	62964947	62966274	Sobic.003G298000.1.p
Chr03_62925334	Chr03	62925334	1	Sobic.003G298100	62971045	62975445	Sobic.003G298100.1.p,PTHR33873,PTHR33873:SF1,AT1G28520.1,ATVOZ1,VOZ1,vascular,plant,one,zinc,finger,protein,LOC_Os01g54930.1,one,zinc,finger,protein,,putative,,expressed
Chr03_62925334	Chr03	62925334	1	Sobic.003G298200	62976621	62981335	Sobic.003G298200.1.p,PF08240,PF13602,PTHR11695,PTHR11695:SF509,KOG1198,GO:0055114,GO:0016491,GO:0008270,AT3G15090.1,GroES-like,zinc-binding,alcohol,dehydrogenase,family,protein,LOC_Os01g54940.1,dehydrogenase,,putative,,expressed
Chr03_62925334	Chr03	62925334	1	Sobic.003G298300	62981472	62984265	Sobic.003G298300.1.p,PF07047,PTHR12499,PTHR12499:SF2,KOG3335,AT1G28510.1,Optic,atrophy,3,protein,(OPA3),LOC_Os01g54950.1,expressed,protein
Chr03_62925334	Chr03	62925334	1	Sobic.003G298400	62984422	62986185	Sobic.003G298400.1.p,PF02151,PF13474,PTHR34957,PTHR34957:SF1,GO:0005515,AT3G09250.1,Nuclear,transport,factor,2,(NTF2),family,protein,LOC_Os01g54960.1,expressed,protein
Chr03_62925334	Chr03	62925334	1	Sobic.003G298500	62987674	62990040	Sobic.003G298500.1.p,PF08100,PF00891,PTHR11746,PTHR11746:SF85,KOG3178,2.1.1.240,GO:0046983,GO:0008171,AT4G35160.1,O-methyltransferase,family,protein,LOC_Os01g54969.1,O-methyltransferase,,putative,,expressed
Chr03_62925334	Chr03	62925334	1	Sobic.003G298600	62993078	62999319	Sobic.003G298600.1.p,PF02362,PF06507,PTHR31384,PTHR31384:SF13,GO:0003677,GO:0009725,GO:0006355,GO:0005634,AT2G33860.1,ARF3,ETT,Transcriptional,factor,B3,family,protein,/,auxin-responsive,factor,AUX/IAA-related,LOC_Os01g54990.1,auxin,response,factor,,putative,,expressed
Chr03_62925334	Chr03	62925334	1	Sobic.003G298600	62993078	62999319	Sobic.003G298600.10.p,PF02362,PF06507,PTHR31384,PTHR31384:SF13,GO:0003677,GO:0009725,GO:0006355,GO:0005634,AT2G33860.1,ARF3,ETT,Transcriptional,factor,B3,family,protein,/,auxin-responsive,factor,AUX/IAA-related,LOC_Os01g54990.1,auxin,response,factor,,putative,,expressed
Chr03_62925334	Chr03	62925334	1	Sobic.003G298600	62993078	62999319	Sobic.003G298600.2.p,PF02362,PF06507,PTHR31384,PTHR31384:SF13,GO:0003677,GO:0009725,GO:0006355,GO:0005634,AT2G33860.1,ARF3,ETT,Transcriptional,factor,B3,family,protein,/,auxin-responsive,factor,AUX/IAA-related,LOC_Os01g54990.1,auxin,response,factor,,putative,,expressed
Chr03_62925334	Chr03	62925334	1	Sobic.003G298600	62993078	62999319	Sobic.003G298600.3.p,PF02362,PF06507,PTHR31384,PTHR31384:SF13,GO:0003677,GO:0009725,GO:0006355,GO:0005634,AT2G33860.1,ARF3,ETT,Transcriptional,factor,B3,family,protein,/,auxin-responsive,factor,AUX/IAA-related,LOC_Os01g54990.1,auxin,response,factor,,putative,,expressed
Chr03_62925334	Chr03	62925334	1	Sobic.003G298600	62993078	62999319	Sobic.003G298600.4.p,PF02362,PF06507,PTHR31384,PTHR31384:SF13,GO:0003677,GO:0009725,GO:0006355,GO:0005634,AT2G33860.1,ARF3,ETT,Transcriptional,factor,B3,family,protein,/,auxin-responsive,factor,AUX/IAA-related,LOC_Os01g54990.1,auxin,response,factor,,putative,,expressed
Chr03_62925334	Chr03	62925334	1	Sobic.003G298600	62993078	62999319	Sobic.003G298600.5.p,PF02362,PF06507,PTHR31384,PTHR31384:SF13,GO:0003677,GO:0009725,GO:0006355,GO:0005634,AT2G33860.1,ARF3,ETT,Transcriptional,factor,B3,family,protein,/,auxin-responsive,factor,AUX/IAA-related,LOC_Os01g54990.1,auxin,response,factor,,putative,,expressed
Chr03_62925334	Chr03	62925334	1	Sobic.003G298600	62993078	62999319	Sobic.003G298600.6.p,PF02362,PF06507,PTHR31384,PTHR31384:SF13,GO:0003677,GO:0009725,GO:0006355,GO:0005634,AT2G33860.1,ARF3,ETT,Transcriptional,factor,B3,family,protein,/,auxin-responsive,factor,AUX/IAA-related,LOC_Os01g54990.1,auxin,response,factor,,putative,,expressed
Chr03_62925334	Chr03	62925334	1	Sobic.003G298600	62993078	62999319	Sobic.003G298600.7.p,PF02362,PF06507,PTHR31384,PTHR31384:SF13,GO:0003677,GO:0009725,GO:0006355,GO:0005634,AT2G33860.1,ARF3,ETT,Transcriptional,factor,B3,family,protein,/,auxin-responsive,factor,AUX/IAA-related,LOC_Os01g54990.1,auxin,response,factor,,putative,,expressed
Chr03_62925334	Chr03	62925334	1	Sobic.003G298600	62993078	62999319	Sobic.003G298600.8.p,PF02362,PF06507,PTHR31384,PTHR31384:SF13,GO:0003677,GO:0009725,GO:0006355,GO:0005634,AT2G33860.1,ARF3,ETT,Transcriptional,factor,B3,family,protein,/,auxin-responsive,factor,AUX/IAA-related,LOC_Os01g54990.1,auxin,response,factor,,putative,,expressed
Chr03_62925334	Chr03	62925334	1	Sobic.003G298600	62993078	62999319	Sobic.003G298600.9.p,PF02362,PF06507,PTHR31384,PTHR31384:SF13,GO:0003677,GO:0009725,GO:0006355,GO:0005634,AT2G33860.1,ARF3,ETT,Transcriptional,factor,B3,family,protein,/,auxin-responsive,factor,AUX/IAA-related,LOC_Os01g54990.1,auxin,response,factor,,putative,,expressed
Chr03_62925334	Chr03	62925334	1	Sobic.003G298700	63004846	63006319	Sobic.003G298700.1.p,LOC_Os01g55000.1,expressed,protein
Chr03_62925334	Chr03	62925334	1	Sobic.003G298800	63007971	63012150	Sobic.003G298800.1.p,PTHR33156,PTHR33156:SF2,AT2G20585.3,NFD6,nuclear,fusion,defective,6,LOC_Os01g55020.2,expressed,protein
Chr03_62925334	Chr03	62925334	1	Sobic.003G298800	63007971	63012150	Sobic.003G298800.10.p,PTHR33156,PTHR33156:SF2,AT2G20585.3,NFD6,nuclear,fusion,defective,6,LOC_Os01g55020.2,expressed,protein
Chr03_62925334	Chr03	62925334	1	Sobic.003G298800	63007971	63012150	Sobic.003G298800.11.p,PTHR33156,PTHR33156:SF2,AT2G20585.3,NFD6,nuclear,fusion,defective,6,LOC_Os01g55020.4,expressed,protein
Chr03_62925334	Chr03	62925334	1	Sobic.003G298800	63007971	63012150	Sobic.003G298800.12.p,PTHR33156,PTHR33156:SF2,AT2G20585.1,NFD6,nuclear,fusion,defective,6,LOC_Os01g55020.5,expressed,protein
Chr03_62925334	Chr03	62925334	1	Sobic.003G298800	63007971	63012150	Sobic.003G298800.13.p,PTHR33156,PTHR33156:SF2,AT2G20585.1,NFD6,nuclear,fusion,defective,6,LOC_Os01g55020.5,expressed,protein
Chr03_62925334	Chr03	62925334	1	Sobic.003G298800	63007971	63012150	Sobic.003G298800.2.p,PTHR33156,PTHR33156:SF2,AT2G20585.1,NFD6,nuclear,fusion,defective,6,LOC_Os01g55020.1,expressed,protein
Chr03_62925334	Chr03	62925334	1	Sobic.003G298800	63007971	63012150	Sobic.003G298800.3.p,PTHR33156,PTHR33156:SF2,AT2G20585.1,NFD6,nuclear,fusion,defective,6,LOC_Os01g55020.1,expressed,protein
Chr03_62925334	Chr03	62925334	1	Sobic.003G298800	63007971	63012150	Sobic.003G298800.4.p,PTHR33156,PTHR33156:SF2,AT2G20585.1,NFD6,nuclear,fusion,defective,6,LOC_Os01g55020.1,expressed,protein
Chr03_62925334	Chr03	62925334	1	Sobic.003G298800	63007971	63012150	Sobic.003G298800.5.p,PTHR33156,PTHR33156:SF2,AT2G20585.1,NFD6,nuclear,fusion,defective,6,LOC_Os01g55020.1,expressed,protein
Chr03_62925334	Chr03	62925334	1	Sobic.003G298800	63007971	63012150	Sobic.003G298800.6.p,PTHR33156,PTHR33156:SF2,AT2G20585.1,NFD6,nuclear,fusion,defective,6,LOC_Os01g55020.1,expressed,protein
Chr03_62925334	Chr03	62925334	1	Sobic.003G298800	63007971	63012150	Sobic.003G298800.7.p,PTHR33156,PTHR33156:SF2,AT2G20585.3,NFD6,nuclear,fusion,defective,6,LOC_Os01g55020.2,expressed,protein
Chr03_62925334	Chr03	62925334	1	Sobic.003G298800	63007971	63012150	Sobic.003G298800.8.p,PTHR33156,PTHR33156:SF2,AT2G20585.3,NFD6,nuclear,fusion,defective,6,LOC_Os01g55020.2,expressed,protein
Chr03_62925334	Chr03	62925334	1	Sobic.003G298800	63007971	63012150	Sobic.003G298800.9.p,PTHR33156,PTHR33156:SF2,AT2G20585.3,NFD6,nuclear,fusion,defective,6,LOC_Os01g55020.2,expressed,protein
Chr03_62925334	Chr03	62925334	1	Sobic.003G298900	63012095	63019242	Sobic.003G298900.1.p,PF14288,PF02364,PTHR12741,PTHR12741:SF18,2.4.1.34,K11000,GO:0016020,GO:0006075,GO:0003843,GO:0000148,AT4G03550.1,ATGSL05,ATGSL5,GSL05,GSL5,PMR4,glucan,synthase-like,5,LOC_Os01g55040.1,1,3-beta-glucan,synthase,component,,putative,,expressed
Chr03_62925334	Chr03	62925334	1	Sobic.003G298900	63012095	63019242	Sobic.003G298900.2.p,PF14288,PF02364,PTHR12741,PTHR12741:SF18,2.4.1.34,K11000,GO:0016020,GO:0006075,GO:0003843,GO:0000148,AT4G03550.1,ATGSL05,ATGSL5,GSL05,GSL5,PMR4,glucan,synthase-like,5,LOC_Os01g55040.1,1,3-beta-glucan,synthase,component,,putative,,expressed
Chr03_62925334	Chr03	62925334	1	Sobic.003G299000	63023213	63027714	Sobic.003G299000.1.p,PF07223,PTHR31805,PTHR31805:SF3,2.7.11.1,AT4G28300.1,Protein,of,unknown,function,(DUF1421),LOC_Os01g55050.2,protein,of,unknown,function,DUF1421,domain,containing,protein,,expressed
Chr03_63972320	Chr03	63972320	1	Sobic.003G310500	63871788	63872459	Sobic.003G310500.1.p,PF04525,PTHR31087,PTHR31087:SF2,AT3G15810.1,Protein,of,unknown,function,(DUF567),LOC_Os01g56450.1,DUF567,domain,containing,protein,,putative,,expressed
Chr03_63972320	Chr03	63972320	1	Sobic.003G310600	63879869	63883567	Sobic.003G310600.1.p,PF02330,PTHR31365,PTHR31365:SF2,GO:0005759,AT4G32605.1,Mitochondrial,glycoprotein,family,protein,LOC_Os01g56460.1,mitochondrial,glycoprotein,,putative,,expressed
Chr03_63972320	Chr03	63972320	1	Sobic.003G310600	63879869	63883567	Sobic.003G310600.2.p,PF02330,PTHR31365,PTHR31365:SF2,GO:0005759,AT4G32605.1,Mitochondrial,glycoprotein,family,protein,LOC_Os01g56460.1,mitochondrial,glycoprotein,,putative,,expressed
Chr03_63972320	Chr03	63972320	1	Sobic.003G310700	63885397	63887886	Sobic.003G310700.1.p,PTHR35722,AT2G35900.1,LOC_Os01g56470.1,mal,d,1-associated,protein,,putative,,expressed
Chr03_63972320	Chr03	63972320	1	Sobic.003G310800	63887949	63890213	Sobic.003G310800.3.p,PTHR15852,PTHR15852:SF25,5.3.4.1,AT3G44020.1,thylakoid,lumenal,P17.1,protein,LOC_Os01g70460.2,expressed,protein
Chr03_63972320	Chr03	63972320	1	Sobic.003G310900	63902519	63918520	Sobic.003G310900.1.p,PF00917,PF13423,PF14533,PF12436,PTHR24006,PTHR24006:SF445,3.4.19.12,K11838,GO:0005515,AT5G06600.1,UBP12,ubiquitin-specific,protease,12,LOC_Os01g56490.1,ubiquitin,carboxyl-terminal,hydrolase,,putative,,expressed
Chr03_63972320	Chr03	63972320	1	Sobic.003G310900	63902519	63918520	Sobic.003G310900.2.p,PF00917,PF13423,PF14533,PF12436,PTHR24006,PTHR24006:SF445,3.4.19.12,GO:0005515,AT3G11910.1,UBP13,ubiquitin-specific,protease,13,LOC_Os01g56490.1,ubiquitin,carboxyl-terminal,hydrolase,,putative,,expressed
Chr03_63972320	Chr03	63972320	1	Sobic.003G310900	63902519	63918520	Sobic.003G310900.3.p,PF00917,PF13423,PF14533,PF12436,PTHR24006,PTHR24006:SF445,3.4.19.12,K11838,GO:0005515,AT5G06600.1,UBP12,ubiquitin-specific,protease,12,LOC_Os01g56490.1,ubiquitin,carboxyl-terminal,hydrolase,,putative,,expressed
Chr03_63972320	Chr03	63972320	1	Sobic.003G310900	63902519	63918520	Sobic.003G310900.4.p,PF00917,PF13423,PF14533,PF12436,PTHR24006,PTHR24006:SF445,3.4.19.12,K11838,GO:0005515,AT5G06600.1,UBP12,ubiquitin-specific,protease,12,LOC_Os01g56490.1,ubiquitin,carboxyl-terminal,hydrolase,,putative,,expressed
Chr03_63972320	Chr03	63972320	1	Sobic.003G310900	63902519	63918520	Sobic.003G310900.5.p,PF00917,PF13423,PF14533,PF12436,PTHR24006,PTHR24006:SF445,3.4.19.12,K11838,GO:0005515,AT5G06600.1,UBP12,ubiquitin-specific,protease,12,LOC_Os01g56490.1,ubiquitin,carboxyl-terminal,hydrolase,,putative,,expressed
Chr03_63972320	Chr03	63972320	1	Sobic.003G311000	63924537	63927547	Sobic.003G311000.1.p,PF05033,PF00856,PTHR22884,PTHR22884:SF332,KOG1082,2.1.1.43,GO:0034968,GO:0018024,GO:0008270,GO:0005634,GO:0005515,AT3G03750.2,SDG20,SUVR3,SET,domain,protein,20,LOC_Os01g56540.1,histone-lysine,N-methyltransferase,SUVR3,,putative,,expressed
Chr03_63972320	Chr03	63972320	1	Sobic.003G311100	63928206	63929514	Sobic.003G311100.1.p,PF03195,PTHR31529,PTHR31529:SF8,AT3G03760.1,LBD20,LOB,domain-containing,protein,20,LOC_Os01g56530.1,DUF260,domain,containing,protein,,putative,,expressed
Chr03_63972320	Chr03	63972320	1	Sobic.003G311150	63929784	63933340	Sobic.003G311150.1.p,PTHR33018,PTHR33018:SF1,LOC_Os08g16210.1,expressed,protein
Chr03_63972320	Chr03	63972320	1	Sobic.003G311200	63937492	63941146	Sobic.003G311200.1.p
Chr03_63972320	Chr03	63972320	1	Sobic.003G311250	63939327	63940861	Sobic.003G311250.1.p
Chr03_63972320	Chr03	63972320	1	Sobic.003G311300	63945694	63946654	Sobic.003G311300.2.p,PF06839,PTHR33248,PTHR33248:SF2,GO:0008270,LOC_Os10g31360.1,GRF,zinc,finger,family,protein,,expressed
Chr03_63972320	Chr03	63972320	1	Sobic.003G311400	63950563	63955464	Sobic.003G311400.1.p
Chr03_63972320	Chr03	63972320	1	Sobic.003G311400	63950563	63955464	Sobic.003G311400.2.p
Chr03_63972320	Chr03	63972320	1	Sobic.003G311400	63950563	63955464	Sobic.003G311400.3.p
Chr03_63972320	Chr03	63972320	1	Sobic.003G311500	63972947	63981177	Sobic.003G311500.1.p,PF00035,PTHR10910,PTHR10910:SF95,AT2G28380.1,DRB2,dsRNA-binding,protein,2,LOC_Os01g56520.2,double-stranded,RNA,binding,motif,containing,protein,,expressed
Chr03_63972320	Chr03	63972320	1	Sobic.003G311600	63982241	63987612	Sobic.003G311600.1.p,PF01915,PF00933,PTHR30620,PTHR30620:SF43,3.2.1.58,K05349,GO:0005975,GO:0004553,AT5G04885.1,Glycosyl,hydrolase,family,protein,LOC_Os01g56510.1,periplasmic,beta-glucosidase,precursor,,putative,,expressed
Chr03_63972320	Chr03	63972320	1	Sobic.003G311700	63988795	63993036	Sobic.003G311700.1.p,PF03364,PTHR12901,PTHR12901:SF10,KOG3177,K18588,AT4G17650.1,Polyketide,cyclase,/,dehydrase,and,lipid,transport,protein,LOC_Os01g56560.1,cyclase/dehydrase,family,protein,,expressed
Chr03_63972320	Chr03	63972320	1	Sobic.003G311800	63993289	63995114	Sobic.003G311800.1.p,PF02485,PTHR19297,PTHR19297:SF105,GO:0016020,GO:0008375,AT1G71070.1,Core-2/I-branching,beta-1,6-N-acetylglucosaminyltransferase,family,protein,LOC_Os01g56570.1,xylosyltransferase,,putative,,expressed
Chr03_63972320	Chr03	63972320	1	Sobic.003G311900	63999713	64008255	Sobic.003G311900.1.p,PF00069,PTHR11909,PTHR11909:SF153,KOG1164,2.7.11.1,GO:0006468,GO:0005524,GO:0004672,AT3G03940.1,Protein,kinase,family,protein,LOC_Os01g56580.1,CK1_CaseinKinase_1a.3,-,CK1,includes,the,casein,kinase,1,kinases,,expressed
Chr03_63972320	Chr03	63972320	1	Sobic.003G311900	63999713	64008255	Sobic.003G311900.2.p,PF00069,PTHR11909,PTHR11909:SF153,KOG1164,2.7.11.1,GO:0006468,GO:0005524,GO:0004672,AT3G03940.1,Protein,kinase,family,protein,LOC_Os01g56580.1,CK1_CaseinKinase_1a.3,-,CK1,includes,the,casein,kinase,1,kinases,,expressed
Chr03_63972320	Chr03	63972320	1	Sobic.003G311900	63999713	64008255	Sobic.003G311900.3.p,PF00069,PTHR11909,PTHR11909:SF153,KOG1164,2.7.11.1,GO:0006468,GO:0005524,GO:0004672,AT3G03940.1,Protein,kinase,family,protein,LOC_Os01g56580.1,CK1_CaseinKinase_1a.3,-,CK1,includes,the,casein,kinase,1,kinases,,expressed
Chr03_63972320	Chr03	63972320	1	Sobic.003G312000	64013577	64014804	Sobic.003G312000.2.p
Chr03_63972320	Chr03	63972320	1	Sobic.003G312100	64015740	64043364	Sobic.003G312100.2.p,PF09324,PF12783,PF16213,PF16206,PTHR10663,PTHR10663:SF114,GO:0015031,AT5G27970.1,ARM,repeat,superfamily,protein,LOC_Os01g56590.1,guanine,nucleotide,exchange,family,protein,,putative,,expressed
Chr03_63972320	Chr03	63972320	1	Sobic.003G312100	64015740	64043364	Sobic.003G312100.3.p,PF09324,PF16213,PF12783,PF16206,PTHR10663,PTHR10663:SF114,GO:0015031,AT5G27970.1,ARM,repeat,superfamily,protein,LOC_Os01g56590.1,guanine,nucleotide,exchange,family,protein,,putative,,expressed
Chr03_63972320	Chr03	63972320	1	Sobic.003G312100	64015740	64043364	Sobic.003G312100.4.p,PF16213,PF09324,PF12783,PF16206,PTHR10663,PTHR10663:SF114,GO:0015031,AT5G27970.1,ARM,repeat,superfamily,protein,LOC_Os01g56590.1,guanine,nucleotide,exchange,family,protein,,putative,,expressed
Chr03_63972320	Chr03	63972320	1	Sobic.003G312200	64051363	64055445	Sobic.003G312200.1.p,PF02492,PF02881,PF02978,PTHR11564,PTHR11564:SF5,3.6.5.4,K03106,GO:0006614,GO:0005525,GO:0048500,GO:0008312,AT1G48900.1,Signal,recognition,particle,,SRP54,subunit,protein,LOC_Os01g56600.1,signal,recognition,particle,54,kDa,protein,,putative,,expressed
Chr03_63972320	Chr03	63972320	1	Sobic.003G312300	64055907	64058512	Sobic.003G312300.2.p,PF02574,PTHR21091,PTHR21091:SF126,KOG1579,2.1.1.10,K00547,AT3G63250.2,ATHMT-2,HMT-2,HMT2,homocysteine,methyltransferase,2,LOC_Os12g41390.1,homocysteine,S-methyltransferase,protein,,putative,,expressed
[truncated: 1,011 more rows]
